# Supplementary material for: Platelets Purification Is a Crucial Step for Transcriptomic Analysis
Source: Int J Mol Sci. 2022 Mar 13;23(6):3100. doi: 10.3390/ijms23063100 (PMC8953733; doi:10.3390/ijms23063100)
Supplement: Supplementary file 1 [file ijms-23-03100-s001.zip › Supplementary Table S1.xlsx]

## Sheet: Feuil1
List of transcripts with different relative amount in platelets collected by the classical or the microbead method
ID	Gene Symbol	mRNA Accession	Description	UniGene ID	Chromosome	Strand	Start	Stop	Group	Classical method Avg (log2)	Microbead method Avg (log2)	Fold Change
TC0100015309.hg.1	RP3-522D1.2	ENST00000416137			chr1	-	112890767	112890922	Multiple_Complex	13,59	6,97	98,01
TC0900009654.hg.1	RPS6	NM_001010	ribosomal protein S6	Hs.408073	chr9	-	19375715	19380254	Multiple_Complex	18,63	12,05	95,81
TC1700010551.hg.1	RPL23; SNORA21	NM_000978	ribosomal protein L23; small nucleolar RNA, H/ACA box 21	Hs.406300	chr17	-	38847865	38853843	Multiple_Complex	12,96	6,42	92,87
TC0600006836.hg.1	LY86	NM_004271	lymphocyte antigen 86	Hs.653138	chr6	+	6588108	6654983	Multiple_Complex	7,13	3,81	9,99
TC0600014273.hg.1	HLA-DRB1	NM_001243965	major histocompatibility complex, class II, DR beta 1	Hs.534322 // Hs.696211 // Hs.736560	chr6	-	32578769	32589848	Multiple_Complex	7,71	4,39	9,98
TC0200008770.hg.1		NONHSAT073037 // NONHSAT073037			chr2	+	106697629	106698037	NonCoding	8,5	5,19	9,93
TC0100017110.hg.1	FCMR	NM_001142473	Fc fragment of IgM receptor	Hs.744273	chr1	-	206903286	206923247	Multiple_Complex	7,9	4,6	9,9
TC1000009149.hg.1	PLEKHA1	NM_001001974	pleckstrin homology domain containing, family A (phosphoinositide binding specific) member 1	Hs.643512	chr10	+	122374578	122442602	Multiple_Complex	6,4	3,09	9,87
TC0X00008319.hg.1	RP11-349N19.2	ENST00000416267			chrX	+	123514473	123514872	Pseudogene	15,95	19,25	-9,85
TC1200012629.hg.1	DAZAP2	NM_001136264	DAZ associated protein 2	Hs.369761	chr12	+	51238292	51246717	Multiple_Complex	9,3	12,58	-9,76
TC1400010800.hg.1	IGHG3; IGHV4-34; IGHV7-34-1; IGHV3-23; IGHV1-24; IGHV3-7; IGHV3-11; IGHV3-21; IGHV3-15; IGHV3-6; IGHV3-20; IGHV2-5; IGHV1-2; IGHV4-4; IGHV1-3; IGHV6-1; IGHM; IGHJ6; IGHJ2P; IGHJ2; IGHJ1P; IGHJ1; IGHG1	BC089421	immunoglobulin heavy constant gamma 3 (G3m marker); immunoglobulin heavy variable 4-34; immunoglobulin heavy variable 7-34-1 (pseudogene); immunoglobulin heavy variable 3-23; immunoglobulin heavy variable 1-24; immunoglobulin heavy variable 3-7; immunoglobulin heavy variable 3-11 (gene/pseudogene); immunoglobulin heavy variable 3-21; immunoglobulin heavy variable 3-15; immunoglobulin heavy variab…	Hs.510635	chr14	-	105736343	106377775	Multiple_Complex	6,5	3,21	9,76
TC0700007630.hg.1	CCT6A	NM_001009186	chaperonin containing TCP1, subunit 6A (zeta 1)	Hs.82916	chr7	+	56051630	56063989	Multiple_Complex	10,54	7,25	9,75
TC0200008983.hg.1	bleyjybo	bleyjybo.aAug10	Transcript Identified by AceView		chr2	+	113611975	113614537	NonCoding	3,22	6,51	-9,74
TC0300010544.hg.1	NGLY1	NM_001145293	N-glycanase 1	Hs.368960	chr3	-	25718944	25790039	Multiple_Complex	7,03	3,75	9,74
TC0700008882.hg.1	ST7; ST7-OT4; ST7-OT3; MIR6132	NM_018412	suppression of tumorigenicity 7; ST7 overlapping transcript 4; ST7 overlapping transcript 3; microRNA 6132	Hs.368131	chr7	+	116953214	117230103	Multiple_Complex	11,26	14,54	-9,73
TC1000011022.hg.1	RP11-345K20.2	ENST00000440913			chr10	-	73422259	73422696	Pseudogene	8,01	4,73	9,7
TC1100008024.hg.1	MALAT1	NR_002819	metastasis associated lung adenocarcinoma transcript 1 (non-protein coding)	Hs.621695 // Hs.642877	chr11	+	65496267	65509085	Multiple_Complex	14,01	10,74	9,69
TC1500009107.hg.1	RP11-64K12.1	ENST00000489027			chr15	-	40480752	40481315	Pseudogene	8,11	4,84	9,68
TC1800009283.hg.1	SMAD2	NM_001003652	SMAD family member 2	Hs.12253	chr18	-	47831551	47931146	Multiple_Complex	8,4	11,68	-9,67
TC2000008562.hg.1	RPL12P12	ENST00000424633	ribosomal protein L12 pseudogene 12 [Source:HGNC Symbol;Acc:HGNC:15951]		chr20	-	19823443	19823943	Multiple_Complex	9,52	6,25	9,63
TC1300009954.hg.1	DNAJC15	NM_013238	DnaJ (Hsp40) homolog, subfamily C, member 15	Hs.438830	chr13	+	43023203	43114224	Multiple_Complex	12,31	15,57	-9,58
TC2100007315.hg.1	RPL31P1	OTTHUMT00000195653	ribosomal protein L31 pseudogene 1		chr21	+	43551229	43551600	Multiple_Complex	7,58	4,32	9,58
TC0600014258.hg.1	HLA-B	ENST00000412585	major histocompatibility complex, class I, B	Hs.77961 // Hs.654404	chr6	-	31353872	31357212	Multiple_Complex	11,81	15,07	-9,57
TC1400008914.hg.1	RPS19P3	ENST00000480487	ribosomal protein S19 pseudogene 3 [Source:HGNC Symbol;Acc:HGNC:23560]		chr14	-	34568689	34569129	Pseudogene	7,52	4,27	9,54
TC0600007494.hg.1	HLA-U	OTTHUMT00000076510	major histocompatibility complex, class I, U (pseudogene)		chr6	+	29934101	29934286	Multiple_Complex	12,98	16,24	-9,52
TC1000011904.hg.1	ABLIM1	NM_001003407	actin binding LIM protein 1	Hs.438236 // Hs.538331	chr10	-	114431110	114685003	Multiple_Complex	10,45	13,7	-9,49
TC1300009638.hg.1	RPS26	BC105276_2	Homo sapiens ribosomal protein S26, mRNA (cDNA clone MGC:104291 IMAGE:4287636), complete cds.		chr13	-	100539836	100540269	Multiple_Complex	11,34	8,1	9,48
TC1400007300.hg.1	PSMA3	NM_002788	proteasome subunit alpha 3	Hs.558799	chr14	+	58244805	58272012	Multiple_Complex	8,79	5,55	9,44
TC1100012686.hg.1	ESAM	NM_138961	endothelial cell adhesion molecule	Hs.173840	chr11	-	124752583	124762327	Multiple_Complex	11,48	14,71	-9,4
TC1500007510.hg.1	TPM1	NM_000366	tropomyosin 1 (alpha)	Hs.133892 // Hs.602995	chr15	+	63042632	63071915	Multiple_Complex	8,1	11,33	-9,4
TC1500007034.hg.1	SNAP23	NM_003825	synaptosome associated protein 23kDa	Hs.511149	chr15	+	42491233	42545356	Multiple_Complex	15,46	18,69	-9,38
TC0700009580.hg.1	AC005229.5	ENST00000456995			chr7	+	148580401	148580799	Multiple_Complex	6,68	3,45	9,38
TC1300008840.hg.1	LCP1	NM_002298	lymphocyte cytosolic protein 1 (L-plastin)	Hs.381099	chr13	-	46125920	46211871	Multiple_Complex	8,3	5,07	9,38
TC2100008517.hg.1	WRB	NM_001146218	tryptophan rich basic protein	Hs.744958	chr21	+	39380244	39397889	Multiple_Complex	10,76	13,99	-9,36
TC1600006633.hg.1	SRRM2	NM_016333	serine/arginine repetitive matrix 2	Hs.433343	chr16	+	2752329	2772538	Multiple_Complex	10,73	7,51	9,34
TC1500009396.hg.1	SPPL2A	NM_032802	signal peptide peptidase like 2A	Hs.401537	chr15	-	50702266	50765808	Multiple_Complex	8,79	5,56	9,33
TC0200009713.hg.1	ATP5A1P2	ENST00000412323	ATP synthase, H+ transporting, mitochondrial F1 complex, alpha subunit 1 pseudogene 2 [Source:HGNC Symbol;Acc:HGNC:828]		chr2	+	155269633	155270134	Pseudogene	8,61	5,39	9,31
TC1900007187.hg.1	snutobu	snutobu.aAug10-unspliced	Transcript Identified by AceView		chr19	+	14621589	14623312	Unassigned	12,67	15,88	-9,28
TC2200007454.hg.1	RP11-12M9.3	ENST00000418783			chr22	+	41064052	41064633	Pseudogene	7,68	4,48	9,25
TC0200011023.hg.1	SP100	NM_001080391	SP100 nuclear antigen	Hs.369056	chr2	+	230415942	230545602	Multiple_Complex	7,38	4,18	9,22
TC1600007521.hg.1	FUS	NM_001170634	FUS RNA binding protein	Hs.46894	chr16	+	31180110	31194871	Multiple_Complex	7,48	4,28	9,22
TC0400009919.hg.1	MRFAP1L1	NM_203462	Morf4 family associated protein 1-like 1	Hs.593159	chr4	-	6707701	6709880	Multiple_Complex	7,79	4,59	9,2
TC0100015451.hg.1	RPS3AP12	ENST00000443616	ribosomal protein S3a pseudogene 12 [Source:HGNC Symbol;Acc:HGNC:35527]		chr1	-	119126539	119127291	Pseudogene	9,44	6,24	9,17
TC1200010835.hg.1	NFE2	NM_001136023	nuclear factor, erythroid 2	Hs.75643	chr12	-	54292107	54301121	Multiple_Complex	7,97	11,17	-9,15
TC2100006776.hg.1	RPL13AP7	ENST00000425147	ribosomal protein L13a pseudogene 7 [Source:HGNC Symbol;Acc:HGNC:23755]		chr21	+	25361821	25362431	Multiple_Complex	9,32	6,12	9,15
TC0400011994.hg.1	INPP4B	NM_001101669	inositol polyphosphate-4-phosphatase type II B	Hs.531403	chr4	-	142023160	142847432	Multiple_Complex	4,18	7,36	-9,12
TC1500010660.hg.1	PCSK6	NM_001291309	proprotein convertase subtilisin/kexin type 6	Hs.498494 // Hs.665989	chr15	-	101297142	101525202	Multiple_Complex	8,39	11,58	-9,11
TC0600014177.hg.1	DSE	NM_001080976	dermatan sulfate epimerase	Hs.458358	chr6	+	116279143	116444860	Multiple_Complex	8,21	11,4	-9,1
TC1500007700.hg.1	RPLP1	NM_001003	ribosomal protein, large, P1	Hs.356502	chr15	+	69452784	69456194	Multiple_Complex	16,06	12,88	9,09
TC1500009938.hg.1	RP11-592N21.1	ENST00000498103			chr15	-	71341158	71341712	Pseudogene	15,59	12,41	9,04
TC0X00009270.hg.1	EEF1B2P3	ENST00000447718	eukaryotic translation elongation factor 1 beta 2 pseudogene 3 [Source:HGNC Symbol;Acc:HGNC:3210]		chrX	-	24788392	24789069	Pseudogene	15,06	8,62	86,81
TC1700007370.hg.1	RPS7P1	OTTHUMT00000256293	ribosomal protein S7 pseudogene 1		chr17	+	28467822	28468406	Pseudogene	15,4	8,99	85,09
TC0900011510.hg.1	RPL35	NM_007209	ribosomal protein L35	Hs.182825	chr9	-	124857879	124861981	Multiple_Complex	14,68	8,34	80,95
TC1200009867.hg.1	RP11-599J14.2	ENST00000540982			chr12	-	9394295	9414851	Multiple_Complex	12,77	15,94	-8,99
TC0100016049.hg.1	FCRL3	NM_052939	Fc receptor-like 3	Hs.292449	chr1	-	157674321	157700857	Multiple_Complex	7,39	4,22	8,98
TC0700013635.hg.1	RP11-445N20.3; TCONS_l2_00026969	ENST00000608912.1	Jeck2013 ALT_ACCEPTOR, INTERNAL, ncRNA, OVERLAPTX, OVEXON best transcript TCONS_l2_00026969; novel transcript		chr7	-	149881093	149909706	Multiple_Complex	9,36	12,52	-8,97
TC0600014257.hg.1	HLA-C	NM_001243042	major histocompatibility complex, class I, C	Hs.656020 // Hs.743218	chr6	-	31268749	31272136	Multiple_Complex	9,64	12,81	-8,95
TC1700010830.hg.1	ITGA2B	NM_000419	integrin alpha 2b	Hs.411312	chr17	-	44372180	44389505	Multiple_Complex	8,54	11,7	-8,93
TC0300013357.hg.1	PARL	NM_001037639	presenilin associated, rhomboid-like	Hs.478469	chr3	-	183829385	183884933	Multiple_Complex	8,58	5,42	8,92
TC1900007839.hg.1	FXYD5	NM_001164605	FXYD domain containing ion transport regulator 5	Hs.333418	chr19	+	35154722	35169885	Multiple_Complex	9,39	12,55	-8,9
TC0200012355.hg.1	AC009413.2	ENST00000414823			chr2	-	41850203	41850601	Pseudogene	11,2	8,04	8,9
TC1100007906.hg.1	RTN3	NM_001265589	reticulon 3	Hs.743229	chr11	+	63681446	63759891	Multiple_Complex	12,6	15,74	-8,87
TC0900009043.hg.1	GFI1B	NM_001135031	growth factor independent 1B transcription repressor	Hs.553160	chr9	+	132945533	132991697	Multiple_Complex	10,09	13,24	-8,86
TC0500007910.hg.1	CTC-512J14.1	ENST00000460281			chr5	+	80315671	80315826	Multiple_Complex	8,19	5,05	8,85
TC0600009922.hg.1	RPS4XP8	ENST00000402039	ribosomal protein S4X pseudogene 8 [Source:HGNC Symbol;Acc:HGNC:36683]		chr6	+	154576309	154577079	Multiple_Complex	9,41	6,26	8,84
TC1600011505.hg.1	NPIPB4	NM_001310148	nuclear pore complex interacting protein family, member B4		chr16	-	21834563	21866735	Multiple_Complex	11,54	8,39	8,84
TC1100011602.hg.1	UCP2	NM_003355	uncoupling protein 2 (mitochondrial, proton carrier)	Hs.80658	chr11	-	73974667	73983307	Multiple_Complex	14,59	17,74	-8,83
TC2000009194.hg.1	RPL37AP1	OTTHUMT00000079366	ribosomal protein L37a pseudogene 1		chr20	-	44466564	44466842	Multiple_Complex	12,19	9,05	8,82
TC0600012542.hg.1	UBE2J1	NM_016021	ubiquitin-conjugating enzyme E2, J1	Hs.163776	chr6	-	89326625	89352900	Multiple_Complex	10,42	13,56	-8,79
TC1300009046.hg.1	RPL13AP25	ENST00000484130	ribosomal protein L13a pseudogene 25 [Source:HGNC Symbol;Acc:HGNC:36981]		chr13	-	54440704	54441315	Pseudogene	7,43	4,3	8,79
TC0X00007586.hg.1	RPS26P11	NR_002309	ribosomal protein S26 pseudogene 11	Hs.449523	chrX	+	71919316	72044974	Multiple_Complex	9,76	6,62	8,78
TC1500007277.hg.1	RPSAP55	OTTHUMT00000349885	ribosomal protein SA pseudogene 55		chr15	+	52885595	52886470	Pseudogene	6,72	3,59	8,78
TC0600013751.hg.1	RP3-393E18.1	ENST00000404609			chr6	-	159526062	159526527	Pseudogene	9,28	6,14	8,77
TC1200011375.hg.1	RP11-244J10.1	ENST00000492623			chr12	-	80102899	80103360	Multiple_Complex	8,29	5,16	8,76
TSUnmapped00000020.hg.1	FBL	ENST00000625241	fibrillarin	Hs.299002	---	---	0	0	Coding	9,56	6,43	8,74
TC0800010417.hg.1	PCMTD1	NM_001286782	protein-L-isoaspartate (D-aspartate) O-methyltransferase domain containing 1	Hs.671268	chr8	-	51817575	51899186	Multiple_Complex	12,09	15,22	-8,72
TC1200010193.hg.1	neychaw	neychaw.aAug10-unspliced	Transcript Identified by AceView		chr12	-	26406451	26408863	Unassigned	3,17	6,3	-8,72
TC0200012423.hg.1	AC019129.2	uc061isc.1			chr2	-	44065488	44065544	Precursor_microRNA	7,74	4,62	8,71
TC0100007326.hg.1	RPL11	NM_000975	ribosomal protein L11	Hs.719951	chr1	+	23691779	23696426	Multiple_Complex	16,49	13,37	8,7
TC0X00011200.hg.1		NONHSAT139177			chrX	-	154442539	154442641	NonCoding	8,39	11,51	-8,69
TC1200006995.hg.1	pleyblybu	pleyblybu.aAug10	Transcript Identified by AceView		chr12	+	18196140	18203374	Unassigned	14,14	17,26	-8,68
TC0100009876.hg.1	HIST2H2AA3; HIST2H2AA4	NM_003516	histone cluster 2, H2aa3; histone cluster 2, H2aa4	Hs.530461	chr1	+	149851061	149851624	Coding	13,48	16,6	-8,66
TC0700010956.hg.1	AC073325.2	ENST00000339545			chr7	-	45534523	45534681	Multiple_Complex	7,45	10,57	-8,64
TC0100010656.hg.1	RP11-360D2.2	ENST00000455497			chr1	+	173741674	173741928	Multiple_Complex	8,74	5,63	8,63
TC0200011915.hg.1	AC012065.5	ENST00000421295			chr2	-	20606280	20606654	Multiple_Complex	6,76	3,65	8,63
TC1100009287.hg.1	ARHGEF12	NM_001198665	Rho guanine nucleotide exchange factor (GEF) 12	Hs.24598	chr11	+	120336909	120489936	Multiple_Complex	8,48	11,59	-8,61
TC1600010902.hg.1	RPL18P13	OTTHUMT00000350498	ribosomal protein L18 pseudogene 13		chr16	-	76228385	76262365	Multiple_Complex	10,93	7,82	8,61
TC0600007768.hg.1	RP3-375P9.2	ENST00000408001			chr6	+	34744176	34744673	Pseudogene	7,59	4,49	8,6
TC0400009088.hg.1	GUCY1B3	NM_000857	guanylate cyclase 1, soluble, beta 3	Hs.77890	chr4	+	155758973	155807642	Multiple_Complex	11,49	14,59	-8,58
TC1600006822.hg.1	METTL22	NM_024109	methyltransferase like 22	Hs.306380	chr16	+	8621670	8649654	Multiple_Complex	10,01	13,11	-8,55
TCUn_GL000224v100006437.hg.1	AL591856.3	uc064xqu.1			chrUn_GL000224v1	-	126781	126862	Precursor_microRNA	6,49	3,39	8,55
TCUn_KI270741v100006436.hg.1	AUXG01000515.1	uc064xrc.1			chrUn_KI270741v1	-	68656	68737	Precursor_microRNA	6,49	3,39	8,55
TC0100018519.hg.1	F11R	NM_016946	F11 receptor	Hs.517293	chr1	-	160995211	161021348	Multiple_Complex	10,99	14,09	-8,53
TC2200009282.hg.1	SAMM50	NM_015380	SAMM50 sorting and assembly machinery component	Hs.505824	chr22	+	43955381	44010531	Multiple_Complex	7,57	4,48	8,53
TC0600006990.hg.1	RPS4XP7	ENST00000406274	ribosomal protein S4X pseudogene 7 [Source:HGNC Symbol;Acc:HGNC:36885]		chr6	+	13521266	13522045	Pseudogene	6,72	3,63	8,52
TC0X00009148.hg.1	RPL6P30	ENST00000443382	ribosomal protein L6 pseudogene 30 [Source:HGNC Symbol;Acc:HGNC:36171]		chrX	-	16198428	16199289	Pseudogene	8,31	5,22	8,52
TC0X00006848.hg.1	RPL7P58	ENST00000402913	ribosomal protein L7 pseudogene 58 [Source:HGNC Symbol;Acc:HGNC:49214]		chrX	+	26686026	26688009	Multiple_Complex	10,85	7,76	8,51
TC0100009241.hg.1	S1PR1	NM_001400	sphingosine-1-phosphate receptor 1	Hs.154210	chr1	+	101236749	101241520	Multiple_Complex	6,95	3,86	8,5
TC0100010648.hg.1	PRDX6	NM_004905	peroxiredoxin 6	Hs.120 // Hs.731505	chr1	+	173477266	173488815	Multiple_Complex	10,97	14,06	-8,48
TC2200009187.hg.1	TUBA8	NM_001193414	tubulin, alpha 8	Hs.137400	chr22	+	18110331	18146554	Multiple_Complex	9,97	13,06	-8,48
TC0700009676.hg.1	GIMAP7	NM_153236	GTPase, IMAP family member 7	Hs.647074	chr7	+	150514830	150521073	Coding	7,09	4,01	8,47
TC0X00010837.hg.1	MBNL3	NM_001170701	muscleblind-like splicing regulator 3	Hs.105134	chrX	-	132369315	132489968	Multiple_Complex	9,76	12,84	-8,44
TC0100015353.hg.1	CSDE1	NM_001007553	cold shock domain containing E1, RNA binding	Hs.69855	chr1	-	114716913	114758676	Multiple_Complex	10,05	13,12	-8,43
TC0100017148.hg.1	RP11-2P2.1	ENST00000427435			chr1	-	208255290	208255376	Multiple_Complex	8,7	5,62	8,42
TC2000008678.hg.1	CST3	NM_000099	cystatin C	Hs.304682	chr20	-	23626706	23638473	Multiple_Complex	8,26	11,33	-8,41
TC1200006787.hg.1	GABARAPL1	NM_031412	GABA(A) receptor-associated protein like 1	Hs.524250	chr12	+	10212458	10223130	Multiple_Complex	8,77	11,84	-8,4
TC1400007950.hg.1	CALM1	NM_006888	calmodulin 1 (phosphorylase kinase, delta)	Hs.282410	chr14	+	90396502	90408275	Multiple_Complex	15,8	18,86	-8,37
TC0700010140.hg.1	AC092610.12	ENST00000454916			chr7	-	4865432	4865804	Multiple_Complex	8,5	5,44	8,37
TC1700008467.hg.1	VMP1; MIR21	NM_030938	vacuole membrane protein 1; microRNA 21	Hs.444569	chr17	+	59707192	59842255	Multiple_Complex	8,61	5,54	8,36
TC0900010030.hg.1		NONHSAT131088 // NONHSAT131088			chr9	-	37771512	37771858	NonCoding	6,49	3,43	8,34
TC2000006893.hg.1	RPL24P2	OTTHUMT00000078253	ribosomal protein L24 pseudogene 2		chr20	+	21114723	21115197	Multiple_Complex	7,06	4	8,34
TC1500010184.hg.1	BCL2A1	NM_001114735	BCL2-related protein A1	Hs.227817	chr15	-	79960889	79971446	Coding	10,32	7,26	8,33
TC0100012409.hg.1	MIR6723	NR_106781	microRNA 6723		chr1	-	632325	632413	Precursor_microRNA	15,06	18,11	-8,32
TC0800007264.hg.1	RP11-734J24.1	ENST00000477341			chr8	+	34874159	34874633	Pseudogene	8,86	5,81	8,29
TC0X00010944.hg.1	RP11-332E4.1	ENST00000442158			chrX	-	137324972	137325049	Multiple_Complex	8,81	5,75	8,29
TC1500009552.hg.1	CTD-2515H24.1	ENST00000485045			chr15	-	57555951	57556379	Pseudogene	6,84	3,79	8,29
TC1800008977.hg.1	CD226	NM_001303618	CD226 molecule	Hs.660130	chr18	-	69831158	69961803	Multiple_Complex	12,34	15,39	-8,28
TC0400012497.hg.1	RNA5SP172	uc063bee.1	5S ribosomal pseudogene 172 [Source:HGNC Symbol;Acc:HGNC:43072]		chr4	-	177457111	177457228	Ribosomal	7,43	4,38	8,28
TC0700008782.hg.1	RPL7P32	ENST00000457119	ribosomal protein L7 pseudogene 32 [Source:HGNC Symbol;Acc:HGNC:35692]		chr7	+	108510233	108510976	Pseudogene	10,25	7,21	8,27
TC0200008452.hg.1	MAL	NM_002371	mal, T-cell differentiation protein	Hs.80395	chr2	+	95025655	95053996	Multiple_Complex	6,36	3,31	8,26
TC2000008606.hg.1	RPS15AP1	OTTHUMT00000078254	ribosomal protein S15a pseudogene 1		chr20	-	21166206	21166596	Multiple_Complex	8,12	5,08	8,26
TC0500007854.hg.1	RPL7P23	ENST00000493874	ribosomal protein L7 pseudogene 23 [Source:HGNC Symbol;Acc:HGNC:35658]		chr5	+	77582376	77583122	Pseudogene	10,78	7,73	8,25
TC0200015640.hg.1	RPL5P8	ENST00000396820	ribosomal protein L5 pseudogene 8 [Source:HGNC Symbol;Acc:HGNC:36290]		chr2	-	214280638	214281452	Pseudogene	8,33	5,29	8,24
TC0300011828.hg.1		NONHSAT090844			chr3	-	99554309	99998215	NonCoding	14,81	11,77	8,22
TC0400010235.hg.1		NONHSAT095775			chr4	-	23198094	23463103	NonCoding	14,81	11,77	8,22
TC1900006510.hg.1	GPX4	NM_001039847	glutathione peroxidase 4	Hs.433951	chr19	+	1103926	1106791	Multiple_Complex	7,65	10,69	-8,21
TC0700007195.hg.1	AC006960.5	ENST00000419980			chr7	+	36305631	36305904	Multiple_Complex	7,79	4,75	8,21
TC1200011846.hg.1	CORO1C	NM_001105237	coronin, actin binding protein, 1C	Hs.330384	chr12	-	108645109	108731596	Multiple_Complex	12,64	15,68	-8,2
TC0200008869.hg.1	RPL5P9	ENST00000448118	ribosomal protein L5 pseudogene 9 [Source:HGNC Symbol;Acc:HGNC:36557]		chr2	+	110967834	110968719	Pseudogene	6,88	3,85	8,2
TC1900011743.hg.1	TMEM91	NM_001042595	transmembrane protein 91	Hs.709417	chr19	+	41350911	41384083	Multiple_Complex	10,45	13,48	-8,19
TC1200011440.hg.1		NONHSAT029764			chr12	-	86552875	86552952	NonCoding	2,65	5,68	-8,18
TC0700012117.hg.1	RPL23AP95	ENST00000426806	ribosomal protein L23a pseudogene 95 [Source:HGNC Symbol;Acc:HGNC:51630]		chr7	-	103152007	103152325	Multiple_Complex	15,19	12,16	8,17
TC1000007883.hg.1	SRGN	NM_002727	serglycin	Hs.1908	chr10	+	69088072	69104811	Multiple_Complex	13,42	16,45	-8,16
TC0200007998.hg.1	ZNF638	NM_001014972	zinc finger protein 638	Hs.434401	chr2	+	71276561	71435069	Multiple_Complex	7,07	4,05	8,15
TC1300008855.hg.1	ESD	NM_001984	esterase D	Hs.432491	chr13	-	46771256	46797232	Multiple_Complex	7,34	4,31	8,14
TC1400010454.hg.1	AC246787.5	uc059gdt.1			chr14	-	105857573	105857632	Precursor_microRNA	6,71	3,68	8,14
TC1400010455.hg.1	AC246787.3	uc059gdu.1			chr14	-	105857743	105857802	Precursor_microRNA	6,71	3,68	8,14
TC1400007854.hg.1	RP11-688D15.1	ENST00000556574			chr14	+	84951274	84951373	Multiple_Complex	10,07	7,05	8,12
TC2100008164.hg.1	PSMG1	NM_001261824	proteasome (prosome, macropain) assembly chaperone 1	Hs.473838	chr21	-	39174769	39183851	Multiple_Complex	7,12	4,1	8,1
TC0900011713.hg.1	FNBP1	NM_015033	formin binding protein 1	Hs.189409	chr9	-	129887187	130043194	Multiple_Complex	7,99	4,98	8,07
TC0100011527.hg.1	NENF	NM_013349	neudesin neurotrophic factor	Hs.461787	chr1	+	212432887	212446379	Multiple_Complex	10,08	13,09	-8,04
TC0500010805.hg.1	RPL26P19	OTTHUMT00000132312	ribosomal protein L26 pseudogene 19		chr5	-	56504635	56505072	Pseudogene	10,49	7,48	8,04
TC2000007739.hg.1	RNU7-6P	uc061xto.1	RNA, U7 small nuclear 6 pseudogene [Source:HGNC Symbol;Acc:HGNC:34102]		chr20	+	51904969	51905030	Small_RNA	6,87	3,87	8,01
TC1200008677.hg.1	RPL18A	BC007512	ribosomal protein L18a	Hs.337766	chr12	+	104265270	104265892	Multiple_Complex	10,75	4,44	79,48
TC0500011766.hg.1	CTD-2287O16.1	ENST00000469891			chr5	-	116051910	116052289	Multiple_Complex	16,45	10,15	78,73
TC0800010807.hg.1	RPL7	NM_000971	ribosomal protein L7	Hs.421257 // Hs.571841	chr8	-	73290267	73295789	Multiple_Complex	18,11	11,83	77,82
TC1000011847.hg.1	RP11-214N15.5	ENST00000430685			chr10	-	112548632	112548872	Multiple_Complex	16,87	10,6	77,49
TC0700011698.hg.1	TMEM243	NM_024315	transmembrane protein 243, mitochondrial	Hs.619593	chr7	-	87196160	87220587	Multiple_Complex	9,9	3,67	75,31
TSUnmapped00000264.hg.1	RPL7A	ENST00000627260	ribosomal protein L7a	Hs.499839	---	---	0	0	Coding	18,47	12,24	74,81
TC0600012477.hg.1	SNORD50A; SNHG5; SNORD50B	NR_002743	small nucleolar RNA, C/D box 50A; small nucleolar RNA host gene 5; small nucleolar RNA, C/D box 50B		chr6	-	85658214	85678736	Multiple_Complex	19,34	13,12	74,29
TC0400010961.hg.1	JCHAIN	NM_144646	joining chain of multimeric IgA and IgM	Hs.643431	chr4	-	70655541	70681817	Multiple_Complex	10,45	4,27	72,37
TC0100014081.hg.1	PDZK1IP1	NM_005764	PDZK1 interacting protein 1	Hs.431099	chr1	-	47183589	47191044	Multiple_Complex	12,69	15,69	-7,99
TC0600013147.hg.1	ARHGAP18	NM_033515	Rho GTPase activating protein 18	Hs.486458	chr6	-	129576132	129710225	Multiple_Complex	11,68	14,68	-7,99
TC0100015982.hg.1	SSR2	NM_003145	signal sequence receptor, beta (translocon-associated protein beta)	Hs.74564	chr1	-	156009048	156020967	Multiple_Complex	10,8	7,8	7,97
TC0800008707.hg.1	snoU13	uc064pvy.1	Small nucleolar RNA U13 [Source:RFAM;Acc:RF01210]		chr8	+	122671291	122671394	Small_RNA	8,6	11,59	-7,95
TC0800009764.hg.1	PSD3	NM_015310	pleckstrin and Sec7 domain containing 3	Hs.434255	chr8	-	18527301	19084730	Multiple_Complex	6,34	9,33	-7,94
TC0100016135.hg.1	SLAMF6	NM_001184714	SLAM family member 6	Hs.492348	chr1	-	160485030	160523262	Coding	6,52	3,54	7,93
TC0300013420.hg.1	IGF2BP2	NM_001007225	insulin-like growth factor 2 mRNA binding protein 2	Hs.35354	chr3	-	185643739	185825056	Multiple_Complex	6,15	9,13	-7,92
TC1500008739.hg.1	RPL5P1	ENST00000460716	ribosomal protein L5 pseudogene 1 [Source:HGNC Symbol;Acc:HGNC:10361]		chr15	-	24908932	24909825	Pseudogene	9,03	6,04	7,92
TC1900007069.hg.1	CTD-2666L21.3	ENST00000461223			chr19	+	12260126	12260537	Pseudogene	7,18	4,19	7,92
TC0100016366.hg.1	KIFAP3	NM_001204514	kinesin-associated protein 3	Hs.433442	chr1	-	169921326	170085208	Multiple_Complex	6	8,99	-7,9
TC0300007098.hg.1	EEF1A1P24	ENST00000451469	eukaryotic translation elongation factor 1 alpha 1 pseudogene 24 [Source:HGNC Symbol;Acc:HGNC:37897]		chr3	+	39358520	39360059	Multiple_Complex	9,78	6,79	7,9
TC2200007245.hg.1	smeedoy	smeedoy.aAug10	Transcript Identified by AceView		chr22	+	36280981	36282224	NonCoding	11,81	14,79	-7,89
TC0100011330.hg.1	SNRPGP10	ENST00000432323	small nuclear ribonucleoprotein polypeptide G pseudogene 10 [Source:HGNC Symbol;Acc:HGNC:39329]		chr1	+	205351247	205351471	Multiple_Complex	10,89	7,91	7,88
TC0600010019.hg.1		T314294			chr6	+	158566570	158566764	NonCoding	18,97	15,99	7,87
TC0100007954.hg.1	SMAP2	NM_001198978	small ArfGAP2	Hs.15200	chr1	+	40344850	40423326	Multiple_Complex	8,69	5,71	7,86
TC1100008612.hg.1	RPS28	BC000354	ribosomal protein S28	Hs.153177 // Hs.322473	chr11	+	82689529	82689904	Multiple_Complex	17,55	14,58	7,84
TC1900008542.hg.1	RPS11; SNORD35B	NM_001015	ribosomal protein S11; small nucleolar RNA, C/D box 35B	Hs.433529	chr19	+	49496365	49499712	Multiple_Complex	12,75	9,78	7,82
TC1700012341.hg.1	C1QBP	NM_001212	complement component 1, q subcomponent binding protein	Hs.555866	chr17	-	5425139	5439155	Multiple_Complex	7,89	4,92	7,81
TC0700008597.hg.1	CUX1	NM_001202543	cut-like homeobox 1	Hs.191482	chr7	+	101815904	102283958	Multiple_Complex	8,79	11,76	-7,8
TC1200006985.hg.1	EEF1A1P16	ENST00000325349	eukaryotic translation elongation factor 1 alpha 1 pseudogene 16 [Source:HGNC Symbol;Acc:HGNC:37889]		chr12	+	16990670	16992083	Multiple_Complex	8,66	5,69	7,8
TC0200007628.hg.1	RPS27A	NM_001135592	ribosomal protein S27a	Hs.311640 // Hs.546292	chr2	+	55231903	55235853	Multiple_Complex	11,02	8,06	7,79
TC1000010792.hg.1	RP11-170M17.2	ENST00000452821			chr10	-	63902451	63903245	Pseudogene	7,06	4,1	7,78
TC0M00006436.hg.1	MT-TD	uc064xpc.1	mitochondrially encoded tRNA aspartic acid [Source:HGNC Symbol;Acc:HGNC:7478]		chrM	+	7516	7585	Multiple_Complex	5,34	8,3	-7,77
TC1900011888.hg.1	CTD-2192J16.15	ENST00000325000			chr19	-	12643207	12643960	Multiple_Complex	11,19	8,23	7,77
TC0100007004.hg.1	RP11-169K16.8	ENST00000321418			chr1	+	15828232	15828669	Pseudogene	7,47	4,52	7,76
TC1900010675.hg.1	FBL	NM_001436	fibrillarin	Hs.299002	chr19	-	39834453	39846414	Multiple_Complex	7,07	4,12	7,76
TC0100011847.hg.1	ARF1; MIR3620	NM_001024226	ADP-ribosylation factor 1; microRNA 3620	Hs.286221	chr1	+	228082660	228099212	Multiple_Complex	15,12	18,07	-7,75
TC0500011316.hg.1	RPS23	NM_001025	ribosomal protein S23	Hs.527193	chr5	-	82273320	82278577	Multiple_Complex	19,93	16,98	7,75
TC0800010281.hg.1	RPL5P23	ENST00000496040	ribosomal protein L5 pseudogene 23 [Source:HGNC Symbol;Acc:HGNC:36553]		chr8	-	42341767	42342634	Pseudogene	7,56	4,61	7,75
TC1200007007.hg.1	RPL7P6	ENST00000480903	ribosomal protein L7 pseudogene 6 [Source:HGNC Symbol;Acc:HGNC:32430]		chr12	+	19089151	19089888	Pseudogene	8,25	5,3	7,75
TC0100015815.hg.1	THEM5	NM_182578	thioesterase superfamily member 5	Hs.132648	chr1	-	151847101	151853697	Coding	8,58	11,53	-7,73
TC0X00007474.hg.1	ETF1P3	ETF1P3.aAug10-unspliced	Transcript Identified by AceView, Entrez Gene ID(s) 100132121		chrX	+	65797721	65797776	Unassigned	9,75	6,8	7,73
TC1200012624.hg.1	TUBA1C	NM_001303114	tubulin, alpha 1c	Hs.652390	chr12	+	49227926	49274603	Multiple_Complex	10,52	13,47	-7,72
TC0300007359.hg.1	NDUFAF3	NM_199069	NADH dehydrogenase (ubiquinone) complex I, assembly factor 3	Hs.31387	chr3	+	49020459	49023495	Multiple_Complex	8,87	11,81	-7,71
TC0300008988.hg.1	RPL23AP41	ENST00000484754	ribosomal protein L23a pseudogene 41 [Source:HGNC Symbol;Acc:HGNC:35634]		chr3	+	140902194	140902651	Multiple_Complex	9,14	6,19	7,71
TC0900011103.hg.1		NONHSAT133852			chr9	-	106891224	107086435	NonCoding	9,97	7,03	7,69
TC1100013221.hg.1	CASP1	NM_001223	caspase 1	Hs.2490	chr11	-	105025443	105035250	Multiple_Complex	7,73	4,78	7,68
TC0500012519.hg.1	SPARC	NM_001309443	secreted protein, acidic, cysteine-rich (osteonectin)	Hs.111779	chr5	-	151661096	151687165	Multiple_Complex	16,92	19,86	-7,66
TC0X00008437.hg.1	STK26	NM_001042452	serine/threonine protein kinase 26	Hs.444247	chrX	+	132023217	132075943	Multiple_Complex	8,7	11,64	-7,66
TC0400010636.hg.1	OCIAD2	NM_001014446	OCIA domain containing 2	Hs.95835	chr4	-	48885019	48906937	Multiple_Complex	7,38	4,45	7,66
TC0600006873.hg.1	BMP6	NM_001718	bone morphogenetic protein 6	Hs.285671	chr6	+	7726778	7881728	Multiple_Complex	10,56	13,49	-7,65
TC1100010987.hg.1	FABP5	BC019385	fatty acid binding protein 5 (psoriasis-associated)	Hs.408061	chr11	-	59781103	59781751	Multiple_Complex	7,88	4,95	7,65
TCUn_GL000224v100006433.hg.1	AL591856.1	uc064xqs.1			chrUn_GL000224v1	+	43376	43458	Precursor_microRNA	7,91	4,98	7,65
TC0X00011223.hg.1	MPP1	NM_001166460	membrane protein, palmitoylated 1	Hs.496984	chrX	-	154778684	154821007	Multiple_Complex	10,91	13,85	-7,64
TC0900008660.hg.1	PTGS1	NM_000962	prostaglandin-endoperoxide synthase 1 (prostaglandin G/H synthase and cyclooxygenase)	Hs.201978	chr9	+	122370530	122395703	Coding	9,25	12,18	-7,63
TC1500009806.hg.1	snoU13	uc059kld.1	Small nucleolar RNA U13 [Source:RFAM;Acc:RF01210]		chr15	-	65696833	65696936	Small_RNA	6,81	3,88	7,6
TC1200009585.hg.1	RPS4XP14	ENST00000493072	ribosomal protein S4X pseudogene 14 [Source:HGNC Symbol;Acc:HGNC:36737]		chr12	-	1757231	1758011	Multiple_Complex	11,28	8,36	7,59
TC1100012248.hg.1		T067013			chr11	-	109305633	109354643	NonCoding	3,97	6,89	-7,58
TC2200007987.hg.1	CLDN5	NM_001130861	claudin 5	Hs.505337	chr22	-	19523024	19527545	Coding	7,57	10,49	-7,58
TC1600007065.hg.1	RPL7P47	RPL7P47.aAug10-unspliced	Transcript Identified by AceView, Entrez Gene ID(s) 146110		chr16	+	17933281	17933344	Unassigned	19,93	17,01	7,58
TC0900010395.hg.1	HSPB1P1	ENST00000423240	heat shock protein family B (small) member 1 pseudogene 1 [Source:HGNC Symbol;Acc:HGNC:5251]		chr9	-	72007829	72008136	Multiple_Complex	6,22	9,14	-7,57
TC1_KI270708v1_random00006438.hg.1	AL137861.9	uc061fsy.1			chr1_KI270708v1_random	+	82519	82601	Precursor_microRNA	7,09	4,17	7,57
TCUn_GL000224v100006434.hg.1	AL591856.4	uc064xqt.1			chrUn_GL000224v1	+	47211	47293	Precursor_microRNA	8,74	5,82	7,57
TC1700011121.hg.1	TOB1	NM_001243877	transducer of ERBB2, 1	Hs.703321 // Hs.744946	chr17	-	50862223	50867978	Multiple_Complex	7,68	4,76	7,55
TC0600011132.hg.1	U91328.1	uc063mgh.1			chr6	-	26124436	26124576	Precursor_microRNA	9,16	12,07	-7,54
TC1300009714.hg.1	ARGLU1	NM_018011	arginine and glutamate rich 1	Hs.508644	chr13	-	106541673	106568166	Multiple_Complex	7,32	4,41	7,54
TC0300012323.hg.1	MGLL	NM_001003794	monoglyceride lipase	Hs.277035	chr3	-	127689062	127823250	Multiple_Complex	10,92	13,83	-7,52
TC0800009961.hg.1	CLU; MIR6843	NM_001831	clusterin; microRNA 6843	Hs.436657	chr8	-	27596917	27615031	Multiple_Complex	12,46	15,38	-7,52
TC0X00011168.hg.1	BCAP31	NM_001139441	B-cell receptor-associated protein 31	Hs.522817	chrX	-	153700492	153724746	Multiple_Complex	7,99	10,9	-7,51
TC0100015819.hg.1	S100A10	NM_002966	S100 calcium binding protein A10	Hs.143873	chr1	-	151982910	151994390	Multiple_Complex	7,44	4,53	7,51
TC1100008741.hg.1	TUBAP2	ENST00000530835	tubulin alpha pseudogene 2 [Source:HGNC Symbol;Acc:HGNC:14531]		chr11	+	90282560	90284172	Pseudogene	8,67	11,57	-7,5
TC2200006482.hg.1	TPTEP1	NR_001591	transmembrane phosphatase with tensin homology pseudogene 1	Hs.474116	chr22	+	16601354	16698742	Multiple_Complex	12,39	15,3	-7,5
TC1200012334.hg.1	UBC	NM_021009	ubiquitin C	Hs.520348	chr12	-	124911604	124917368	Multiple_Complex	14,66	17,56	-7,49
TC1900007611.hg.1	RPS27P29	OTTHUMT00000350188	ribosomal protein S27 pseudogene 29		chr19	+	23597341	23597592	Multiple_Complex	10,83	7,93	7,49
TC1100006686.hg.1	AC104389.1	uc057yhg.1	Uncharacterized protein [Source:UniProtKB/TrEMBL;Acc:A0A096LP89]		chr11	+	5253367	5254782	Coding	9,44	12,34	-7,48
TC0200012778.hg.1	AC092155.1	ENST00000454675			chr2	-	62532583	62533059	Pseudogene	8,3	5,4	7,47
TC0Y00006476.hg.1	CD99	NM_001122898_2	Homo sapiens CD99 molecule (CD99), transcript variant 2, mRNA.; Homo sapiens CD99 molecule (CD99), transcript variant 3, mRNA.; Homo sapiens CD99 molecule (CD99), transcript variant 1, mRNA.; CD99 molecule [Source:HGNC Symbol;Acc:HGNC:7082]; Homo sapiens CD99 molecule, mRNA (cDNA clone MGC:2282 IMAGE:3161673), complete cds.; Homo sapiens CD99 molecule, mRNA (cDNA clone MGC:3938 IMAGE:2906143), co…		chrY	+	2691179	2741309	Multiple_Complex	13,38	16,28	-7,44
TC0200016454.hg.1	KIAA1841	NM_001129993	KIAA1841	Hs.468653	chr2	+	61065871	61138034	Multiple_Complex	8,62	11,51	-7,43
TC0700012693.hg.1		T333732			chr7	-	134969284	134970569	NonCoding	5,68	8,57	-7,41
TC0900009334.hg.1	moyswey	moyswey.aAug10-unspliced	Transcript Identified by AceView		chr9	+	138232085	138232427	Coding	7,5	4,61	7,4
TC0100015430.hg.1		NONHSAT005496 // NONHSAT005496			chr1	-	117776523	117777083	NonCoding	8,15	5,27	7,37
TC1200007709.hg.1	PFDN5	NM_002624	prefoldin subunit 5	Hs.655327	chr12	+	53295291	53299451	Multiple_Complex	16,33	13,45	7,37
TC0200010713.hg.1	ATIC	NM_004044	5-aminoimidazole-4-carboxamide ribonucleotide formyltransferase/IMP cyclohydrolase	Hs.90280	chr2	+	215311817	215349773	Multiple_Complex	6,74	3,86	7,36
TC1800009214.hg.1	NDUFV2	NM_021074	NADH dehydrogenase (ubiquinone) flavoprotein 2, 24kDa	Hs.464572	chr18	+	9102630	9134345	Multiple_Complex	7,32	4,44	7,34
TC1100010229.hg.1	SNORD14A	NR_000022	small nucleolar RNA, C/D box 14A		chr11	-	17074653	17074744	Small_RNA	6,41	3,54	7,32
TC1600007566.hg.1	IGHV3OR16-9	OTTHUMT00000432530	immunoglobulin heavy variable 3/OR16-9 (non-functional)		chr16	+	32066065	32066358	Multiple_Complex	8,12	5,25	7,31
TC0400007913.hg.1	2011-09-01	NM_001306147	septin 11	Hs.128199	chr4	+	76949703	77040384	Multiple_Complex	10,47	13,34	-7,3
TC0300013768.hg.1	AC144530.1	ENST00000452862			chr3	-	197850400	197850954	Pseudogene	8,67	5,8	7,29
TC0700011714.hg.1	SRI	NM_001256891	sorcin	Hs.489040	chr7	-	88205117	88226993	Multiple_Complex	8,33	5,47	7,26
TC1900006619.hg.1	AC005262.4	ENST00000588562			chr19	+	3130715	3131398	Multiple_Complex	7,44	4,58	7,24
TC0600007608.hg.1	C6orf25	NM_138272	chromosome 6 open reading frame 25	Hs.247879	chr6	+	31718594	31726714	Multiple_Complex	8,85	11,7	-7,23
TC0200006606.hg.1	AC092580.4; shawdar	ENST00000417930.1	novel transcript; Transcript Identified by AceView		chr2	+	7725420	7731336	Multiple_Complex	7,08	4,22	7,22
TC0200007473.hg.1	CRIPT	NM_014171	cysteine-rich PDZ-binding protein	Hs.133998	chr2	+	46616416	46630176	Multiple_Complex	10,14	7,3	7,19
TC0100016625.hg.1	GLUL	NM_001033044	glutamate-ammonia ligase	Hs.518525	chr1	-	182378093	182392206	Multiple_Complex	10,67	13,51	-7,17
TC1400007322.hg.1	RP11-112J1.1	ENST00000480540			chr14	+	58794654	58795029	Pseudogene	6,89	4,04	7,17
TC0600007038.hg.1	JARID2	NM_001267040	jumonji, AT rich interactive domain 2	Hs.269059	chr6	+	15245975	15522042	Multiple_Complex	4,29	7,13	-7,16
TC1400007965.hg.1	CTD-3035D6.1	ENST00000472287			chr14	+	90766531	90766989	Pseudogene	7,06	4,22	7,16
TC1600008795.hg.1	GS1-21A4.2	ENST00000604757			chr16	+	87892955	87893735	Pseudogene	7	4,16	7,16
TC0100015247.hg.1		T017248			chr1	-	110748792	110781192	NonCoding	10,05	12,88	-7,13
TC1300007190.hg.1	DLEU2_1	ENST00000614667	Deleted in lymphocytic leukemia 2 conserved region 1 [Source:RFAM;Acc:RF02105]		chr13	+	50044649	50044768	NonCoding	5,68	8,52	-7,13
TC0400012837.hg.1	LOC645513	NR_037630	uncharacterized LOC645513; Salzman2013 ANNOTATED, ncRNA, OVEXON best transcript NR_037630; Salzman2013 ANNOTATED, ncRNA, OVCODE, OVERLAPTX, OVEXON best transcript NR_037630; Salzman2013 ANNOTATED, INTERNAL, ncRNA, OVERLAPTX, OVEXON best transcript NR_037630; Salzman2013 ANNOTATED, INTERNAL, ncRNA, OVEXON best transcript NR_037630; Transcript Identified by AceView, Entrez Gene ID(s) 645513	Hs.677546	chr4	+	119454246	119500279	Multiple_Complex	13,59	16,42	-7,11
TC1500007979.hg.1	PSMA4	NM_001102667	proteasome subunit alpha 4	Hs.251531	chr15	+	78540405	78552419	Multiple_Complex	7,01	4,18	7,11
TC1400009839.hg.1	STON2	NM_001256430	stonin 2	Hs.14248	chr14	-	81260650	81436465	Multiple_Complex	9,62	12,45	-7,1
TC0100015196.hg.1	PSMA5	NM_001199772	proteasome subunit alpha 5	Hs.485246	chr1	-	109399031	109426486	Multiple_Complex	8,92	6,09	7,1
TC0400012102.hg.1	LRBA	NM_001199282	LPS-responsive vesicle trafficking, beach and anchor containing	Hs.480938	chr4	-	150264531	151015727	Multiple_Complex	9,8	12,63	-7,09
TC0X00006477.hg.1	CD99	NM_001122898	CD99 molecule	Hs.653349	chrX	+	2691179	2741309	Multiple_Complex	13,56	16,39	-7,09
TC0900010959.hg.1	HEMGN	NM_018437	hemogen	Hs.176626	chr9	-	97926791	97944915	Multiple_Complex	12,01	14,83	-7,08
TSUnmapped00000213.hg.1	DGKD	ENST00000626849	diacylglycerol kinase, delta 130kDa	Hs.471675	---	---	0	0	Coding	9,14	11,96	-7,08
TC0100015264.hg.1	RP5-1180E21.5	ENST00000610049.1	novel transcript, antisense to CEPT1		chr1	-	111184415	111185061	NonCoding	8,4	5,58	7,08
TC1200009507.hg.1	RPS11P5	OTTHUMT00000349774	ribosomal protein S11 pseudogene 5		chr12	+	132825701	132826184	Pseudogene	8,59	5,77	7,08
TC1500010869.hg.1	CCPG1; MIR628	NM_001204450	cell cycle progression 1; microRNA 628	Hs.285051	chr15	-	55340032	55408510	Multiple_Complex	5,69	8,51	-7,07
TC0700012812.hg.1	MKRN1	NM_001145125	makorin ring finger protein 1	Hs.744883	chr7	-	140453040	140479569	Multiple_Complex	9,15	11,97	-7,06
TC0100010061.hg.1	RP11-422P24.9	ENST00000431295			chr1	+	153992206	153995960	Multiple_Complex	6,66	3,84	7,05
TC0400011040.hg.1	RCHY1	NM_001009922	ring finger and CHY zinc finger domain containing 1, E3 ubiquitin protein ligase	Hs.48297	chr4	-	75479037	75514764	Multiple_Complex	8,3	11,11	-7,04
TC0100018482.hg.1	HIST2H2AA4; HIST2H2AA3	NM_001040874	histone cluster 2, H2aa4; histone cluster 2, H2aa3	Hs.745563	chr1	-	149842188	149842751	Coding	13,57	16,39	-7,02
TC0400011173.hg.1	HNRNPDL	NM_001207000	heterogeneous nuclear ribonucleoprotein D like	Hs.527105 // Hs.707013	chr4	-	82422564	82430408	Multiple_Complex	8	5,19	7,02
TC0100008103.hg.1	RPS8; SNORD55; SNORD46; SNORD38A; SNORD38B	NM_001012	ribosomal protein S8; small nucleolar RNA, C/D box 55; small nucleolar RNA, C/D box 46; small nucleolar RNA, C/D box 38A; small nucleolar RNA, C/D box 38B	Hs.512675	chr1	+	44775251	44778779	Multiple_Complex	18,95	9,5	697,72
TC2000008007.hg.1	RPS21	NM_001024	ribosomal protein S21	Hs.190968	chr20	+	62387065	62388520	Multiple_Complex	19,67	10,24	690,45
TC1100011185.hg.1		NONHSAT022020			chr11	-	64771099	64771296	NonCoding	10,73	4,62	69,24
TC0X00010029.hg.1	RPS4X	NM_001007	ribosomal protein S4, X-linked	Hs.118076	chrX	-	72255679	72277300	Multiple_Complex	17,29	11,19	68,38
TC1700007930.hg.1	RPL27	NM_000988	ribosomal protein L27	Hs.514196 // Hs.660076	chr17	+	42998273	43002959	Multiple_Complex	19,71	13,64	67,58
TC1900008840.hg.1	RPS9	ENST00000302907	ribosomal protein S9	Hs.467284 // Hs.546288	chr19	+	54200742	54249003	Multiple_Complex	11,56	5,49	67,09
TC0400008537.hg.1	SNORA24; SNHG8	NR_002963	small nucleolar RNA, H/ACA box 24; small nucleolar RNA host gene 8	Hs.744742	chr4	+	118278709	118279823	Multiple_Complex	12,63	6,58	66,36
TC1200011971.hg.1	RPL6	NM_000970	ribosomal protein L6	Hs.546283 // Hs.744897	chr12	-	112405190	112418838	Multiple_Complex	13,76	7,74	65,08
TC1300008275.hg.1	RPS12P23	ENST00000419579	ribosomal protein S12 pseudogene 23 [Source:HGNC Symbol;Acc:HGNC:35573]		chr13	-	21094318	21094714	Pseudogene	10,74	4,74	63,98
TC1400010450.hg.1		NONHSAT040399 // NONHSAT040399			chr14	-	105851734	105852262	NonCoding	10,48	4,51	62,62
TC0X00009096.hg.1	GPX1P1	ENST00000388829	glutathione peroxidase pseudogene 1 [Source:HGNC Symbol;Acc:HGNC:4560]		chrX	-	13378735	13379340	Pseudogene	13,46	19,43	-62,31
TC1100008462.hg.1	RPS3; SNORD15A	NM_001005	ribosomal protein S3; small nucleolar RNA, C/D box 15A	Hs.546286	chr11	+	75399486	75422301	Multiple_Complex	13,54	7,58	62,07
TC0400011712.hg.1	PDE5A	NM_001083	phosphodiesterase 5A, cGMP-specific	Hs.647971	chr4	-	119494395	119628991	Multiple_Complex	10,46	16,41	-61,83
TC0400008984.hg.1	RPS3A; SNORD73A	NM_001006	ribosomal protein S3A; small nucleolar RNA, C/D box 73A	Hs.356572	chr4	+	151099573	151104652	Multiple_Complex	19,9	13,97	60,73
TC1500008665.hg.1	RP11-983G14.3	ENST00000625294			chr15	-	21709649	21710270	Pseudogene	9,62	3,7	60,52
TC0600012968.hg.1	TRAPPC3L	NM_001139444	trafficking protein particle complex 3-like	Hs.134795	chr6	-	116494989	116545610	Multiple_Complex	14,43	17,23	-6,99
TC1700010447.hg.1	CCL5	NM_001278736	chemokine (C-C motif) ligand 5	Hs.514821	chr17	-	35871491	35880793	Coding	11,6	14,41	-6,99
TC0200010708.hg.1	AC016708.2	ENST00000457497			chr2	+	214847128	214847445	Pseudogene	12,1	9,29	6,99
TC1900008749.hg.1	RPL39P36	OTTHUMT00000350594	ribosomal protein L39 pseudogene 36		chr19	+	53413190	53413345	Multiple_Complex	8,83	6,03	6,99
TC0800009819.hg.1	DOK2	NM_003974	docking protein 2	Hs.71215	chr8	-	21908873	21913860	Multiple_Complex	10,13	12,93	-6,98
TC1100012918.hg.1		NONHSAT025239 // NONHSAT025239			chr11	-	134150680	134151852	NonCoding	4,86	7,66	-6,97
TC1500009207.hg.1	RPS3AP47	OTTHUMT00000349866	ribosomal protein S3a pseudogene 47		chr15	-	43115702	43116493	Pseudogene	11,5	8,7	6,97
TC0600007375.hg.1	HIST1H3H	NM_003536	histone cluster 1, H3h	Hs.591778	chr6	+	27810064	27811300	Coding	9,06	11,86	-6,96
TC0600013435.hg.1		T313033			chr6	-	144149073	144149902	NonCoding	13,54	10,74	6,96
TC1900011357.hg.1		NONHSAT067676 // NONHSAT067676			chr19	-	53442523	53480304	NonCoding	5,77	8,56	-6,95
TC1200010833.hg.1	CBX5; MIR3198-2	NM_001127321	chromobox homolog 5; microRNA 3198-2	Hs.349283	chr12	-	54230940	54280133	Multiple_Complex	7,2	4,4	6,95
TC1200010540.hg.1	PCED1B-AS1	NR_026544	PCED1B antisense RNA 1	Hs.657722	chr12	-	47205898	47216456	Multiple_Complex	9,07	6,28	6,93
TC1300008253.hg.1	CRYL1	NM_015974	crystallin lambda 1	Hs.370703	chr13	-	20403667	20525873	Multiple_Complex	9,24	12,03	-6,91
TC2000007251.hg.1	MYL9	NM_006097	myosin light chain 9	Hs.504687	chr20	+	36541484	36551447	Multiple_Complex	12,89	15,68	-6,91
TC1200010077.hg.1	EEF1A1P4	ENST00000359165	eukaryotic translation elongation factor 1 alpha 1 pseudogene 4 [Source:HGNC Symbol;Acc:HGNC:3199]		chr12	-	19456244	19457648	Pseudogene	6,81	4,03	6,9
TC0100012778.hg.1	ENO1	NM_001201483	enolase 1, (alpha)	Hs.517145	chr1	-	8861000	9146622	Multiple_Complex	8,36	11,14	-6,89
TC1300009876.hg.1	swoyshoybu	swoyshoybu.aAug10-unspliced	Transcript Identified by AceView		chr13	-	112912857	112913278	Coding	3,13	5,91	-6,89
TC0500010465.hg.1		NONHSAT100984			chr5	-	34302780	34302892	NonCoding	8,87	11,65	-6,88
TC1100007635.hg.1	RPL5P29	OTTHUMT00000350894	ribosomal protein L5 pseudogene 29		chr11	+	56357328	56358221	Pseudogene	7,06	4,27	6,88
TC1900007235.hg.1	RPL23AP2	OTTHUMT00000350064	ribosomal protein L23a pseudogene 2		chr19	+	15611656	15612144	Multiple_Complex	16,09	13,31	6,87
TC0100011746.hg.1	CNIH4	NM_001277197	cornichon family AMPA receptor auxiliary protein 4	Hs.445890	chr1	+	224356811	224379459	Multiple_Complex	7,19	4,41	6,86
TC0500009191.hg.1	RNA5SP199; AC140677.1	uc063jbk.1	5S ribosomal pseudogene 199 [Source:HGNC Symbol;Acc:HGNC:43099]		chr5	+	155845437	155845548	Multiple_Complex	7,03	9,8	-6,84
TC2000009882.hg.1	PTPRA; VPS16	NM_002836	protein tyrosine phosphatase, receptor type, A; vacuolar protein sorting 16 homolog (S. cerevisiae)	Hs.269577	chr20	+	2864184	3039101	Multiple_Complex	13,92	16,69	-6,84
TC0100012272.hg.1	CNST	NM_001139459	consortin, connexin sorting protein	Hs.368353	chr1	+	246566337	246668584	Multiple_Complex	10,28	13,05	-6,82
TC1200008568.hg.1	TMPO	NM_001032283	thymopoietin	Hs.11355	chr12	+	98515512	98550379	Multiple_Complex	6,31	3,54	6,82
TC1500009515.hg.1	skersaw	skersaw.aAug10-unspliced	Transcript Identified by AceView		chr15	-	56139331	56139794	Coding	8,06	5,29	6,81
TC1900007276.hg.1	CTD-2013N17.1	ENST00000494084			chr19	+	16412684	16413576	Pseudogene	7,16	4,39	6,81
TC0X00007672.hg.1	RPL21P134	ENST00000453468	ribosomal protein L21 pseudogene 134 [Source:HGNC Symbol;Acc:HGNC:36006]		chrX	+	75384346	75384828	Pseudogene	9,98	7,21	6,79
TC1500010659.hg.1	SNRPA1	NM_003090	small nuclear ribonucleoprotein polypeptide A	Hs.528763	chr15	-	101281510	101295282	Multiple_Complex	6,79	4,02	6,79
TC0500008711.hg.1	gloysneebu	gloysneebu.aAug10-unspliced	Transcript Identified by AceView		chr5	+	134926706	134927501	Unassigned	11,68	14,43	-6,75
TC0700007566.hg.1	snusnubu	snusnubu.aAug10-unspliced	Transcript Identified by AceView		chr7	+	53506345	53506873	Unassigned	8,41	5,65	6,75
TC0800009752.hg.1	ASAH1	NM_001127505	N-acylsphingosine amidohydrolase (acid ceramidase) 1	Hs.527412	chr8	-	18056416	18084998	Multiple_Complex	15,1	17,85	-6,74
TC1800009060.hg.1		T164236			chr18	-	75499716	75500809	NonCoding	3,39	6,15	-6,74
TC1100006731.hg.1	ILK	NM_001014794	integrin linked kinase	Hs.706355	chr11	+	6603708	6610874	Multiple_Complex	13,08	15,83	-6,73
TC0600011077.hg.1	skeejar	skeejar.aAug10-unspliced	Transcript Identified by AceView		chr6	-	24831012	24831594	Coding	6,14	3,39	6,73
TC1800008851.hg.1	RPL30P14	OTTHUMT00000350494	ribosomal protein L30 pseudogene 14		chr18	-	61404858	61405205	Multiple_Complex	5,74	2,99	6,73
TC0100015866.hg.1	S100A4	NM_002961	S100 calcium binding protein A4	Hs.654444	chr1	-	153543613	153550136	Multiple_Complex	8,11	5,36	6,72
TC0100018483.hg.1	HIST2H2BE	NM_003528	histone cluster 2, H2be	Hs.2178	chr1	-	149884459	149886682	Coding	8,18	10,93	-6,71
TC0300009788.hg.1	RPS20P14	ENST00000412545	ribosomal protein S20 pseudogene 14 [Source:HGNC Symbol;Acc:HGNC:36692]		chr3	+	186900198	186900557	Pseudogene	13,85	11,11	6,71
TC0500012345.hg.1	doyslaby	doyslaby.aAug10-unspliced	Transcript Identified by AceView		chr5	-	143398350	143399066	Unassigned	6,68	3,93	6,71
TC0100015364.hg.1	TSPAN2	NM_001308315	tetraspanin 2	Hs.310458	chr1	-	115048011	115089500	Multiple_Complex	7,53	10,27	-6,7
TC0700007178.hg.1	2007-09-01	NM_001011553	septin 7	Hs.191346	chr7	+	35800932	35907105	Multiple_Complex	15,8	18,55	-6,69
TC1400009548.hg.1	ERH	NM_004450	enhancer of rudimentary homolog (Drosophila)	Hs.509791	chr14	-	69380123	69398627	Multiple_Complex	9,07	6,33	6,69
TC1900008654.hg.1	smoysee	smoysee.aAug10-unspliced	Transcript Identified by AceView		chr19	+	51557130	51558356	Unassigned	5,97	3,22	6,69
TC1900011638.hg.1	AC016629.3; glarpybu	ENST00000596029.1	Transcript Identified by AceView; novel transcript, antisense to RPL23AP79		chr19	-	58593896	58599355	NonCoding	5,94	8,68	-6,67
TC0100015092.hg.1	RPSAP19	ENST00000431241	ribosomal protein SA pseudogene 19 [Source:HGNC Symbol;Acc:HGNC:36508]		chr1	-	101786261	101787298	Multiple_Complex	9,91	7,17	6,65
TC0100010840.hg.1	EIF1P3	ENST00000423841	eukaryotic translation initiation factor 1 pseudogene 3 [Source:HGNC Symbol;Acc:HGNC:49616]		chr1	+	182336001	182336334	Pseudogene	9,34	12,07	-6,64
TC0700012824.hg.1	MRPS33	NM_016071	mitochondrial ribosomal protein S33	Hs.416207	chr7	-	141002610	141015228	Multiple_Complex	6,58	3,85	6,63
TC1400009649.hg.1	NUMB	NM_001005743	numb homolog (Drosophila)	Hs.525443 // Hs.654609 // Hs.714879	chr14	-	73275107	73466167	Multiple_Complex	9,05	11,77	-6,61
TC0300006894.hg.1	CMC1	NM_182523	C-x(9)-C motif containing 1	Hs.444724	chr3	+	28241584	28325142	Multiple_Complex	12,57	9,85	6,6
TC0300009206.hg.1	klersweyby	klersweyby.aAug10	Transcript Identified by AceView		chr3	+	152317503	152319659	Unassigned	6,61	3,89	6,6
TC1000010158.hg.1	RP11-492M23.2	ENST00000480465			chr10	-	28898996	28899484	Pseudogene	12,91	10,19	6,6
TC1800008031.hg.1		lnc-PPP4R1-1:1			chr18	-	9299594	9310510	NonCoding	3,86	6,58	-6,59
TC0100015975.hg.1	RIT1	NM_001256820	Ras-like without CAAX 1	Hs.491234	chr1	-	155897808	155911404	Multiple_Complex	8,69	11,41	-6,58
TC0500010625.hg.1	FLJ32255	NR_104643	uncharacterized LOC643977	Hs.535791	chr5	-	42985038	42993461	NonCoding	12,3	15,01	-6,57
TC0100009647.hg.1		T019903			chr1	+	120841913	120841967	NonCoding	15,19	12,48	6,57
TC0900009950.hg.1	TLN1; MIR6852	NM_006289	talin 1; microRNA 6852	Hs.471014	chr9	-	35696948	35732395	Multiple_Complex	8,31	11,02	-6,56
TC0100018479.hg.1	NOTCH2NL	NM_203458	notch 2 N-terminal like	Hs.655156 // Hs.728902	chr1	-	146146203	146229034	Multiple_Complex	6,81	9,52	-6,55
TC0100011482.hg.1	RP11-543B16.1	ENST00000427600			chr1	+	211173477	211173851	Multiple_Complex	7,07	4,36	6,55
TC0100018277.hg.1	LINC00623	NR_024510	long intergenic non-protein coding RNA 623	Hs.456578	chr1	+	120912238	121009291	NonCoding	10,7	7,99	6,55
TC0600014044.hg.1	PSMB1	NM_002793	proteasome subunit beta 1	Hs.352768	chr6	-	170535116	170553341	Multiple_Complex	9,32	6,61	6,55
TC0700010774.hg.1	TRGJP1	OTTHUMT00000338835	T cell receptor gamma joining P1		chr7	-	38276259	38276318	Coding	7,19	4,48	6,55
TC1300009417.hg.1	AL354896.1	uc032alo.2			chr13	-	88187859	88187920	Precursor_microRNA	12,09	9,38	6,55
TC0300006831.hg.1		NONHSAT147230			chr3	+	23334135	23607391	NonCoding	8,09	5,39	6,53
TC0500009614.hg.1	PRELID1	NM_001271828	PRELI domain containing 1	Hs.744904	chr5	+	177303762	177306959	Multiple_Complex	6,9	4,19	6,53
TC1700010076.hg.1	USP22	NM_015276	ubiquitin specific peptidase 22	Hs.462492	chr17	-	20999593	21043760	Multiple_Complex	9,47	12,18	-6,52
TC0100013792.hg.1	HSPE1P8	ENST00000406997	heat shock protein family E (Hsp10) member 1 pseudogene 8 [Source:HGNC Symbol;Acc:HGNC:49326]		chr1	-	39304294	39304898	Multiple_Complex	8,42	5,71	6,52
TC0700012040.hg.1	RPSAP46	ENST00000428316	ribosomal protein SA pseudogene 46 [Source:HGNC Symbol;Acc:HGNC:36082]		chr7	-	101203614	101204495	Pseudogene	7,45	4,74	6,52
TC2000007659.hg.1		NONHSAT080237			chr20	+	49827992	49828053	NonCoding	6,58	3,88	6,51
TC1700011561.hg.1	WIPI1	NM_017983	WD repeat domain, phosphoinositide interacting 1	Hs.463964	chr17	-	68420948	68457513	Multiple_Complex	7,06	9,76	-6,5
TC0300012981.hg.1	RPL23AP42	ENST00000471152	ribosomal protein L23a pseudogene 42 [Source:HGNC Symbol;Acc:HGNC:35942]		chr3	-	161429127	161429597	Pseudogene	11,97	9,27	6,5
TC1800008513.hg.1	RPL7AP66	ENST00000588490	ribosomal protein L7a pseudogene 66 [Source:HGNC Symbol;Acc:HGNC:35682]		chr18	-	39334872	39335672	Pseudogene	6,15	3,45	6,49
TC1800008735.hg.1	SNRPGP2	OTTHUMT00000448005	small nuclear ribonucleoprotein polypeptide G pseudogene 2		chr18	-	54406889	54407114	Multiple_Complex	7,2	4,5	6,49
TC1100007874.hg.1	POLR2G	NM_002696	polymerase (RNA) II (DNA directed) polypeptide G	Hs.14839	chr11	+	62761539	62766715	Multiple_Complex	12,97	15,67	-6,48
TC1800007922.hg.1	RPL21P127	OTTHUMT00000350306	ribosomal protein L21 pseudogene 127		chr18	-	3406342	3406818	Multiple_Complex	9,02	6,33	6,48
TC0100015670.hg.1		NONHSAT005869 // NONHSAT005869			chr1	-	148879196	148879701	NonCoding	10,94	13,63	-6,47
TC1600010809.hg.1	TXNL4B	NM_001142317	thioredoxin-like 4B	Hs.134406	chr16	-	72044289	72094431	Multiple_Complex	10,79	13,48	-6,46
TC1900006952.hg.1	RPL10P15	ENST00000585756			chr19	+	9820141	9820455	Pseudogene	8,34	5,65	6,46
TC1200009796.hg.1	SLC2A14	NM_001286233	solute carrier family 2 (facilitated glucose transporter), member 14	Hs.655169	chr12	-	7812512	7891196	Multiple_Complex	11,57	14,26	-6,45
C	TRGJ1; TRGC2; TRGJ2; TRGV9; TRGC1; TRGJP; TRGJP2	OTTHUMT00000338820	T cell receptor gamma joining 1; T cell receptor gamma constant 2; T cell receptor gamma joining 2; T cell receptor gamma variable 9; T cell receptor gamma constant 1; T cell receptor gamma joining P; T cell receptor gamma joining P2		chr7	-	38239580	38318861	Multiple_Complex	7,9	5,21	6,45
TC1900006810.hg.1	RPL7P50	OTTHUMT00000349949	ribosomal protein L7 pseudogene 50		chr19	+	6593329	6594055	Multiple_Complex	8,14	5,45	6,45
TC1900011725.hg.1	SPINT2	NM_001166103	serine peptidase inhibitor, Kunitz type, 2	Hs.31439	chr19	+	38264458	38292614	Multiple_Complex	5,64	8,33	-6,44
TC2100008216.hg.1		T226613			chr21	-	41643787	41677234	NonCoding	4,05	6,74	-6,44
TC1800008178.hg.1		T159312			chr18	-	14283700	14303772	NonCoding	3,3	5,98	-6,43
TC0600011809.hg.1	CCND3	NM_001136017	cyclin D3	Hs.534307	chr6	-	41934933	42050357	Multiple_Complex	10,97	13,65	-6,42
TC0200013040.hg.1	RPS20P10	ENST00000451209	ribosomal protein S20 pseudogene 10 [Source:HGNC Symbol;Acc:HGNC:36800]		chr2	-	71984182	71984434	Multiple_Complex	17,95	15,26	6,42
TC0100011721.hg.1	CAPN2	NM_001146068	calpain 2, (m/II) large subunit	Hs.350899	chr1	+	223701593	223776018	Multiple_Complex	13,47	16,14	-6,39
TC0600007290.hg.1	HIST1H2BH	NM_003524	histone cluster 1, H2bh	Hs.247815	chr6	+	26251651	26252075	Coding	13,15	15,82	-6,39
TC0X00008361.hg.1	MTND4LP1	ENST00000446263	mitochondrially encoded NADH:ubiquinone oxidoreductase core subunit 4L pseudogene 1 [Source:HGNC Symbol;Acc:HGNC:31347]		chrX	+	126472728	126472884	Multiple_Complex	7,59	10,27	-6,39
TC0700007345.hg.1	STK17A	NM_004760	serine/threonine kinase 17a	Hs.709489	chr7	+	43582758	43627379	Multiple_Complex	8,41	5,73	6,39
TC0X00007799.hg.1	loyboy	loyboy.aAug10-unspliced	Transcript Identified by AceView		chrX	+	87703275	87703379	Unassigned	6,01	3,33	6,39
TC0X00006704.hg.1	REPS2	NM_001080975	RALBP1 associated Eps domain containing 2	Hs.186810	chrX	+	16946691	17153280	Multiple_Complex	7,8	10,47	-6,38
TC1200011497.hg.1	skonaw	skonaw.aAug10-unspliced	Transcript Identified by AceView		chr12	-	91171374	91172079	Coding	3,5	6,17	-6,38
TC1500007057.hg.1	TUBGCP4	NM_001286414	tubulin, gamma complex associated protein 4	Hs.584887	chr15	+	43369221	43409771	Multiple_Complex	9,76	12,43	-6,38
TC1100006732.hg.1	sugyby	sugyby.aAug10	Transcript Identified by AceView		chr11	+	6615171	6616484	Unassigned	4,98	7,65	-6,36
TC1100010071.hg.1		NONHSAT017930 // NONHSAT017930			chr11	-	9621114	9621466	NonCoding	3,23	5,9	-6,36
TC0300007129.hg.1	RP11-761N21.2	ENST00000457554			chr3	+	40761545	40761799	Multiple_Complex	14,53	11,86	6,36
TC1000006937.hg.1	PLXDC2	NM_001282736	plexin domain containing 2	Hs.658134	chr10	+	19816239	20289856	Multiple_Complex	14,86	17,53	-6,35
TC1500009952.hg.1	PKM	NM_001206796	pyruvate kinase, muscle	Hs.534770	chr15	-	72199029	72231822	Multiple_Complex	5,56	8,22	-6,35
TC1200011400.hg.1	CCDC59	NM_014167	coiled-coil domain containing 59	Hs.582627	chr12	-	82223681	82358805	Multiple_Complex	9,4	6,73	6,35
TC0700011911.hg.1	RPS3AP26	OTTHUMT00000334698	ribosomal protein S3a pseudogene 26		chr7	-	98385801	98386584	Pseudogene	11,58	8,91	6,34
TC0600010627.hg.1	RP1-140K8.2	ENST00000404787			chr6	-	3913922	3914292	Multiple_Complex	5,6	2,94	6,33
TC0200009065.hg.1	DBI	NM_001079862	diazepam binding inhibitor (GABA receptor modulator, acyl-CoA binding protein)	Hs.78888	chr2	+	119366921	119372560	Multiple_Complex	7,76	5,1	6,32
TC0500007413.hg.1	GZMA	NM_006144	granzyme A	Hs.90708	chr5	+	55102646	55110252	Multiple_Complex	9,73	7,07	6,32
TC0400012818.hg.1	CCNG2	NM_004354	cyclin G2	Hs.740456	chr4	+	77157151	77179142	Multiple_Complex	5,74	3,09	6,31
TC2000008261.hg.1	RPS4XP2	ENST00000458402	ribosomal protein S4X pseudogene 2 [Source:HGNC Symbol;Acc:HGNC:16563]		chr20	-	4629427	4630219	Pseudogene	7,44	4,78	6,31
TC1000007315.hg.1	zeesmy	zeesmy.aAug10-unspliced	Transcript Identified by AceView		chr10	+	37387009	37387395	Unassigned	3,33	5,99	-6,3
TC0200015264.hg.1	SDPR	NM_004657	serum deprivation response	Hs.26530	chr2	-	191834302	191847280	Multiple_Complex	12,58	15,23	-6,28
TC0500011066.hg.1		NONHSAT102009 // NONHSAT102009			chr5	-	71229893	71230097	NonCoding	6,92	4,27	6,28
TC0700009337.hg.1	C7orf55-LUC7L2; LUC7L2; C7orf55	NM_001244584	C7orf55-LUC7L2 readthrough; LUC7-like 2 pre-mRNA splicing factor; chromosome 7 open reading frame 55	Hs.731488	chr7	+	139339457	139423457	Multiple_Complex	6,63	9,27	-6,27
TC1000010515.hg.1	NCOA4	NM_001145260	nuclear receptor coactivator 4	Hs.643658 // Hs.709644	chr10	-	46005088	46030714	Multiple_Complex	9,82	12,47	-6,27
TC0100012171.hg.1	RP11-553N16.1	ENST00000414898			chr1	+	241831935	241832787	Multiple_Complex	6,78	4,13	6,27
TC0500013301.hg.1	DAB2	NM_001244871	Dab, mitogen-responsive phosphoprotein, homolog 2 (Drosophila)	Hs.696631	chr5	-	39371674	39425233	Multiple_Complex	14,66	17,31	-6,26
TC1600008585.hg.1	CMIP	NM_030629	c-Maf inducing protein	Hs.594095	chr16	+	81445170	81711763	Multiple_Complex	10,41	13,06	-6,26
TC1900012050.hg.1	PPP6R1	NM_014931	protein phosphatase 6, regulatory subunit 1	Hs.515610	chr19	-	55229779	55258995	Multiple_Complex	6,52	9,16	-6,26
TC0600014277.hg.1	HLA-DMA	NM_006120	major histocompatibility complex, class II, DM alpha	Hs.728759	chr6	-	32948613	32953122	Multiple_Complex	7,37	4,73	6,26
TC0X00011276.hg.1	CA5BP1	NR_026551	carbonic anhydrase VB pseudogene 1	Hs.732244	chrX	+	15674916	15703724	Multiple_Complex	11,45	8,81	6,26
TC0700009080.hg.1	RNY1P11	ENST00000363759	RNA, Ro-associated Y1 pseudogene 11 [Source:HGNC Symbol;Acc:HGNC:50874]		chr7	+	129164849	129164961	NonCoding	6,39	3,74	6,24
TSUnmapped00000903.hg.1		URS0000695F51			---	---	0	0	NonCoding	6,39	3,74	6,24
TC0100015017.hg.1	RPL7	BC006095	ribosomal protein L7	Hs.421257 // Hs.571841	chr1	-	96678808	96679640	Multiple_Complex	19,81	17,17	6,23
TC0X00011404.hg.1	IDS	NM_000202	iduronate 2-sulfatase	Hs.460960	chrX	-	149476990	149526264	Multiple_Complex	7,93	10,57	-6,22
TC0700009177.hg.1	AC009362.2	ENST00000427253			chr7	+	131242590	131242995	Pseudogene	7,09	4,45	6,22
TC0200008881.hg.1		NONHSAT073647 // NONHSAT073647			chr2	+	111429322	111429620	NonCoding	10,24	12,88	-6,21
TC0X00010877.hg.1	FAM122B	NM_001166599	family with sequence similarity 122B	Hs.404706	chrX	-	134769566	134797232	Multiple_Complex	4,83	7,47	-6,21
TC1000008800.hg.1	GSTO1	NM_001191002	glutathione S-transferase omega 1	Hs.190028	chr10	+	104235356	104267464	Multiple_Complex	11,9	14,53	-6,2
TC0600007677.hg.1	HLA-DPB1	NM_002121	major histocompatibility complex, class II, DP beta 1	Hs.485130	chr6	+	33075926	33089696	Multiple_Complex	7,25	4,62	6,2
TC1200011953.hg.1	MAPKAPK5-AS1	NR_015404	MAPKAPK5 antisense RNA 1	Hs.333120	chr12	-	111839703	111842902	NonCoding	7,74	5,1	6,2
TC0600007571.hg.1	RPL3P2	OTTHUMT00000076031	ribosomal protein L3 pseudogene 2		chr6	+	31280317	31281519	Pseudogene	8,42	5,79	6,19
TC0600011517.hg.1	HLA-DPA1	NM_001242525	major histocompatibility complex, class II, DP alpha 1	Hs.347270	chr6	-	33064569	33080778	Multiple_Complex	6,69	4,06	6,19
TC2000006567.hg.1	FTLP3	ENST00000427242	ferritin, light polypeptide pseudogene 3 [Source:HGNC Symbol;Acc:HGNC:4000]		chr20	+	4023917	4024444	Pseudogene	13,57	16,2	-6,18
TC0100016359.hg.1	SELL	NM_000655	selectin L	Hs.728756	chr1	-	169690665	169711702	Multiple_Complex	7,61	4,98	6,18
TC1000011528.hg.1		NONHSAT015830 // NONHSAT015830			chr10	-	96750265	96750927	NonCoding	7,86	5,23	6,18
TC0900007935.hg.1	RP11-118F2.2	ENST00000422570			chr9	+	92006062	92006544	Pseudogene	8,37	5,74	6,17
TC1200009730.hg.1	RP1-102E24.1	ENST00000498412			chr12	-	6409637	6410013	Pseudogene	9,07	6,44	6,17
TC1400008922.hg.1	RNU7-41P	uc059asp.1	RNA, U7 small nuclear 41 pseudogene [Source:HGNC Symbol;Acc:HGNC:34137]		chr14	-	34845300	34845360	Small_RNA	6,57	3,94	6,17
TC0400009856.hg.1	LYAR	NM_001145725	Ly1 antibody reactive	Hs.425427	chr4	-	4267701	4290169	Multiple_Complex	6,61	3,99	6,16
TC1800009097.hg.1	AC139085.2	ENST00000582716			chr18	-	76759685	76759866	Multiple_Complex	8,78	6,16	6,16
TC0400011637.hg.1	RPS26	BC015832_2	Homo sapiens ribosomal protein S26, mRNA (cDNA clone MGC:27148 IMAGE:4807004), complete cds.; Homo sapiens ribosomal protein S26, mRNA (cDNA clone MGC:88201 IMAGE:6388128), complete cds.; Homo sapiens ribosomal protein S26, mRNA (cDNA clone MGC:104291 IMAGE:4287636), complete cds.; Homo sapiens ribosomal protein S26, mRNA (cDNA clone MGC:104292 IMAGE:6726218), complete cds.		chr4	-	113213976	113217170	Multiple_Complex	9,68	7,06	6,15
TC1200007823.hg.1	RPS26	NM_001029	ribosomal protein S26	Hs.447562 // Hs.567235 // Hs.711461	chr12	+	56041853	56044675	Multiple_Complex	9,62	7	6,15
TC1600009524.hg.1	NPIPA5	NM_001277325	nuclear pore complex interacting protein family, member A5	Hs.513373	chr16	-	15363624	15381047	Coding	7,13	4,51	6,15
TC1600010104.hg.1	IGHV3OR16-11	OTTHUMT00000469128	immunoglobulin heavy variable 3/OR16-11 (pseudogene)		chr16	-	33844784	33859352	Multiple_Complex	7,17	4,55	6,15
TC0100014307.hg.1	AC119674.1	uc057gwq.1			chr1	-	56377333	56377418	Precursor_microRNA	6,31	3,69	6,14
TC0200014636.hg.1	AC079150.2	ENST00000443733			chr2	-	153208086	153208163	Multiple_Complex	7,66	5,04	6,14
TC1100007771.hg.1	MS4A1	NM_021950	membrane-spanning 4-domains, subfamily A, member 1	Hs.712553	chr11	+	60455752	60470760	Multiple_Complex	6,25	3,63	6,14
TC1200010465.hg.1	RP11-25I15.1	ENST00000486977			chr12	-	42678873	42679124	Multiple_Complex	15,01	12,39	6,13
TC1700008075.hg.1	RPS26P8	OTTHUMT00000255757	ribosomal protein S26 pseudogene 8		chr17	+	45608571	45608918	Pseudogene	9,98	7,36	6,13
TC2000006769.hg.1	RPS10P2	OTTHUMT00000078081	ribosomal protein S10 pseudogene 2		chr20	+	14757563	14758056	Multiple_Complex	6,89	4,27	6,13
TC0400012934.hg.1	SDAD1	NM_001288983	SDA1 domain containing 1	Hs.632604	chr4	-	75949906	75990962	Multiple_Complex	7,67	5,06	6,12
TC0600012710.hg.1		NONHSAT114213			chr6	-	105181149	105181232	NonCoding	5,97	8,58	-6,11
TC1700007609.hg.1	AC015849.2; favubu	ENST00000413928.1	Transcript Identified by AceView; novel transcript, antisense to CCL5		chr17	+	35868967	35885915	NonCoding	9,04	11,65	-6,1
TC0700006648.hg.1	RAC1	NM_006908	ras-related C3 botulinum toxin substrate 1 (rho family, small GTP binding protein Rac1)	Hs.413812	chr7	+	6374495	6403977	Multiple_Complex	17,24	19,85	-6,09
TC0600014371.hg.1	RNASET2	NM_003730	ribonuclease T2	Hs.529989	chr6	-	166929504	166957191	Multiple_Complex	8,41	5,8	6,09
TC0X00007906.hg.1	EEF1A1P15	ENST00000395772	eukaryotic translation elongation factor 1 alpha 1 pseudogene 15 [Source:HGNC Symbol;Acc:HGNC:3198]		chrX	+	98388313	98390919	Multiple_Complex	7,05	4,44	6,09
TC0X00010224.hg.1	RP1-52D1.1	ENST00000445880			chrX	-	87425583	87425690	Pseudogene	8,02	10,62	-6,08
TC0100013990.hg.1	RPS15AP11	ENST00000594193	ribosomal protein S15a pseudogene 11 [Source:HGNC Symbol;Acc:HGNC:36707]		chr1	-	44780331	44780715	Pseudogene	7,63	5,02	6,08
TC0200015889.hg.1	wadee	wadee.aAug10-unspliced	Transcript Identified by AceView		chr2	-	224510235	224511029	Unassigned	6,69	4,09	6,08
TC2000006781.hg.1	SNRPB2	NM_003092	small nuclear ribonucleoprotein polypeptide B	Hs.280378	chr20	+	16729961	16742563	Multiple_Complex	14,12	11,51	6,08
TC0X00009069.hg.1	ARHGAP6	NM_001287242	Rho GTPase activating protein 6	Hs.435291	chrX	-	11137543	11665701	Multiple_Complex	8,49	11,09	-6,07
TC0X00011194.hg.1	FLNA	NM_001110556	filamin A, alpha	Hs.195464	chrX	-	154348524	154374638	Multiple_Complex	7,24	9,84	-6,07
TC1900007637.hg.1		T172122			chr19	+	27727386	27729676	NonCoding	2,61	5,21	-6,07
TC0900007841.hg.1	RPSAP49	ENST00000445182	ribosomal protein SA pseudogene 49 [Source:HGNC Symbol;Acc:HGNC:35660]		chr9	+	88324454	88325339	Pseudogene	6,98	4,37	6,07
TC1200009820.hg.1	RPS3AP43	ENST00000479743	ribosomal protein S3a pseudogene 43 [Source:HGNC Symbol;Acc:HGNC:36684]		chr12	-	8359054	8359834	Pseudogene	6,45	3,84	6,07
TC0600011853.hg.1	MEA1	NM_014623	male-enhanced antigen 1	Hs.278362	chr6	-	43012094	43013968	Multiple_Complex	5,97	8,57	-6,06
TC0600013251.hg.1	HBS1L	NM_001145158	HBS1-like translational GTPase	Hs.378532	chr6	-	134960378	135103056	Multiple_Complex	6,17	3,57	6,06
TC0600011445.hg.1	LY6G5C	NM_025262	lymphocyte antigen 6 complex, locus G5C	Hs.25738	chr6	-	31676684	31684040	Multiple_Complex	6,44	9,03	-6,05
TC1100007897.hg.1	LGALS12	NM_001142535	lectin, galactoside-binding, soluble, 12	Hs.502774	chr11	+	63506052	63516774	Coding	8,15	10,75	-6,05
TC1900007483.hg.1	kloykee	kloykee.aAug10-unspliced	Transcript Identified by AceView		chr19	+	20491588	20493714	Coding	5,8	8,39	-6,04
TC0700013442.hg.1	LSMEM1	NM_001134468	leucine-rich single-pass membrane protein 1	Hs.396189	chr7	+	112480853	112491062	Multiple_Complex	10,61	13,21	-6,03
TC1100009611.hg.1	JAM3	NM_001205329	junctional adhesion molecule 3	Hs.150718	chr11	+	134068925	134152001	Multiple_Complex	7,11	9,7	-6,02
TC0700008172.hg.1	sporploby	sporploby.nAug10-unspliced	Transcript Identified by AceView		chr7	+	79473757	79474311	Unassigned	3,95	6,54	-6,01
TC1800006784.hg.1		NONHSAT058458			chr18	+	13665115	13665166	NonCoding	17,26	19,85	-6,01
TC0100010704.hg.1	RP11-318C24.1	ENST00000452777			chr1	+	175921975	175922145	Multiple_Complex	12,5	6,6	59,74
TC0900007084.hg.1	RP11-156G14.6	ENST00000430795			chr9	+	35592786	35592951	Multiple_Complex	10,67	4,78	59,11
TC0700007382.hg.1	AC004453.8	ENST00000487895			chr7	+	44467848	44468304	Multiple_Complex	12,53	6,65	59,02
TC0100009046.hg.1	RPL5; SNORD21; SNORA66	NM_000969	ribosomal protein L5; small nucleolar RNA, C/D box 21; small nucleolar RNA, H/ACA box 66	Hs.532359	chr1	+	92832025	92841924	Multiple_Complex	18,09	8,92	579,69
TC0300010025.hg.1	AC092933.3	ENST00000439929			chr3	+	196536532	196536702	Multiple_Complex	12,11	6,26	57,45
TC0100011105.hg.1	PTPRC	NM_001267798	protein tyrosine phosphatase, receptor type, C	Hs.654514	chr1	+	198638671	198757476	Multiple_Complex	13,98	8,15	56,91
TC0300012971.hg.1	SCARNA7	NR_003001	small Cajal body-specific RNA 7	Hs.675953	chr3	-	160514907	160515236	Small_RNA	11,28	5,46	56,59
TC0100009180.hg.1	RP11-234N17.1	ENST00000457507			chr1	+	99008218	99008474	Multiple_Complex	11,86	6,04	56,4
TC0600012196.hg.1	RPL9P18	OTTHUMT00000041084	ribosomal protein L9 pseudogene 18		chr6	-	63615827	63616361	Pseudogene	11,07	5,26	56,24
TC0500010630.hg.1	RP11-447H19.4	ENST00000614905			chr5	-	43143362	43143514	Pseudogene	12,18	6,38	55,57
TC0X00010648.hg.1	RPL39; SNORA69	NM_001000	ribosomal protein L39; small nucleolar RNA, H/ACA box 69	Hs.300141 // Hs.558387	chrX	-	119786504	119791659	Multiple_Complex	19,48	13,69	55,43
TC0700009295.hg.1	AC009245.3	ENST00000456481			chr7	+	137721985	137722846	Pseudogene	14,84	9,07	54,62
TC0300008644.hg.1	RPS3AP14	ENST00000483907	ribosomal protein S3a pseudogene 14 [Source:HGNC Symbol;Acc:HGNC:35715]		chr3	+	125795106	125795885	Pseudogene	11,81	6,05	54,02
TC0700012663.hg.1	MIR3654	NR_037427_2	Homo sapiens microRNA 3654 (MIR3654), microRNA.		chr7	-	133034860	133034915	Multiple_Complex	15,75	10,04	52,37
TC0300007101.hg.1	RPSA; SNORA62; SNORA6	NM_001304288	ribosomal protein SA; small nucleolar RNA, H/ACA box 62; small nucleolar RNA, H/ACA box 6	Hs.449909	chr3	+	39406689	39412542	Multiple_Complex	12,79	7,09	51,99
TC0300013073.hg.1	RP11-641D5.1	ENST00000418623			chr3	-	169483671	169484080	Multiple_Complex	9,58	3,89	51,67
TC1100013147.hg.1	RPS13; SNORD14B	NM_001017	ribosomal protein S13; small nucleolar RNA, C/D box 14B	Hs.446588	chr11	-	17074389	17077922	Multiple_Complex	9,5	3,81	51,62
TC1300006649.hg.1		T091879			chr13	+	26087426	26099387	NonCoding	3,16	5,75	-5,98
TC1900011682.hg.1	RAB8A	NM_005370	RAB8A, member RAS oncogene family	Hs.642874	chr19	+	16111680	16133635	Multiple_Complex	10,58	13,15	-5,98
TC0200015146.hg.1	CACYBPP2	ENST00000453625	calcyclin binding protein pseudogene 2 [Source:HGNC Symbol;Acc:HGNC:45123]		chr2	-	183607442	183608119	Pseudogene	6,09	3,51	5,96
TC1400008507.hg.1		hsa_circ_0000583			chr14	+	105855515	105855604	NonCoding	5,79	3,22	5,95
TC0500007571.hg.1		T283155			chr5	+	62388960	62390972	NonCoding	12,81	15,38	-5,94
TC1200008672.hg.1	MIR7641-2; RNA5SP370; AC089983.1	NR_106988_17	Homo sapiens microRNA 7641-2 (MIR7641-2), microRNA.; 5S ribosomal pseudogene 370 [Source:HGNC Symbol;Acc:HGNC:43270]		chr12	+	104125236	104125356	Multiple_Complex	10,8	13,37	-5,94
TC2200009260.hg.1	DRG1	NM_004147	developmentally regulated GTP binding protein 1	Hs.115242	chr22	+	31399523	31434452	Multiple_Complex	8,77	6,2	5,94
TC0X00007573.hg.1	OGT	NM_181672	O-linked N-acetylglucosamine (GlcNAc) transferase	Hs.405410	chrX	+	71533062	71575897	Multiple_Complex	6,3	3,73	5,93
TC0800007738.hg.1	SDCBP	NM_001007067	syndecan binding protein	Hs.200804	chr8	+	58552924	58582860	Multiple_Complex	9,83	12,4	-5,92
TC1200006629.hg.1	GAPDH	NM_001256799	glyceraldehyde-3-phosphate dehydrogenase	Hs.544577 // Hs.592355 // Hs.598320	chr12	+	6533927	6538375	Multiple_Complex	16,98	19,54	-5,92
TC0400012326.hg.1	RP11-366M4.1	ENST00000494303			chr4	-	165012366	165012845	Multiple_Complex	7,78	5,21	5,92
TC0600007285.hg.1	HIST1H2AE	NM_021052	histone cluster 1, H2ae	Hs.121017	chr6	+	26216920	26217483	Coding	13,26	15,83	-5,91
TC0600007376.hg.1	AL049822.1	uc063mkd.1			chr6	+	27814397	27814537	Precursor_microRNA	7,09	9,65	-5,9
TC1600007319.hg.1	terspu	terspu.aAug10-unspliced	Transcript Identified by AceView		chr16	+	27645805	27646339	Coding	3,23	5,79	-5,9
TC1200009954.hg.1		NONHSAT026956			chr12	-	11791890	11926173	NonCoding	5,59	3,03	5,9
TC1200010601.hg.1	FKBP11; ARF3	NM_001143781	FK506 binding protein 11; ADP-ribosylation factor 3	Hs.655103	chr12	-	48903418	48957551	Multiple_Complex	6,18	3,62	5,9
TC0100014660.hg.1	FUBP1	NM_001303433	far upstream element (FUSE) binding protein 1	Hs.567380	chr1	-	77944055	77979205	Multiple_Complex	7,45	4,9	5,89
TC0300010976.hg.1	SNORD13P3	uc062jck.1	small nucleolar RNA, C/D box 13 pseudogene 3 [Source:HGNC Symbol;Acc:HGNC:10112]		chr3	-	47250523	47250626	Small_RNA	6,95	4,39	5,88
TC0900006966.hg.1	B4GALT1-AS1	NR_108108	B4GALT1 antisense RNA 1		chr9	+	33166948	33180531	NonCoding	13,32	15,87	-5,87
TC0100007837.hg.1	RP3-423B22.5	ENST00000423216			chr1	+	37556242	37556507	Multiple_Complex	10,44	7,88	5,87
TC0300008320.hg.1	CD96	NM_005816	CD96 molecule	Hs.142023	chr3	+	111292719	111665750	Multiple_Complex	10,2	7,65	5,87
TC0200011720.hg.1	ODC1; SNORA80B	NM_001287188	ornithine decarboxylase 1; small nucleolar RNA, H/ACA box 80B	Hs.467701	chr2	-	10439968	10448554	Multiple_Complex	10,07	12,62	-5,85
TC0600007847.hg.1	CDKN1A	NM_000389	cyclin-dependent kinase inhibitor 1A (p21, Cip1)	Hs.370771	chr6	+	36676460	36687339	Multiple_Complex	5,01	7,56	-5,85
TC1000007986.hg.1	ANAPC16	NM_001242546	anaphase promoting complex subunit 16	Hs.426296	chr10	+	72216000	72235860	Multiple_Complex	8,5	5,96	5,85
TC0900012153.hg.1	MSANTD3	NM_001198805	Myb/SANT-like DNA-binding domain containing 3	Hs.530272	chr9	+	100427156	100451734	Multiple_Complex	10,94	13,49	-5,84
TC0X00009903.hg.1		T375678			chrX	-	65741547	65741935	NonCoding	7,61	10,16	-5,84
TC0400012153.hg.1		lnc-TIGD4-1:1			chr4	-	152741398	152746621	NonCoding	13,13	15,67	-5,82
TC1100007827.hg.1	gleyplo	gleyplo.aAug10-unspliced	Transcript Identified by AceView		chr11	+	61967448	61967639	Unassigned	10,13	12,67	-5,82
TC1700007285.hg.1	UBBP4	OTTHUMT00000444584	ubiquitin B pseudogene 4		chr17	+	22202995	22205156	Pseudogene	14,68	17,22	-5,82
TC0300007485.hg.1	SMIM4	NM_001124767	small integral membrane protein 4	Hs.660577	chr3	+	52534013	52579237	Multiple_Complex	6,66	4,12	5,82
TC0400007400.hg.1	RP11-700J17.2	ENST00000610267.1	novel transcript, antisense to GNPDA2		chr4	+	44704405	44704965	NonCoding	6,27	3,73	5,82
TC0600007664.hg.1	HLA-DQA2	OTTHUMT00000076179	major histocompatibility complex, class II, DQ alpha 2		chr6	+	32741342	32747215	Coding	5,53	2,99	5,82
TC0100006875.hg.1	MFN2	NM_001127660	mitofusin 2	Hs.376681	chr1	+	11980181	12013515	Multiple_Complex	6,53	9,06	-5,81
TC0300010545.hg.1		NONHSAT088720			chr3	-	25768660	25768711	NonCoding	17,36	19,9	-5,81
TC1700009969.hg.1	FLII	NM_001256264	flightless I actin binding protein	Hs.513984	chr17	-	18244817	18258916	Multiple_Complex	9,11	11,64	-5,81
TC1800007326.hg.1	ME2	NM_001168335	malic enzyme 2, NAD(+)-dependent, mitochondrial	Hs.233119	chr18	+	50879049	50954262	Multiple_Complex	7,65	10,19	-5,81
TC0900007435.hg.1	CBWD5	NM_001024916	COBW domain containing 5	Hs.355950 // Hs.635227 // Hs.645504 // Hs.645337	chr9	+	65668805	65734041	Multiple_Complex	10,88	8,34	5,81
TC0X00009762.hg.1	HSD17B10	NM_001037811	hydroxysteroid (17-beta) dehydrogenase 10	Hs.171280	chrX	-	53431258	53434376	Multiple_Complex	5,99	3,45	5,81
TC1700007272.hg.1	RPL21P120	OTTHUMT00000349551	ribosomal protein L21 pseudogene 120		chr17	+	21504558	21505059	Multiple_Complex	12,68	10,15	5,81
TC0200007895.hg.1	PLEK	NM_002664	pleckstrin	Hs.468840	chr2	+	68365173	68397453	Multiple_Complex	10,31	12,85	-5,8
TC0200011675.hg.1	RPL30P3	ENST00000424262	ribosomal protein L30 pseudogene 3 [Source:HGNC Symbol;Acc:HGNC:36380]		chr2	-	9081395	9081727	Multiple_Complex	6,25	3,72	5,79
TC1200006773.hg.1	KLRF1	NM_001291822	killer cell lectin-like receptor subfamily F, member 1	Hs.183125	chr12	+	9827481	9845007	Multiple_Complex	9,2	6,68	5,77
TC1200006544.hg.1	HIN1L	HIN1L.aAug10-unspliced	Transcript Identified by AceView, Entrez Gene ID(s) 360227		chr12	+	3845389	3846280	Unassigned	6,37	3,85	5,76
TC0300010413.hg.1	ANKRD28	NM_001195098	ankyrin repeat domain 28	Hs.335239	chr3	-	15667236	15859771	Multiple_Complex	10,41	12,93	-5,75
TC1200012258.hg.1	PITPNM2	NM_001300801	phosphatidylinositol transfer protein, membrane-associated 2	Hs.272759	chr12	-	122983480	123150015	Multiple_Complex	6,38	8,91	-5,75
TC1500010704.hg.1	CTD-3092A11.2; TCONS_l2_00008519	ENST00000602663.1	Jeck2013 ANNOTATED, INTERNAL, ncRNA, OVEXON best transcript TCONS_l2_00008519; novel transcript		chr15	+	30470779	30494007	Multiple_Complex	9,44	11,96	-5,75
TC1600007240.hg.1	PRKCB	NM_002738	protein kinase C, beta	Hs.460355	chr16	+	23835979	24220611	Multiple_Complex	13,09	15,61	-5,75
TC0600008782.hg.1	RP11-63K6.4	ENST00000407054			chr6	+	89876544	89876878	Multiple_Complex	6,25	3,72	5,75
TC0600007657.hg.1	HLA-DQA1	NM_002122	major histocompatibility complex, class II, DQ alpha 1	Hs.387679 // Hs.591798 // Hs.706240	chr6	+	32628179	32647062	Multiple_Complex	6,34	3,82	5,74
TC1700011384.hg.1	RP11-464D20.2	ENST00000460492			chr17	-	62516321	62516767	Pseudogene	6,97	4,45	5,73
TC0800007440.hg.1	VDAC3	NM_001135694	voltage-dependent anion channel 3	Hs.699301	chr8	+	42391624	42405937	Multiple_Complex	11,43	13,94	-5,72
TC1800008840.hg.1	glorlo	glorlo.aAug10-unspliced	Transcript Identified by AceView		chr18	-	60149964	60150421	Coding	7,86	5,34	5,72
TC4_GL000008v2_random00006435.hg.1	AL583842.1	uc063bry.1			chr4_GL000008v2_random	+	118091	118173	Precursor_microRNA	9,21	6,69	5,72
TCUn_GL000219v100006433.hg.1	AL592183.6	uc064xpz.1			chrUn_GL000219v1	+	164278	164360	Precursor_microRNA	8,97	6,45	5,72
TCUn_KI270741v100006435.hg.1	AUXG01000518.1	uc064xrh.1			chrUn_KI270741v1	+	121285	121368	Precursor_microRNA	7,68	5,17	5,72
TCUn_KI270743v100006432.hg.1	AC138775.5	uc064xri.1			chrUn_KI270743v1	+	102972	103054	Precursor_microRNA	9,21	6,69	5,72
TC1700009890.hg.1	RP11-138I1.4	ENST00000583934.1	novel transcript		chr17	-	16382152	16382669	NonCoding	10,65	13,16	-5,71
TC1900008812.hg.1	AC008753.3	ENST00000423096			chr19	+	53775524	53775882	Multiple_Complex	7,65	5,14	5,71
TC1000010737.hg.1	RHOBTB1	NM_001242359	Rho-related BTB domain containing 1	Hs.737374	chr10	-	60869438	61001440	Multiple_Complex	8,38	10,89	-5,7
TC0200008659.hg.1	byvorbo	byvorbo.aAug10-unspliced	Transcript Identified by AceView		chr2	+	101748383	101749072	Coding	7,4	4,89	5,7
TC0X00010519.hg.1	EIF4BP7	ENST00000432307	eukaryotic translation initiation factor 4B pseudogene 7 [Source:HGNC Symbol;Acc:HGNC:37940]		chrX	-	111619677	111621489	Pseudogene	6,26	3,75	5,7
TC0200010433.hg.1		NONHSAT076350 // NONHSAT076350			chr2	+	200927544	200927811	NonCoding	8,18	10,69	-5,69
TC0100006840.hg.1	TARDBP	NM_007375	TAR DNA binding protein	Hs.300624	chr1	+	11012344	11030528	Multiple_Complex	6,3	3,79	5,69
TC1000008904.hg.1	PDCD4; MIR4680	NM_001199492	programmed cell death 4 (neoplastic transformation inhibitor); microRNA 4680	Hs.711490	chr10	+	110871795	110900006	Multiple_Complex	5,91	3,4	5,67
TC0100018247.hg.1	LRRC8D	NM_001134479	leucine rich repeat containing 8 family, member D	Hs.482087	chr1	+	89821014	89936611	Multiple_Complex	10,5	13	-5,65
TC2000008237.hg.1	MAVS	hsa_circ_0004903	Jeck2013 ANTISENSE, coding, INTERNAL, OVEXON, UTR3 best transcript NM_020746		chr20	-	3868083	3868136	NonCoding	8,42	10,92	-5,65
TC1800008424.hg.1	HNRNPA1P7	OTTHUMT00000375002	heterogeneous nuclear ribonucleoprotein A1 pseudogene 7		chr18	-	32412214	32413241	Multiple_Complex	9,14	6,65	5,64
TC0X00008760.hg.1	ZNF185	NM_001178106	zinc finger protein 185 (LIM domain)	Hs.16622	chrX	+	152914442	152973481	Multiple_Complex	11,08	13,58	-5,63
TC0X00011302.hg.1	MSN	NM_002444	moesin	Hs.87752	chrX	+	65667644	65741931	Multiple_Complex	11,67	14,16	-5,63
TC0400008765.hg.1	RPS23P2	ENST00000463671	ribosomal protein S23 pseudogene 2 [Source:HGNC Symbol;Acc:HGNC:36568]		chr4	+	137448087	137448501	Pseudogene	7,97	5,47	5,63
TC1200011321.hg.1	OSBPL8	NM_001003712	oxysterol binding protein-like 8	Hs.430849	chr12	-	76351797	76559809	Multiple_Complex	8,42	10,91	-5,62
TC1200012591.hg.1	EMG1	NM_006331	EMG1 N1-specific pseudouridine methyltransferase	Hs.744040	chr12	+	6970781	6997428	Multiple_Complex	6,19	3,7	5,62
TC1600010857.hg.1	HSPE1P7	ENST00000604681	heat shock protein family E (Hsp10) member 1 pseudogene 7 [Source:HGNC Symbol;Acc:HGNC:49327]		chr16	-	74612596	74613221	Multiple_Complex	7,95	5,46	5,62
TC1100010349.hg.1	SVIP	NM_148893	small VCP/p97-interacting protein	Hs.349096	chr11	-	22813799	22830299	Multiple_Complex	12,7	15,19	-5,61
TC1600011570.hg.1	CMC2	NM_020188	C-x(9)-C motif containing 2	Hs.55028	chr16	-	80966448	81007114	Multiple_Complex	12,09	14,58	-5,61
TC0X00009139.hg.1	AP1S2	NM_001272071	adaptor-related protein complex 1 sigma 2 subunit	Hs.121592	chrX	-	15825806	15855014	Multiple_Complex	14,69	17,18	-5,6
TC0X00011211.hg.1	G6PD	NM_000402	glucose-6-phosphate dehydrogenase	Hs.461047 // Hs.684904	chrX	-	154531390	154547586	Multiple_Complex	5,68	8,16	-5,6
TC0700007856.hg.1	RP11-458F8.3	ENST00000427776			chr7	+	66914581	66914943	Pseudogene	10,2	7,71	5,6
TC1500010515.hg.1	RP11-76E17.1	ENST00000555468			chr15	-	93825058	93825159	Multiple_Complex	6,53	4,05	5,6
TC1700006572.hg.1	varvarbu	varvarbu.aAug10-unspliced	Transcript Identified by AceView		chr17	+	2990450	2990783	Coding	6,82	4,34	5,6
TC2000007417.hg.1	AL117374.1	uc061xcl.1			chr20	+	43073549	43073661	Precursor_microRNA	5,97	3,48	5,6
TC0300008940.hg.1	ARMC8	NM_001267041	armadillo repeat containing 8	Hs.744868	chr3	+	138187248	138298389	Multiple_Complex	8,51	10,99	-5,59
TC0X00010357.hg.1	GLA	NM_000169	galactosidase, alpha	Hs.69089	chrX	-	101397791	101408013	Multiple_Complex	7,7	10,18	-5,57
TC1700011430.hg.1	CD79B	NM_000626	CD79b molecule, immunoglobulin-associated beta	Hs.89575	chr17	-	63928738	63932354	Multiple_Complex	7,25	4,77	5,57
TC2100008527.hg.1	SLC37A1	NM_018964	solute carrier family 37 (glucose-6-phosphate transporter), member 1	Hs.547009	chr21	+	42499632	42581440	Multiple_Complex	7,87	10,34	-5,56
TC0300013296.hg.1	DNAJC19	NM_001190233	DnaJ (Hsp40) homolog, subfamily C, member 19	Hs.230601	chr3	-	180983709	180989774	Multiple_Complex	7,72	5,24	5,56
TC1900007037.hg.1	CTC-398G3.2	ENST00000463278			chr19	+	11523436	11523831	Multiple_Complex	8,48	6	5,55
TC0100018384.hg.1	RP11-206L10.10; TCONS_l2_00000968	ENST00000435300.1	Jeck2013 ALT_ACCEPTOR, INTERNAL, ncRNA, OVERLAPTX, OVEXON best transcript TCONS_l2_00000968		chr1	-	790542	817712	Multiple_Complex	8,16	10,63	-5,54
TC0300011023.hg.1	SHISA5	NM_001272065	shisa family member 5	Hs.414579	chr3	-	48467798	48504826	Multiple_Complex	9,02	11,49	-5,54
TC0100010060.hg.1	RPS27	NM_001030	ribosomal protein S27	Hs.546291 // Hs.654475	chr1	+	153990759	153992156	Multiple_Complex	19,14	16,67	5,54
TC0900010474.hg.1		NONHSAT131969 // NONHSAT131969			chr9	-	76971966	76972725	NonCoding	4,08	6,55	-5,53
TC2200009357.hg.1	PACSIN2	NM_001184970	protein kinase C and casein kinase substrate in neurons 2	Hs.162877	chr22	-	42869766	43015178	Multiple_Complex	7,52	9,99	-5,53
TC2000009965.hg.1	FKBP1A; MIR6869	NM_000801	FK506 binding protein 1A; microRNA 6869	Hs.471933 // Hs.700839	chr20	-	1368977	1393172	Multiple_Complex	11,79	14,25	-5,52
TC1300008892.hg.1	LPAR6	NM_001162497	lysophosphatidic acid receptor 6	Hs.123464	chr13	-	48389567	48444704	Multiple_Complex	6,62	4,16	5,52
TC0400012810.hg.1	MOB1B	NM_001244766	MOB kinase activator 1B	Hs.691454	chr4	+	70902326	70988174	Multiple_Complex	13,02	15,48	-5,51
TC1700012274.hg.1	ITGB3	NM_000212	integrin beta 3	Hs.218040	chr17	+	47253842	47312711	Multiple_Complex	15,07	17,52	-5,49
TC0500006442.hg.1	SDHA	NM_001294332	succinate dehydrogenase complex subunit A, flavoprotein (Fp)	Hs.440475	chr5	+	218223	257082	Multiple_Complex	9,35	11,81	-5,48
TC0500007623.hg.1	MAST4	NM_001164664	microtubule associated serine/threonine kinase family member 4	Hs.595458	chr5	+	66596348	67169595	Multiple_Complex	8,35	10,81	-5,48
TC1100013097.hg.1	REXO2	NM_015523	RNA exonuclease 2	Hs.677190 // Hs.714231	chr11	+	114439386	114450279	Multiple_Complex	7,22	9,67	-5,48
TC0600011746.hg.1	RP1-278E11.3	ENST00000325612			chr6	-	39958414	39958833	Multiple_Complex	10,91	8,46	5,48
TC1100008511.hg.1	AP001189.4	ENST00000447519.1	novel transcript		chr11	+	76657056	76663866	NonCoding	11,07	13,52	-5,47
TC0300012924.hg.1	VEPH1	NM_001167911	ventricular zone expressed PH domain containing 1	Hs.658046	chr3	-	157259742	157533619	Multiple_Complex	17,22	19,67	-5,45
TC0500007408.hg.1	GZMK	NM_002104	granzyme K	Hs.277937	chr5	+	55024253	55034570	Multiple_Complex	6,04	3,59	5,45
TC1900010309.hg.1	RPL9P32	OTTHUMT00000350279	ribosomal protein L9 pseudogene 32		chr19	-	29956369	29956988	Multiple_Complex	7,87	5,43	5,45
TC0200015430.hg.1		T205849			chr2	-	201490605	201490819	NonCoding	3,17	5,61	-5,44
TC0400011168.hg.1	HNRNPD	NM_001003810	heterogeneous nuclear ribonucleoprotein D	Hs.480073	chr4	-	82352498	82374503	Multiple_Complex	8,89	6,45	5,44
TC1200011970.hg.1	RPL7AP60	OTTHUMT00000349537	ribosomal protein L7a pseudogene 60		chr12	-	112301870	112302663	Pseudogene	6,16	3,72	5,44
TC0400009595.hg.1	AC138781.1	uc063bqh.1			chr4	+	188207839	188207890	Precursor_microRNA	12,77	15,21	-5,43
TC1400010764.hg.1	VTI1B	NM_006370	vesicle transport through interaction with t-SNAREs 1B	Hs.741177	chr14	-	67647075	67674885	Multiple_Complex	8,79	11,22	-5,42
TC1700012052.hg.1	ACTG1	NM_001199954	actin gamma 1	Hs.514581 // Hs.713764	chr17	-	81509971	81523847	Multiple_Complex	11,43	13,87	-5,42
TC2000006797.hg.1	RPS27AP2	OTTHUMT00000078122	ribosomal protein S27a pseudogene 2		chr20	+	17516843	17517307	Multiple_Complex	8,2	5,76	5,41
TC0900009503.hg.1	flerplybu	flerplybu.aAug10-unspliced	Transcript Identified by AceView		chr9	-	7070362	7070723	Unassigned	3,08	5,52	-5,4
TC0900011378.hg.1	CDK5RAP2	NM_001011649	CDK5 regulatory subunit associated protein 2	Hs.269560	chr9	-	120388869	120580170	Multiple_Complex	9,33	11,76	-5,4
TC0300006864.hg.1	AC092798.2	ENST00000458542			chr3	+	25749488	25749896	Multiple_Complex	6,38	3,94	5,4
TC0300013014.hg.1		T253833			chr3	-	164628674	164629100	NonCoding	11,92	9,49	5,4
TC0500007153.hg.1	CTD-2282P23.1	ENST00000474150			chr5	+	36588506	36588661	Multiple_Complex	7,23	4,8	5,4
TC0700011554.hg.1	PMS2P3	NR_028059	PMS1 homolog 2, mismatch repair system component pseudogene 3	Hs.659871	chr7	-	75502930	75528154	Multiple_Complex	8,04	5,6	5,4
TC1200011186.hg.1	RPSAP12	ENST00000435879	ribosomal protein SA pseudogene 12 [Source:HGNC Symbol;Acc:HGNC:6504]		chr12	-	68552995	68553882	Pseudogene	8,65	6,21	5,4
TC1700011141.hg.1	RPL7P48	OTTHUMT00000349831	ribosomal protein L7 pseudogene 48		chr17	-	51502488	51503233	Pseudogene	6,73	4,3	5,4
TC0900008511.hg.1	RP11-9M16.3	ENST00000603019			chr9	+	114491564	114491741	Multiple_Complex	6,35	8,77	-5,39
TC0600011435.hg.1	SNORD117	NR_003140	small nucleolar RNA, C/D box 117		chr6	-	31536374	31536449	Small_RNA	5,6	3,17	5,39
TC0800008065.hg.1	RPSAP47	OTTHUMT00000351610	ribosomal protein SA pseudogene 47		chr8	+	80558870	80559757	Pseudogene	7,81	5,38	5,39
TC0800008392.hg.1	RPS26P6	ENST00000475156	ribosomal protein S26 pseudogene 6 [Source:HGNC Symbol;Acc:HGNC:31090]		chr8	+	100895771	100896118	Pseudogene	9,27	6,84	5,39
TC0900006626.hg.1	RPS26P3	OTTHUMT00000051713	ribosomal protein S26 pseudogene 3		chr9	+	9090898	9091245	Pseudogene	8,59	6,16	5,39
TC0100016973.hg.1	CYB5R1	NM_016243	cytochrome b5 reductase 1	Hs.334832	chr1	-	202961869	202967280	Multiple_Complex	7,2	9,63	-5,38
TC0400007690.hg.1	RP11-408P14.1	ENST00000466377			chr4	+	65573459	65574328	Pseudogene	8,02	5,59	5,38
TC0500007138.hg.1	IL7R	NM_002185	interleukin 7 receptor	Hs.591742	chr5	+	35852695	35879603	Multiple_Complex	6,84	4,42	5,38
TC1000009245.hg.1	AL360176.1	uc031wwr.2			chr10	+	125842944	125843029	Precursor_microRNA	7,42	4,99	5,38
TC0200014999.hg.1	histone.20	histone.20.aAug10-unspliced	Transcript Identified by AceView		chr2	-	174719800	174720858	Coding	11,43	13,85	-5,37
TC1200009341.hg.1		NONHSAT031858 // NONHSAT031858			chr12	+	127165923	127166390	NonCoding	9,39	11,81	-5,37
TC0400008380.hg.1	CCDC109B	NM_017918	coiled-coil domain containing 109B	Hs.234149	chr4	+	109560199	109688726	Multiple_Complex	6,2	3,77	5,36
TC0700008227.hg.1	HNRNPA1P8	ENST00000436090	heterogeneous nuclear ribonucleoprotein A1 pseudogene 8 [Source:HGNC Symbol;Acc:HGNC:39126]		chr7	+	84983556	84984506	Pseudogene	6,34	3,92	5,36
TC0200008300.hg.1	RMND5A	NM_022780	required for meiotic nuclear division 5 homolog A	Hs.75277	chr2	+	86720173	86778041	Multiple_Complex	6,27	8,69	-5,35
TC0300009487.hg.1	RP11-185E8.2	ENST00000623631	TEC		chr3	+	171460612	171462256	NonCoding	8,87	11,29	-5,35
TC0300013051.hg.1	PDCD10	NM_007217	programmed cell death 10	Hs.478150	chr3	-	167683298	167734939	Multiple_Complex	16,85	19,27	-5,35
TC0600007274.hg.1	HIST1H2BD	NM_021063	histone cluster 1, H2bd	Hs.591797	chr6	+	26158121	26171349	Coding	11,09	13,51	-5,35
TC1000008177.hg.1		NONHSAT015081			chr10	+	78750602	78750697	NonCoding	7,33	4,91	5,35
TC0500012957.hg.1	UIMC1	NM_001199297	ubiquitin interaction motif containing 1	Hs.232721	chr5	-	176905005	177022633	Multiple_Complex	8,6	11,02	-5,34
TC1400007540.hg.1	swortoy	swortoy.aAug10	Transcript Identified by AceView		chr14	+	68874827	68882988	Unassigned	7,3	9,72	-5,34
TC0400006843.hg.1	RP11-1396O13.2	ENST00000468675			chr4	+	9563171	9563950	Pseudogene	10,77	8,35	5,34
TC0300013954.hg.1	ZNF385D	NM_024697	zinc finger protein 385D	Hs.21026	chr3	-	21415071	21777776	Multiple_Complex	12,14	14,56	-5,33
TC0600014217.hg.1	SERPINB1	NM_030666	serpin peptidase inhibitor, clade B (ovalbumin), member 1	Hs.381167	chr6	-	2828567	2845196	Multiple_Complex	9,61	12,03	-5,33
TC2000007515.hg.1		NONHSAT079995			chr20	+	46015472	46015592	NonCoding	16,9	19,31	-5,31
TC2200007069.hg.1	OSBP2	NM_001282738	oxysterol binding protein 2	Hs.517546	chr22	+	30693782	30907824	Multiple_Complex	5,31	7,72	-5,31
TC2200008886.hg.1	CYB5R3	NM_000398	cytochrome b5 reductase 3	Hs.561064	chr22	-	42617840	42649568	Multiple_Complex	5,56	7,97	-5,31
TC0300014014.hg.1		T246306			chr3	-	90111038	90138890	NonCoding	6,02	3,61	5,31
TC0400009746.hg.1	SLBP	NM_001306074	stem-loop binding protein	Hs.298345	chr4	-	1692731	1712741	Multiple_Complex	10,39	12,79	-5,3
TC0700013420.hg.1	ARPC1B	NM_005720	actin related protein 2/3 complex subunit 1B	Hs.489284	chr7	+	99374249	99394801	Multiple_Complex	6,06	8,47	-5,3
TC1200007552.hg.1	RP11-386G11.10; hunire	ENST00000547387.1	Transcript Identified by AceView; novel transcript antisense to TUBA1B		chr12	+	49127782	49147869	NonCoding	6,14	8,54	-5,3
TC0300013917.hg.1	AC091633.2	ENST00000454858			chr3	+	195554610	195555083	Multiple_Complex	7,02	4,61	5,3
TC1600010596.hg.1	DYNC1LI2	NM_001286157	dynein, cytoplasmic 1, light intermediate chain 2	Hs.369068	chr16	-	66720893	66751798	Multiple_Complex	6,29	3,89	5,3
TC1900009316.hg.1	EEF2; SNORD37	NM_001961	eukaryotic translation elongation factor 2; small nucleolar RNA, C/D box 37	Hs.515070	chr19	-	3976056	3985469	Multiple_Complex	6,45	4,04	5,3
TC0100013013.hg.1	UQCRHL	NM_001089591	ubiquinol-cytochrome c reductase hinge protein like	Hs.568229	chr1	-	15807162	15809348	Multiple_Complex	10,91	13,31	-5,29
TC2000009146.hg.1	SNORA26	uc061xbw.1	Small nucleolar RNA SNORA26 [Source:RFAM;Acc:RF00568]		chr20	-	41712479	41712600	Small_RNA	9,95	12,35	-5,29
TC1200010015.hg.1	AC010168.1	uc058lmu.1			chr12	-	14774405	14778000	Multiple_Complex	4,35	6,75	-5,28
TC1200010616.hg.1	TUBA1B	NM_006082	tubulin, alpha 1b	Hs.524390	chr12	-	49127782	49131521	Multiple_Complex	14,36	16,76	-5,28
TC0400007593.hg.1	SRP72	NM_001267722	signal recognition particle 72kDa	Hs.237825	chr4	+	56466915	56503681	Multiple_Complex	6,41	4,01	5,28
TC1400006827.hg.1	RP11-829H16.2	ENST00000468034			chr14	+	30821419	30821869	Multiple_Complex	5,91	3,51	5,28
TSUnmapped00000340.hg.1	SNORD24	ENST00000627983	small nucleolar RNA, C/D box 24 [Source:HGNC Symbol;Acc:HGNC:10146]		---	---	0	0	Small_RNA	6,47	4,07	5,28
TSUnmapped00000845.hg.1		URS000052FCE0			---	---	0	0	Small_RNA	6,47	4,07	5,28
TC0200013762.hg.1		lnc-UXS1-3:1			chr2	-	105893069	105894249	NonCoding	9,49	11,89	-5,27
TC0100011045.hg.1	EEF1A1P14	ENST00000421195	eukaryotic translation elongation factor 1 alpha 1 pseudogene 14 [Source:HGNC Symbol;Acc:HGNC:3197]		chr1	+	194188967	194190342	Pseudogene	6,03	3,63	5,27
TC0X00008832.hg.1	GDI1	NM_001493	GDP dissociation inhibitor 1	Hs.74576 // Hs.595950	chrX	+	154436913	154443467	Multiple_Complex	9,94	12,34	-5,26
TC0200011040.hg.1	ITM2C	NM_001012514	integral membrane protein 2C	Hs.111577	chr2	+	230864598	230879254	Multiple_Complex	5,97	3,58	5,26
TC0700012116.hg.1	RPL19P12	NR_026660	ribosomal protein L19 pseudogene 12	Hs.720729	chr7	-	103141270	103142403	Multiple_Complex	6,02	3,62	5,26
TC2000009895.hg.1	LINC00493	NR_015432	long intergenic non-protein coding RNA 493	Hs.349092	chr20	+	18567347	18569563	Multiple_Complex	6,81	4,42	5,25
TC0500012818.hg.1	STK10	NM_005990	serine/threonine kinase 10	Hs.744005	chr5	-	172042070	172188386	Multiple_Complex	5,9	3,51	5,24
TC0200013886.hg.1	MIR4435-2HG	NR_015395	MIR4435-2 host gene	Hs.560805 // Hs.562920	chr2	-	111196166	111495805	NonCoding	14,44	16,83	-5,23
TC0100016703.hg.1		NONHSAT008439			chr1	-	186060735	186477523	NonCoding	12,19	9,8	5,23
TC1600007204.hg.1	wospar	wospar.aAug10-unspliced	Transcript Identified by AceView		chr16	+	22498491	22499877	Unassigned	9,94	7,55	5,23
TCUn_GL000219v100006438.hg.1	LOC283788; AL592183.1	NR_027436	FSHD region gene 1 pseudogene	Hs.657131 // Hs.702270 // Hs.729163	chrUn_GL000219v1	-	51812	99642	Multiple_Complex	7,27	4,88	5,23
TC0500009055.hg.1	ABLIM3	NM_001301015	actin binding LIM protein family, member 3	Hs.49688	chr5	+	149141483	149260542	Multiple_Complex	7,29	9,67	-5,22
TC0200014404.hg.1	MCM6	NM_005915	minichromosome maintenance complex component 6	Hs.444118	chr2	-	135839626	135876477	Multiple_Complex	5,8	8,18	-5,21
TC0300009610.hg.1	NDUFB5	NM_001199957	NADH dehydrogenase (ubiquinone) 1 beta subcomplex, 5, 16kDa	Hs.730674	chr3	+	179604690	179627647	Multiple_Complex	7,46	5,08	5,21
TC0500013316.hg.1	CD180	NM_005582	CD180 molecule	Hs.87205	chr5	-	67182276	67196789	Multiple_Complex	5,72	3,34	5,21
TC2200009219.hg.1	IGLL5; MIR5571; IGLC1; IGLC2; IGLV2-5; IGLV3-1; IGLJ1	NM_001178126	immunoglobulin lambda-like polypeptide 5; microRNA 5571; immunoglobulin lambda constant 1 (Mcg marker); immunoglobulin lambda constant 2 (Kern-Oz- marker); immunoglobulin lambda variable 2-5 (pseudogene); immunoglobulin lambda variable 3-1; immunoglobulin lambda joining 1	Hs.625768	chr22	+	22856545	22901437	Multiple_Complex	5,78	3,4	5,21
TC1100011590.hg.1	RAB6A	NM_001243718	RAB6A, member RAS oncogene family	Hs.503222 // Hs.591552	chr11	-	73675638	73761156	Multiple_Complex	10,35	12,73	-5,2
TC1200010277.hg.1	OVOS2	BC172514	Synthetic construct Homo sapiens clone IMAGE:100069208, MGC:199219 OVOS2 protein (OVOS2) mRNA, encodes complete protein.		chr12	-	31111652	31206154	Multiple_Complex	11,89	14,27	-5,2
TC1900007260.hg.1	TPM4	NM_001145160	tropomyosin 4	Hs.631618	chr19	+	16067021	16103005	Multiple_Complex	9,79	12,17	-5,2
TC0800009998.hg.1	AC084262.1	uc064lqq.1			chr8	-	29269974	29270061	Precursor_microRNA	7,14	4,76	5,2
TC1700011162.hg.1	RPS2P48	OTTHUMT00000255473	ribosomal protein S2 pseudogene 48		chr17	-	53756989	53757870	Pseudogene	6,62	4,25	5,2
TC0100013960.hg.1	RP11-570P14.1	ENST00000402743			chr1	-	44122153	44122512	Multiple_Complex	6,42	4,05	5,19
TC0200010502.hg.1	FAM117B	NM_173511	family with sequence similarity 117, member B	Hs.471130	chr2	+	202635178	202769757	Multiple_Complex	6,31	3,93	5,19
TC0700012921.hg.1	RPL7P59	ENST00000447700	ribosomal protein L7 pseudogene 59 [Source:HGNC Symbol;Acc:HGNC:49215]		chr7	-	145039999	145040941	Pseudogene	6,33	3,95	5,19
TC1400008006.hg.1	AL049872.1	uc059ekz.1	Uncharacterized protein [Source:UniProtKB/TrEMBL;Acc:A0A096LNS7]		chr14	+	92070230	92071042	Coding	12,32	9,95	5,19
TC1700006647.hg.1	lywaw	lywaw.aAug10-unspliced	Transcript Identified by AceView		chr17	+	4836310	4837027	Coding	5,65	3,27	5,19
TC0100008712.hg.1	RP3-333A15.1	ENST00000426775.1	putative novel transcript		chr1	+	70947379	70951493	NonCoding	3,55	5,92	-5,18
TC0X00011139.hg.1	CETN2	NM_004344	centrin 2	Hs.82794	chrX	-	152826973	152830777	Multiple_Complex	12,14	14,51	-5,18
TC0X00008001.hg.1	WBP5	NM_001006612	WW domain binding protein 5	Hs.533287	chrX	+	103356445	103358469	Coding	7,89	10,26	-5,17
TC0X00010703.hg.1	rodo	rodo.aAug10-unspliced	Transcript Identified by AceView		chrX	-	122296042	122296414	Coding	7,01	4,64	5,17
TC1600007379.hg.1		T129704			chr16	+	29035644	29038467	NonCoding	7,45	5,09	5,17
TC0200008263.hg.1	USP39	NM_001256725	ubiquitin specific peptidase 39	Hs.654745	chr2	+	85602842	85649284	Multiple_Complex	6,89	9,26	-5,16
TC1000008835.hg.1	AL160010.1	uc057vvk.1			chr10	+	106952525	106952680	Precursor_microRNA	3,5	5,87	-5,16
TC1400007337.hg.1	JKAMP	NM_001098625	JNK1/MAPK8-associated membrane protein	Hs.446850	chr14	+	59484443	59505410	Multiple_Complex	8,22	10,59	-5,16
TC1500007086.hg.1		NONHSAT042147			chr15	+	44311675	44311853	NonCoding	16,9	19,26	-5,16
TC1600008418.hg.1		NONHSAT143702			chr16	+	74747211	74747311	NonCoding	16,72	19,08	-5,16
TC1900011854.hg.1	ELAVL1	NM_001419	ELAV like RNA binding protein 1	Hs.184492	chr19	-	7958573	8005659	Multiple_Complex	8,32	10,69	-5,16
TC1100013087.hg.1	BIRC3	NM_001165	baculoviral IAP repeat containing 3	Hs.127799	chr11	+	102317450	102339403	Multiple_Complex	6,34	3,97	5,16
TC0600008755.hg.1	RP1-72A23.3	ENST00000401460			chr6	+	89001548	89001814	Multiple_Complex	7,89	10,26	-5,15
TC1600010930.hg.1		NONHSAT143826 // NONHSAT143826			chr16	-	78461823	78462572	NonCoding	3,36	5,72	-5,15
TC0700010247.hg.1	RPA3	NM_002947	replication protein A3	Hs.487540	chr7	-	7636518	7718607	Multiple_Complex	8,32	5,96	5,15
TC1800009029.hg.1	CYB5A	NM_001190807	cytochrome b5 type A (microsomal)	Hs.465413	chr18	-	74250847	74292016	Multiple_Complex	5,82	3,46	5,15
TC0100008807.hg.1	NEXN	NM_001172309	nexilin (F actin binding protein)	Hs.612385	chr1	+	77888513	77943895	Multiple_Complex	17,44	19,8	-5,14
TC0700013527.hg.1	SKAP2	NM_001303468	src kinase associated phosphoprotein 2	Hs.200770 // Hs.610137	chr7	-	26667062	26865113	Multiple_Complex	9,98	12,34	-5,14
TC1400009134.hg.1	SAV1	NM_021818	salvador family WW domain containing protein 1	Hs.642842	chr14	-	50632058	50668353	Multiple_Complex	10,68	13,04	-5,14
TC1900010991.hg.1	CTB-12A17.3	ENST00000597609.1	novel transcript, antisense to CALM3		chr19	-	46609121	46610873	NonCoding	7,89	10,26	-5,14
TC0600010267.hg.1		T315847			chr6	+	168659514	168660017	NonCoding	13,69	11,32	5,14
TC1000008871.hg.1	RNU4-5P	uc057vwo.1	RNA, U4 small nuclear 5, pseudogene [Source:HGNC Symbol;Acc:HGNC:10198]		chr10	+	109869858	109869992	Small_RNA	4,55	6,91	-5,13
TC0X00008315.hg.1	AL109800.1	uc065ayk.1			chrX	+	123017819	123017909	Precursor_microRNA	6,39	4,03	5,13
TC1800009281.hg.1	IER3IP1	NM_016097	immediate early response 3 interacting protein 1	Hs.130917	chr18	-	47152998	47176374	Multiple_Complex	6,47	4,11	5,13
TC0900011148.hg.1	CTNNAL1	NM_001286974	catenin (cadherin-associated protein), alpha-like 1	Hs.58488	chr9	-	108942569	109013594	Multiple_Complex	6,77	9,12	-5,12
TC0500007314.hg.1	MRPS30	NM_016640	mitochondrial ribosomal protein S30	Hs.124165	chr5	+	44808925	44820428	Multiple_Complex	7,53	5,17	5,12
TC1500007414.hg.1	RPS3AP6	ENST00000484430	ribosomal protein S3A pseudogene 6 [Source:HGNC Symbol;Acc:HGNC:18630]		chr15	+	59768352	59769146	Pseudogene	15,41	13,05	5,12
TC1200010297.hg.1	RP11-467L13.4	ENST00000540596			chr12	-	31748100	31748240	Multiple_Complex	9,65	7,3	5,11
TC0X00008360.hg.1	MTND4P24; MTCO1P53	ENST00000424002	mitochondrially encoded NADH:ubiquinone oxidoreductase core subunit 4 pseudogene 24 [Source:HGNC Symbol;Acc:HGNC:42220]; MT-CO1 pseudogene 53 [Source:HGNC Symbol;Acc:HGNC:52118]		chrX	+	126471705	126731850	Multiple_Complex	7,28	9,64	-5,1
TC1000010292.hg.1	PARD3	NM_001184785	par-3 family cell polarity regulator	Hs.131489	chr10	-	34109560	34815325	Multiple_Complex	9,16	11,51	-5,1
TC1200009297.hg.1	feeforby	feeforby.aAug10-unspliced	Transcript Identified by AceView		chr12	+	124911646	124913756	Coding	6,04	8,39	-5,1
TC1600011442.hg.1	MAP1LC3B	NM_022818	microtubule-associated protein 1 light chain 3 beta	Hs.356061	chr16	+	87391800	87404779	Multiple_Complex	10,88	13,23	-5,1
TC1700010916.hg.1	ARL17B; ARL17A	NM_001039083	ADP-ribosylation factor like GTPase 17B; ADP-ribosylation factor like GTPase 17A	Hs.720602 // Hs.733127	chr17	-	46508681	46579722	Multiple_Complex	5,63	3,28	5,1
TC0100015895.hg.1	RAB13	NM_001272038	RAB13, member RAS oncogene family	Hs.151536	chr1	-	153981617	153986377	Multiple_Complex	8,33	10,68	-5,09
TC0200016757.hg.1	NCKAP1	NM_013436	NCK-associated protein 1	Hs.603732	chr2	-	182924851	183038858	Multiple_Complex	5,14	7,48	-5,09
TC0800012447.hg.1	AZIN1	NM_001301668	antizyme inhibitor 1	Hs.459106	chr8	-	102826302	102872412	Multiple_Complex	7,22	9,56	-5,09
TC1100013032.hg.1	DNAJC4	NM_001307980	DnaJ (Hsp40) homolog, subfamily C, member 4	Hs.172847	chr11	+	64230278	64234286	Multiple_Complex	8,08	10,43	-5,09
TC1200006946.hg.1	H2AFJ	NM_177925	H2A histone family, member J	Hs.524280	chr12	+	14774336	14778002	Multiple_Complex	9,08	11,43	-5,09
TC1900009833.hg.1	ITGB1P1	OTTHUMT00000466382	integrin beta 1 pseudogene 1		chr19	-	14621634	14622242	Pseudogene	16,96	19,3	-5,09
TC0400011086.hg.1	bawglawby	bawglawby.aAug10-unspliced	Transcript Identified by AceView		chr4	-	77036745	77037370	Coding	6,35	8,69	-5,08
TC0400006777.hg.1	RP11-747H12.5	ENST00000442655			chr4	+	9030286	9031066	Pseudogene	7,61	5,26	5,08
TC0400012946.hg.1		NONHSAT097386 // NONHSAT097386			chr4	-	89241270	89243485	NonCoding	5,56	3,22	5,08
TC1000008929.hg.1	lermu	lermu.aAug10-unspliced	Transcript Identified by AceView		chr10	+	112551423	112552618	Unassigned	6,17	3,83	5,08
TC1400010549.hg.1	CH17-212P11.4	ENST00000631386			chr14	-	106728163	106728607	Pseudogene	7,34	5	5,08
TC0300011731.hg.1	CGGBP1	NM_001008390	CGG triplet repeat binding protein 1	Hs.444818	chr3	-	88051944	88149885	Multiple_Complex	10,75	13,09	-5,07
TC2100007996.hg.1	TMEM50B	NM_006134	transmembrane protein 50B	Hs.433668	chr21	-	33432485	33480011	Multiple_Complex	5,98	3,64	5,07
TC1600011060.hg.1	COTL1	NM_021149	coactosin-like F-actin binding protein 1	Hs.289092	chr16	-	84565594	84618096	Multiple_Complex	8,84	11,18	-5,06
TC0300011492.hg.1	norswerby	norswerby.aAug10-unspliced	Transcript Identified by AceView		chr3	-	71106620	71107774	Unassigned	6,78	4,44	5,06
TC0500006748.hg.1	RPL30P7	ENST00000479312	ribosomal protein L30 pseudogene 7 [Source:HGNC Symbol;Acc:HGNC:36402]		chr5	+	10488820	10489142	Multiple_Complex	7,82	5,48	5,06
TC0700009206.hg.1	kloychabu	kloychabu.aAug10-unspliced	Transcript Identified by AceView		chr7	+	133034501	133035938	Coding	6,15	3,81	5,06
TC1000007761.hg.1	ARID5B	NM_001244638	AT rich interactive domain 5B (MRF1-like)	Hs.535297	chr10	+	61901254	62096948	Multiple_Complex	6,25	3,91	5,06
TC0200015194.hg.1	TFPI	NM_001032281	tissue factor pathway inhibitor (lipoprotein-associated coagulation inhibitor)	Hs.516578	chr2	-	187464230	187565760	Multiple_Complex	7,2	9,53	-5,05
TC0300011525.hg.1	RYBP	NM_012234	RING1 and YY1 binding protein	Hs.7910	chr3	-	72120468	72446918	Multiple_Complex	12,92	15,25	-5,05
TC0600012894.hg.1	RPSAP45	ENST00000401872	ribosomal protein SA pseudogene 45 [Source:HGNC Symbol;Acc:HGNC:35857]		chr6	-	112355841	112356714	Pseudogene	5,98	3,64	5,05
TC0200013096.hg.1	MOB1A	NM_018221	MOB kinase activator 1A	Hs.602092	chr2	-	74152528	74178898	Multiple_Complex	11,37	13,7	-5,04
TC1200006520.hg.1	TSPAN9	NM_001168320	tetraspanin 9	Hs.504517	chr12	+	3077355	3286564	Multiple_Complex	7,24	9,57	-5,04
TC1200010380.hg.1		NONHSAT027670			chr12	-	37635266	37642553	NonCoding	3,68	6,02	-5,04
TC1300008614.hg.1	SPG20	NM_001142294	spastic paraplegia 20 (Troyer syndrome)	Hs.440414	chr13	-	36301638	36370180	Multiple_Complex	6,42	8,75	-5,04
TC2000010026.hg.1	TMEM189	NM_001162505	transmembrane protein 189	Hs.744839	chr20	-	50118254	50153798	Multiple_Complex	7,69	10,02	-5,04
TC0100008248.hg.1	RP11-183G22.1	ENST00000423464			chr1	+	50326131	50327007	Pseudogene	6,19	3,85	5,04
TC0X00007011.hg.1	RP11-126D17.1	ENST00000441098			chrX	+	40514895	40515508	Multiple_Complex	13,71	11,37	5,04
TC1500009941.hg.1		T118989			chr15	-	71536048	71539887	NonCoding	5,85	3,52	5,04
TC1700008542.hg.1		NONHSAT055176			chr17	+	62721497	63191373	NonCoding	6,28	3,95	5,04
TC0300010488.hg.1	RP11-180N14.1	ENST00000606582.1	novel transcript		chr3	-	21412222	21413944	NonCoding	3,71	6,04	-5,03
TC0900011003.hg.1	sostoy	sostoy.aAug10-unspliced	Transcript Identified by AceView		chr9	-	99553433	99553969	Coding	4,04	6,37	-5,03
TC2000006601.hg.1	CDS2	NM_003818	CDP-diacylglycerol synthase 2	Hs.126857	chr20	+	5126761	5197887	Multiple_Complex	6,79	9,12	-5,03
TC2200008594.hg.1	MYH9	NM_002473	myosin, heavy chain 9, non-muscle	Hs.474751	chr22	-	36281277	36388067	Multiple_Complex	12,32	14,66	-5,03
TC0100008871.hg.1		NONHSAT004169			chr1	+	83793877	83793970	NonCoding	5,78	3,44	5,03
TC1000008385.hg.1	STAMBPL1	NM_020799	STAM binding protein-like 1	Hs.16229	chr10	+	88879734	88975153	Multiple_Complex	5,44	3,11	5,03
TC0800010458.hg.1	TCEA1	NM_006756	transcription elongation factor A (SII), 1	Hs.491745	chr8	-	53966552	54022529	Multiple_Complex	7,52	9,85	-5,02
TC0900011656.hg.1	Metazoa_SRP	ENST00000366116	Metazoan signal recognition particle RNA [Source:RFAM;Acc:RF00017]		chr9	-	128745857	128746138	NonCoding	9,43	11,76	-5,02
TC1300009505.hg.1	ABCC4	NM_001105515	ATP binding cassette subfamily C member 4	Hs.508423	chr13	-	95019829	95301446	Multiple_Complex	11,79	14,11	-5,02
TC1700011967.hg.1	EIF4A3	NM_014740	eukaryotic translation initiation factor 4A3	Hs.389649	chr17	-	80135214	80147183	Multiple_Complex	6,41	4,08	5,02
TC1600010095.hg.1		NONHSAT142099			chr16	-	33661040	33760776	NonCoding	3,97	6,29	-5,01
TC2200009222.hg.1	IGLC3	OTTHUMT00000321821	immunoglobulin lambda constant 3 (Kern-Oz+ marker)		chr22	+	22906342	22906803	Coding	9,72	4,09	49,42
TC1100012613.hg.1	HSPA8; SNORD14C; SNORD14D	NM_006597	heat shock 70kDa protein 8; small nucleolar RNA, C/D box 14C; small nucleolar RNA, C/D box 14D	Hs.180414	chr11	-	123057489	123063230	Multiple_Complex	14,79	9,17	49,18
TC0200013380.hg.1	IGK; IGKV1-6; IGKV1-5; IGKV3-11; IGKV1-8; IGKV2-10; IGKV1-9; IGKV2-23; IGKV3-20; IGKV1-12; IGKV1-16; IGKV1-17; IGKV2-28; IGKV3-15; IGKV2-24; IGKV1-39; IGKV1-33; IGKC; IGKV2-30	BC016380	immunoglobulin kappa locus; immunoglobulin kappa variable 1-6; immunoglobulin kappa variable 1-5; immunoglobulin kappa variable 3-11; immunoglobulin kappa variable 1-8; immunoglobulin kappa variable 2-10 (pseudogene); immunoglobulin kappa variable 1-9; immunoglobulin kappa variable 2-23 (pseudogene); immunoglobulin kappa variable 3-20; immunoglobulin kappa variable 1-12; immunoglobulin kappa vari…	Hs.719895 // Hs.449609	chr2	-	88810470	89320146	Multiple_Complex	13,04	4,11	486,91
TC0100014320.hg.1	RP11-377K22.2	ENST00000442812			chr1	-	56619409	56619549	Multiple_Complex	10,1	4,52	48,05
TC2200008744.hg.1	RPL3; SNORD83B; SNORD43	NM_000967	ribosomal protein L3; small nucleolar RNA, C/D box 83B; small nucleolar RNA, C/D box 43	Hs.119598	chr22	-	39312882	39320389	Multiple_Complex	11,96	6,39	47,64
TC1700007596.hg.1	RP11-1094M14.1	ENST00000495111			chr17	+	35566517	35566672	Multiple_Complex	14,01	8,44	47,56
TC0800012240.hg.1	RPL8; MIR6850	NM_000973	ribosomal protein L8; microRNA 6850	Hs.178551	chr8	-	144789765	144792587	Multiple_Complex	13,26	7,7	47,18
TC1900011780.hg.1	RPL13A; SNORD35A; SNORD34; SNORD33; SNORD32A	NM_001270491	ribosomal protein L13a; small nucleolar RNA, C/D box 35A; small nucleolar RNA, C/D box 34; small nucleolar RNA, C/D box 33; small nucleolar RNA, C/D box 32A	Hs.523185	chr19	+	49487554	49492320	Multiple_Complex	15,56	10	47,06
TC0100016443.hg.1	GAS5; SNORD74; SNORD47; SNORD44; SNORD79; SNORD80; SNORD75; SNORD76; SNORD77; SNORD78	NR_002578	growth arrest-specific 5 (non-protein coding); small nucleolar RNA, C/D box 74; small nucleolar RNA, C/D box 47; small nucleolar RNA, C/D box 44; small nucleolar RNA, C/D box 79; small nucleolar RNA, C/D box 80; small nucleolar RNA, C/D box 75; small nucleolar RNA, C/D box 76; small nucleolar RNA, C/D box 77; small nucleolar RNA, C/D box 78	Hs.531856 // Hs.736055	chr1	-	173858546	173868882	Multiple_Complex	11,71	6,18	46,06
TC0200012518.hg.1	AC079250.1	ENST00000456046			chr2	-	47690716	47691272	Multiple_Complex	8,91	3,42	45,15
TC0300010654.hg.1	RPL30P4	ENST00000429309	ribosomal protein L30 pseudogene 4 [Source:HGNC Symbol;Acc:HGNC:35871]		chr3	-	32635222	32635554	Multiple_Complex	11,54	6,06	44,67
TC0900009050.hg.1	EEF1A1P5	OTTHUMT00000054813	eukaryotic translation elongation factor 1 alpha 1 pseudogene 5		chr9	+	133019419	133021175	Multiple_Complex	14,93	9,46	44,31
TC0100015752.hg.1	CTSS	NM_001199739	cathepsin S	Hs.181301	chr1	-	150730196	150765957	Multiple_Complex	9,61	4,19	42,92
TC0100008619.hg.1	RP4-700A9.1	ENST00000439662			chr1	+	65154480	65154650	Multiple_Complex	10,71	5,3	42,59
TSUnmapped00000753.hg.1	RPS25	ENST00000631368	ribosomal protein S25	Hs.512676	---	---	0	0	Coding	14,29	8,89	41,99
TC0900010627.hg.1	RP11-229M1.2	ENST00000422735			chr9	-	86374966	86375706	Multiple_Complex	14,66	9,27	41,85
TC1900009295.hg.1	AC005786.3	ENST00000588553			chr19	-	3568120	3568273	Multiple_Complex	18,97	13,58	41,84
TC1200012777.hg.1	RP11-318G8.1	ENST00000480211			chr12	-	25409293	25409445	Multiple_Complex	15,69	10,31	41,69
TC0600010709.hg.1	F13A1	NM_000129	coagulation factor XIII, A1 polypeptide	Hs.335513	chr6	-	6144078	6321013	Multiple_Complex	14,38	19,75	-41,22
TC0600011850.hg.1	RPL24P4	OTTHUMT00000040567	ribosomal protein L24 pseudogene 4		chr6	-	42956345	42956765	Pseudogene	9,95	4,6	40,72
TC0800011124.hg.1	RPL34P18	ENST00000466433	ribosomal protein L34 pseudogene 18 [Source:HGNC Symbol;Acc:HGNC:35968]		chr8	-	93957338	93957691	Multiple_Complex	16,91	11,59	40,02
TC1000010065.hg.1	ARHGAP21	NM_020824	Rho GTPase activating protein 21	Hs.524195	chr10	-	24583609	24723668	Multiple_Complex	10,86	13,18	-4,99
TC1300006658.hg.1	WASF3	NM_001291965	WAS protein family, member 3	Hs.618732	chr13	+	26557703	26688948	Multiple_Complex	10,43	12,75	-4,99
TC2200008703.hg.1	DDX17	NM_001098504	DEAD (Asp-Glu-Ala-Asp) box helicase 17	Hs.528305	chr22	-	38483438	38507660	Multiple_Complex	13,12	10,8	4,99
TC0900009478.hg.1	tolo	tolo.aAug10-unspliced	Transcript Identified by AceView		chr9	-	5949438	5949979	Coding	3,41	5,72	-4,98
TC1200008202.hg.1		T082347			chr12	+	73787610	73789062	NonCoding	3,01	5,33	-4,98
TC1800009284.hg.1	C18orf32	NM_001035005	chromosome 18 open reading frame 32	Hs.603040	chr18	-	49477250	49487274	Multiple_Complex	14,52	16,84	-4,98
TC0100010244.hg.1	IFI16	NM_001206567	interferon, gamma-inducible protein 16	Hs.380250	chr1	+	158999968	159055155	Multiple_Complex	8,55	6,23	4,98
TC1000012587.hg.1	NDUFB8	NM_001284367	NADH dehydrogenase (ubiquinone) 1 beta subcomplex, 8, 19kDa	Hs.523215	chr10	-	100523729	100530000	Multiple_Complex	6,36	4,05	4,98
TC0100009854.hg.1	RP11-326G21.1	ENST00000610119.1	novel transcript		chr1	+	149264252	149264816	NonCoding	13,13	15,44	-4,97
TC0700007284.hg.1		T322079			chr7	+	39903380	39906259	NonCoding	4,72	7,03	-4,97
TC1600008675.hg.1	KIAA0513	NM_001286565	KIAA0513	Hs.301658	chr16	+	85027751	85094230	Multiple_Complex	6,47	8,78	-4,97
TC1700008326.hg.1	TOM1L1	NM_005486	target of myb1 like 1 membrane trafficking protein	Hs.153504	chr17	+	54899387	54961967	Multiple_Complex	4,83	7,14	-4,97
TC0200010478.hg.1	AC079354.6	ENST00000453523			chr2	+	202231696	202231849	Multiple_Complex	7,05	4,73	4,97
TC0800011757.hg.1	LINC00861	NR_038446	long intergenic non-protein coding RNA 861	Hs.729642	chr8	-	125916717	125955654	Multiple_Complex	7,11	4,8	4,96
TC0900012235.hg.1	BX255923.2	ENST00000485382			chr9	-	63974762	64016555	Multiple_Complex	12,28	9,96	4,96
TC0600011127.hg.1	HIST1H1C	NM_005319	histone cluster 1, H1c	Hs.7644	chr6	-	26055740	26056471	Multiple_Complex	7,58	9,88	-4,95
TC1400006754.hg.1	AL137164.1	uc059aim.1			chr14	+	24968813	24969619	Coding	3,99	6,29	-4,95
TC0100018151.hg.1	nyfarbu	nyfarbu.aAug10	Transcript Identified by AceView		chr1	-	248930548	248936961	Multiple_Complex	9,04	11,35	-4,94
TSUnmapped00000677.hg.1	RPL7A	ENST00000630979	ribosomal protein L7a	Hs.499839	---	---	0	0	Coding	8,12	5,81	4,94
TC0100018506.hg.1	YY1AP1	NM_001198899	YY1 associated protein 1	Hs.584927	chr1	-	155659442	155689032	Multiple_Complex	9,51	11,82	-4,93
TC0600009808.hg.1	PCMT1	NM_001252049	protein-L-isoaspartate (D-aspartate) O-methyltransferase	Hs.279257	chr6	+	149749443	149811421	Multiple_Complex	11,31	13,61	-4,93
TC0700011813.hg.1	BET1	NM_005868	Bet1 golgi vesicular membrane trafficking protein	Hs.489132	chr7	-	93962762	94004382	Multiple_Complex	16,2	18,5	-4,93
TC1100011643.hg.1	ARRB1	NM_004041	arrestin, beta 1	Hs.503284	chr11	-	75260122	75351831	Multiple_Complex	8,12	10,42	-4,93
TC1200010516.hg.1	SLC38A1	NM_001077484	solute carrier family 38, member 1	Hs.533770	chr12	-	46183056	46270017	Multiple_Complex	6,68	4,38	4,93
TC1200012696.hg.1	MRPL42	NM_014050	mitochondrial ribosomal protein L42	Hs.199579	chr12	+	93467490	93503772	Multiple_Complex	7,4	5,09	4,93
TC0200015115.hg.1	FTH1P20	ENST00000434913	ferritin, heavy polypeptide 1 pseudogene 20 [Source:HGNC Symbol;Acc:HGNC:37639]		chr2	-	180872867	180873414	Multiple_Complex	13,74	16,03	-4,92
TC0500008634.hg.1	C5orf56	hsa_circ_0001525	Memczak2013 ALT_ACCEPTOR, ALT_DONOR, INTERNAL, intronic, ncRNA best transcript NR_045116		chr5	+	132425489	132425694	NonCoding	3,72	6,02	-4,92
TC0300009836.hg.1	garskeyby	garskeyby.aAug10-unspliced	Transcript Identified by AceView		chr3	+	188785153	188785586	Coding	7,04	4,74	4,92
TC0400010833.hg.1	RPS15AP17	ENST00000470598	ribosomal protein S15a pseudogene 17 [Source:HGNC Symbol;Acc:HGNC:36888]		chr4	-	62105660	62106049	Pseudogene	6,69	4,39	4,92
TC0700006588.hg.1		T317725			chr7	+	3526516	3528318	NonCoding	9,26	6,96	4,92
TC0200011683.hg.1	EIF1P7	ENST00000487533	eukaryotic translation initiation factor 1 pseudogene 7 [Source:HGNC Symbol;Acc:HGNC:49620]		chr2	-	9271292	9271628	Multiple_Complex	7,96	10,26	-4,91
TC0100015822.hg.1	S100A11	NM_005620	S100 calcium binding protein A11	Hs.417004	chr1	-	152032506	152047907	Multiple_Complex	6,56	4,27	4,91
TC0Y00006862.hg.1	slybu	slybu.aAug10-unspliced	Transcript Identified by AceView		chrY	-	321628	322376	Coding	6,16	3,86	4,91
TC1300006770.hg.1	ALOX5AP	NM_001204406	arachidonate 5-lipoxygenase-activating protein	Hs.507658	chr13	+	30713478	30764428	Multiple_Complex	8,96	6,66	4,91
TC1600009737.hg.1	GGA2	NM_015044	golgi-associated, gamma adaptin ear containing, ARF binding protein 2	Hs.460336	chr16	-	23463542	23521995	Multiple_Complex	5,87	3,58	4,91
TC1900007447.hg.1	ZNF101	NM_001300949	zinc finger protein 101	Hs.631642	chr19	+	19668153	19683509	Multiple_Complex	6,03	3,74	4,91
TC0500011418.hg.1	MEF2C	NM_001131005	myocyte enhancer factor 2C	Hs.649965	chr5	-	88717117	88904257	Multiple_Complex	17,18	19,47	-4,9
TC0200015012.hg.1	ATP5G3	NM_001002258	ATP synthase, H+ transporting, mitochondrial Fo complex subunit C3 (subunit 9)	Hs.429	chr2	-	175176258	175184607	Multiple_Complex	6,68	4,39	4,9
TC0X00008311.hg.1	RPL3P12	ENST00000436852	ribosomal protein L3 pseudogene 12 [Source:HGNC Symbol;Acc:HGNC:36298]		chrX	+	122538253	122539460	Pseudogene	8,58	6,29	4,9
TC1200011662.hg.1	glyshu	glyshu.aAug10-unspliced	Transcript Identified by AceView		chr12	-	99058751	99061074	Coding	8,71	11	-4,89
TC0100011720.hg.1	RNU6-1248P	uc057psm.1	RNA, U6 small nuclear 1248, pseudogene [Source:HGNC Symbol;Acc:HGNC:48211]		chr1	+	223690051	223690114	Small_RNA	6,47	4,18	4,89
TC0200009991.hg.1	RP11-1O7.1	ENST00000433054			chr2	+	173297629	173298543	Multiple_Complex	6,27	3,98	4,89
TC0900010236.hg.1	FRG1JP	NR_033907	FSHD region gene 1 family member J, pseudogene	Hs.529357 // Hs.650100	chr9	-	63824138	63859646	Multiple_Complex	11,23	8,94	4,89
TC1100009200.hg.1	CD3E	NM_000733	CD3e molecule, epsilon (CD3-TCR complex)	Hs.3003	chr11	+	118304545	118316175	Multiple_Complex	9,79	7,5	4,89
TC0100007406.hg.1	LDLRAP1	NM_015627	low density lipoprotein receptor adaptor protein 1	Hs.590911	chr1	+	25543580	25568886	Multiple_Complex	9,47	11,76	-4,88
TC0300013896.hg.1	MFSD1	NM_001167903	major facilitator superfamily domain containing 1	Hs.58663	chr3	+	158801865	158829719	Multiple_Complex	17,45	19,73	-4,88
TC0700009246.hg.1	RP11-134L10.1	ENST00000608819.1	novel transcript antisense to C7orf49		chr7	+	135168403	135169547	NonCoding	4,71	7	-4,88
TC0400008394.hg.1		T269554			chr4	+	110017643	110019573	NonCoding	6,52	4,23	4,88
TC0500008479.hg.1	SNX2	NM_001278199	sorting nexin 2	Hs.713554	chr5	+	122774996	122834969	Multiple_Complex	12,42	10,13	4,88
TC0500011334.hg.1	TMEM167A	TMEM167A.iAug10-unspliced	Transcript Identified by AceView, Entrez Gene ID(s) 153339		chr5	-	83059099	83059250	Unassigned	5,93	3,64	4,88
TC1700008721.hg.1	LINC00674	NR_027418	long intergenic non-protein coding RNA 674	Hs.591212 // Hs.647405	chr17	+	68101538	68161482	Multiple_Complex	10,76	13,04	-4,87
TC0300010953.hg.1	AC104304.1	uc062jaf.1			chr3	-	46550506	46550557	Precursor_microRNA	17,62	19,9	-4,86
TC0900008847.hg.1	LCN2	NM_005564	lipocalin 2	Hs.204238	chr9	+	128149071	128153455	Multiple_Complex	13,94	16,22	-4,86
TC1000008431.hg.1	PCGF5	NM_001256549	polycomb group ring finger 5	Hs.500512	chr10	+	91163012	91284331	Multiple_Complex	11,83	14,11	-4,86
TC1200011894.hg.1	C12orf76	NM_207435	chromosome 12 open reading frame 76	Hs.44817	chr12	-	110027028	110073686	Multiple_Complex	6,47	8,75	-4,86
TC1800008141.hg.1	AP001198.1	uc060nqc.1			chr18	-	13195652	13195703	Precursor_microRNA	17,62	19,9	-4,86
TC1200007966.hg.1	RPL32P26	OTTHUMT00000349242	ribosomal protein L32 pseudogene 26		chr12	+	62658823	62659225	Multiple_Complex	6	3,72	4,86
TC0300009939.hg.1	fawsworby	fawsworby.aAug10-unspliced	Transcript Identified by AceView		chr3	+	194610983	194611697	Unassigned	3,46	5,73	-4,85
TC1200010984.hg.1	CTDSP2	NM_005730	CTD small phosphatase 2	Hs.524530	chr12	-	57819927	57846964	Multiple_Complex	4,26	6,54	-4,85
TC0600012193.hg.1	RPL7AP34	OTTHUMT00000041079	ribosomal protein L7a pseudogene 34		chr6	-	63548708	63549508	Pseudogene	6,47	4,2	4,85
TC1300009673.hg.1	TEX30	NM_001286775	testis expressed 30	Hs.398111	chr13	-	102765888	102773821	Multiple_Complex	6,14	3,86	4,85
TC0100015764.hg.1	FAM63A	NM_001040217	family with sequence similarity 63, member A	Hs.743952	chr1	-	150996083	151008378	Multiple_Complex	5,49	7,77	-4,84
TC1100010238.hg.1	sworgarby	sworgarby.aAug10-unspliced	Transcript Identified by AceView		chr11	-	17411889	17414292	Coding	4,3	6,58	-4,84
TC0600012195.hg.1	RP11-164N20.2	ENST00000573941			chr6	-	63612761	63612903	Multiple_Complex	6,65	4,38	4,83
TC1200008224.hg.1	GLIPR1	NM_006851	GLI pathogenesis-related 1	Hs.205558	chr12	+	75480680	75503853	Multiple_Complex	7,02	4,75	4,83
TC0800012299.hg.1	HOOK3	NM_032410	hook microtubule-tethering protein 3	Hs.162852	chr8	+	42896890	43030539	Multiple_Complex	10,14	12,41	-4,82
TC1100013190.hg.1	CFL1	NM_005507	cofilin 1 (non-muscle)	Hs.170622	chr11	-	65854675	65862026	Multiple_Complex	14,83	17,1	-4,82
TC1500010743.hg.1	MAPK6	NM_002748	mitogen-activated protein kinase 6	Hs.411847	chr15	+	52019201	52067372	Multiple_Complex	4,5	6,77	-4,82
TC1800006656.hg.1	VAPA	NM_003574	VAMP associated protein A	Hs.165195	chr18	+	9913958	9960021	Multiple_Complex	11,36	13,63	-4,82
TC2200006713.hg.1	UBE2L3	NM_001256355	ubiquitin conjugating enzyme E2L 3	Hs.108104	chr22	+	21549447	21624034	Multiple_Complex	16,27	18,54	-4,82
TC1500007744.hg.1	rekima	rekima.aAug10-unspliced	Transcript Identified by AceView		chr15	+	71341120	71341743	Unassigned	6,75	4,48	4,82
TC1000009067.hg.1	GRK5	NM_005308	G protein-coupled receptor kinase 5	Hs.524625 // Hs.736460	chr10	+	119207589	119459742	Multiple_Complex	7,43	9,7	-4,81
TC0100013349.hg.1	RSRP1	NM_020317	arginine/serine-rich protein 1	Hs.259412	chr1	-	25242237	25338213	Multiple_Complex	6,69	4,42	4,81
TC0300011047.hg.1	IMPDH2	NM_000884	IMP (inosine 5-monophosphate) dehydrogenase 2	Hs.654400	chr3	-	49024325	49029442	Multiple_Complex	7,8	5,54	4,81
TC1200011621.hg.1	EEF1A1P33	ENST00000554413	eukaryotic translation elongation factor 1 alpha 1 pseudogene 33 [Source:HGNC Symbol;Acc:HGNC:37911]		chr12	-	96900697	96902698	Pseudogene	7,34	5,07	4,81
TC1400007223.hg.1	cheyslor	cheyslor.aAug10-unspliced	Transcript Identified by AceView		chr14	+	55053094	55055030	Unassigned	5,83	3,56	4,81
TC0200015711.hg.1	CXCR2P1	NR_002712	chemokine (C-X-C motif) receptor 2 pseudogene 1	Hs.647858	chr2	-	218059155	218065729	Multiple_Complex	16,86	19,13	-4,8
TC1200009137.hg.1	MLEC	NM_001303627	malectin	Hs.744910	chr12	+	120686869	120701864	Multiple_Complex	9,1	11,37	-4,8
TC1200010927.hg.1	ATP5B	NM_001686	ATP synthase, H+ transporting, mitochondrial F1 complex, beta polypeptide	Hs.406510	chr12	-	56638175	56646068	Multiple_Complex	10,14	7,88	4,8
TC1300008296.hg.1	RPS7P10	ENST00000464254	ribosomal protein S7 pseudogene 10 [Source:HGNC Symbol;Acc:HGNC:39903]		chr13	-	21628413	21629015	Pseudogene	7,44	5,18	4,8
TC0200012742.hg.1	XPO1	NM_003400	exportin 1	Hs.370770	chr2	-	61477849	61538626	Multiple_Complex	7,78	10,04	-4,79
TC0200016421.hg.1	BRE	NM_001261840	brain and reproductive organ-expressed (TNFRSF1A modulator)	Hs.258314	chr2	+	27889941	28338901	Multiple_Complex	7,02	9,28	-4,79
TC0600009371.hg.1	weespawbu	weespawbu.aAug10	Transcript Identified by AceView		chr6	+	126050368	126050698	Unassigned	4,45	6,71	-4,79
TC1100009438.hg.1	NAP1L1P1	OTTHUMT00000386788	nucleosome assembly protein 1-like 1 pseudogene 1		chr11	+	126067539	126068601	Pseudogene	11,38	13,64	-4,79
TC1400009967.hg.1	TTC7B	NM_001010854	tetratricopeptide repeat domain 7B	Hs.655697	chr14	-	90524564	90816479	Multiple_Complex	10,62	12,88	-4,79
TC0100013289.hg.1	flawlarbo	flawlarbo.aAug10-unspliced	Transcript Identified by AceView		chr1	-	23513108	23516284	Unassigned	5,99	3,73	4,79
TC0200014572.hg.1	AC105402.2	ENST00000438503			chr2	-	148870024	148870381	Multiple_Complex	5,51	3,25	4,79
TC1700007016.hg.1	TRPV2	NM_016113	transient receptor potential cation channel, subfamily V, member 2	Hs.279746	chr17	+	16415542	16437003	Multiple_Complex	6,88	4,62	4,79
TC0100018113.hg.1		NONHSAT010798 // NONHSAT010798			chr1	-	247875669	247879884	NonCoding	8	10,26	-4,78
TC1100006815.hg.1	WEE1	NM_001143976	WEE1 G2 checkpoint kinase	Hs.249441	chr11	+	9573681	9593457	Multiple_Complex	5,81	8,06	-4,78
TC0100014852.hg.1	GBP1	NM_002053	guanylate binding protein 1, interferon-inducible	Hs.62661	chr1	-	89052304	89065360	Multiple_Complex	6,92	4,67	4,78
TC0200016114.hg.1	HSPE1P9	ENST00000440046	heat shock protein family E (Hsp10) member 1 pseudogene 9 [Source:HGNC Symbol;Acc:HGNC:49328]		chr2	-	234455157	234455783	Multiple_Complex	6,87	4,62	4,78
TC0200008233.hg.1	KCMF1	NM_020122	potassium channel modulatory factor 1	Hs.654968	chr2	+	84971093	85059472	Multiple_Complex	10,24	12,49	-4,77
TC0600010160.hg.1	MIR7641-2; RNA5SP226	NR_106988_4	Homo sapiens microRNA 7641-2 (MIR7641-2), microRNA.; 5S ribosomal pseudogene 226 [Source:HGNC Symbol;Acc:HGNC:43126]		chr6	+	165409562	165409676	Multiple_Complex	7,15	9,4	-4,77
TC2200006827.hg.1	GNAZ	NM_002073	guanine nucleotide binding protein (G protein), alpha z polypeptide	Hs.584760	chr22	+	23070349	23125037	Multiple_Complex	15,48	17,73	-4,77
TC1000006991.hg.1	RP11-108B14.4	ENST00000426373			chr10	+	22225698	22226024	Pseudogene	8,13	5,87	4,77
TC1600010057.hg.1		NONHSAT142012			chr16	-	32332244	32334600	NonCoding	7,47	5,21	4,77
TC1700011460.hg.1	MINOS1P2	OTTHUMT00000469366	mitochondrial inner membrane organizing system 1 pseudogene 2		chr17	-	64747264	64747492	Multiple_Complex	9,91	7,66	4,77
TC0600010854.hg.1	skeegleybu	skeegleybu.aAug10-unspliced	Transcript Identified by AceView		chr6	-	13410167	13410818	Coding	3,42	5,67	-4,76
TC1900006532.hg.1	RPS15	NM_001018	ribosomal protein S15	Hs.406683	chr19	+	1438358	1440497	Multiple_Complex	6,98	4,73	4,76
TC0100018481.hg.1	NOTCH2NL	BC090943	notch 2 N-terminal like	Hs.655156 // Hs.728902	chr1	-	148606287	148679751	Coding	5,63	7,87	-4,75
TC0100014714.hg.1	RPL7P10	ENST00000417407	ribosomal protein L7 pseudogene 10 [Source:HGNC Symbol;Acc:HGNC:36599]		chr1	-	81098267	81099005	Pseudogene	7,5	5,25	4,75
TC0200007996.hg.1	AC007881.4	ENST00000437460			chr2	+	71178587	71178773	Multiple_Complex	6,51	4,26	4,75
TC0600010542.hg.1	SERPINB6	NM_001195291	serpin peptidase inhibitor, clade B (ovalbumin), member 6	Hs.519523	chr6	-	2940064	2972165	Multiple_Complex	7,43	9,67	-4,74
TC2200007406.hg.1	ATF4	NM_001675	activating transcription factor 4	Hs.496487	chr22	+	39519695	39522686	Multiple_Complex	12,01	14,25	-4,74
TC0X00007503.hg.1	RPL31P63	ENST00000422565	ribosomal protein L31 pseudogene 63 [Source:HGNC Symbol;Acc:HGNC:35666]		chrX	+	68600099	68600473	Pseudogene	6,11	3,86	4,74
TC1300007825.hg.1	RN7SKP9	ENST00000364923	RNA, 7SK small nuclear pseudogene 9 [Source:HGNC Symbol;Acc:HGNC:42627]		chr13	+	99205708	99206006	NonCoding	8,85	6,6	4,74
TC1700008706.hg.1	RPL17P41	OTTHUMT00000349888	ribosomal protein L17 pseudogene 41		chr17	+	67784753	67785293	Pseudogene	6,68	4,43	4,74
TC2000008310.hg.1	TRMT6	NM_001281467	tRNA methyltransferase 6	Hs.128791	chr20	-	5937235	5950558	Multiple_Complex	7,99	5,74	4,74
TC0700006980.hg.1	CBX3	NM_007276	chromobox homolog 3	Hs.381189	chr7	+	26201162	26213607	Multiple_Complex	11,99	14,23	-4,73
TC1600009716.hg.1	RP11-105C19.1	ENST00000566098.1	novel transcript		chr16	-	22612543	22613483	NonCoding	7,33	5,08	4,73
TC0700007882.hg.1	RP5-945F2.2	ENST00000424888.2	novel transcript		chr7	+	68091223	68119209	NonCoding	6,39	8,63	-4,72
TC0700008775.hg.1	RNU7-20P	uc064hbg.1	RNA, U7 small nuclear 20 pseudogene [Source:HGNC Symbol;Acc:HGNC:34116]		chr7	+	108271000	108271061	Small_RNA	4,82	7,06	-4,72
TC0900006933.hg.1	slospoy	slospoy.aAug10-unspliced	Transcript Identified by AceView		chr9	+	31994934	31995770	Coding	3,7	5,94	-4,72
TC0100016689.hg.1	RPL5P5	ENST00000392009	ribosomal protein L5 pseudogene 5 [Source:HGNC Symbol;Acc:HGNC:35564]		chr1	-	185226808	185227700	Pseudogene	5,79	3,56	4,72
TC0X00010946.hg.1	RAC1P4	ENST00000419413	ras-related C3 botulinum toxin substrate 1 pseudogene 4 [Source:HGNC Symbol;Acc:HGNC:31113]		chrX	-	137441258	137441836	Pseudogene	12,98	15,21	-4,71
TC0200014735.hg.1	RBMS1; MIR4785	NM_002897	RNA binding motif, single stranded interacting protein 1; microRNA 4785	Hs.470412	chr2	-	160272151	160493807	Multiple_Complex	6,86	4,62	4,71
TC1300008975.hg.1	RPL5P31	ENST00000399168	ribosomal protein L5 pseudogene 31 [Source:HGNC Symbol;Acc:HGNC:42036]		chr13	-	51161723	51162357	Pseudogene	5,78	3,55	4,71
TC1100009015.hg.1		T067122			chr11	+	111290758	111293434	NonCoding	4,35	6,59	-4,7
TC1400007204.hg.1	CGRRF1	NM_006568	cell growth regulator with ring finger domain 1	Hs.59106	chr14	+	54509812	54539309	Multiple_Complex	9,22	11,45	-4,7
TC1400009147.hg.1	PYGL	NM_001163940	phosphorylase, glycogen, liver	Hs.282417	chr14	-	50857891	50944736	Multiple_Complex	10,3	12,53	-4,7
TC0100018465.hg.1	BCAS2	NM_005872	breast carcinoma amplified sequence 2	Hs.22960	chr1	-	114567557	114581644	Multiple_Complex	5,35	3,12	4,7
TC0300009016.hg.1	ATP1B3	NM_001679	ATPase, Na+/K+ transporting, beta 3 polypeptide	Hs.477789	chr3	+	141876124	141926540	Multiple_Complex	6,39	4,16	4,7
TC0200009440.hg.1	R3HDM1	NM_001282798	R3H domain containing 1	Hs.412462	chr2	+	135531455	135725270	Multiple_Complex	13,15	15,38	-4,69
TC0X00008884.hg.1	VAMP7	NM_001145149	vesicle associated membrane protein 7	Hs.24167	chrX	+	155881280	155943769	Multiple_Complex	7,86	10,09	-4,69
TC1400007603.hg.1	RGS6	NM_001204416	regulator of G-protein signaling 6	Hs.509872	chr14	+	71932100	72566530	Multiple_Complex	7,43	9,66	-4,69
TC1400009128.hg.1	CDKL1	NM_001282236	cyclin-dependent kinase-like 1 (CDC2-related kinase)	Hs.679430	chr14	-	50329404	50416461	Multiple_Complex	11,37	13,6	-4,69
TC2200007493.hg.1	MEI1	hsa_circ_0063602	Salzman2013 ALT_ACCEPTOR, ALT_DONOR, coding, INTERNAL, intronic best transcript NM_152513		chr22	+	41754457	41754669	NonCoding	11,27	13,5	-4,69
TC1200011914.hg.1	HVCN1	NM_001040107	hydrogen voltage gated channel 1	Hs.334637	chr12	-	110627841	110704950	Multiple_Complex	5,84	3,61	4,69
TC1400010521.hg.1	IGHV3-47	OTTHUMT00000324614	immunoglobulin heavy variable 3-47 (pseudogene)		chr14	-	106518582	106519027	Multiple_Complex	5,83	3,6	4,69
TC0200011745.hg.1	ROCK2	NM_004850	Rho-associated, coiled-coil containing protein kinase 2	Hs.681743	chr2	-	11179761	11348330	Multiple_Complex	11,16	13,39	-4,68
TC1600011428.hg.1	TERF2IP	NM_018975	telomeric repeat binding factor 2, interacting protein	Hs.301419	chr16	+	75647737	75657443	Coding	6,53	8,76	-4,68
TC1700008263.hg.1	ABCC3	NM_001144070	ATP binding cassette subfamily C member 3	Hs.463421	chr17	+	50634777	50692252	Multiple_Complex	6,28	8,5	-4,68
TC0900008811.hg.1	STXBP1	NM_001032221	syntaxin binding protein 1	Hs.288229	chr9	+	127611760	127692936	Multiple_Complex	5,15	7,37	-4,67
TC1600010115.hg.1	BCAP31P1	ENST00000565437	B-cell receptor-associated protein 31 pseudogene 1 [Source:HGNC Symbol;Acc:HGNC:51323]		chr16	-	33987839	33991682	Multiple_Complex	7,11	9,34	-4,67
TC0600008620.hg.1	nirime	nirime.aAug10-unspliced	Transcript Identified by AceView		chr6	+	79580101	79580673	Coding	5,78	3,56	4,67
TC1500008889.hg.1		T113634			chr15	-	30813588	30814206	NonCoding	5,33	3,11	4,67
TC0100014171.hg.1		T010926			chr1	-	51266990	51271442	NonCoding	5,93	8,15	-4,66
TC0100009568.hg.1	MAN1A2	NM_006699	mannosidase, alpha, class 1A, member 2	Hs.435938	chr1	+	117367449	117528872	Multiple_Complex	8,21	5,99	4,66
TC1900011305.hg.1	ZNF83	NM_001105549	zinc finger protein 83	Hs.467210 // Hs.665751 // Hs.710125 // Hs.744177	chr19	-	52594060	52690581	Multiple_Complex	6,27	4,05	4,66
TC0400007110.hg.1	fastabu	fastabu.aAug10-unspliced	Transcript Identified by AceView		chr4	+	25777360	25778024	Coding	3,3	5,52	-4,65
TC1500008511.hg.1	LRRC28	NM_001284400	leucine rich repeat containing 28	Hs.578684	chr15	+	99251362	99390729	Multiple_Complex	8,96	11,18	-4,65
TC2200007982.hg.1	UFD1L	NM_001035247	ubiquitin fusion degradation 1 like (yeast)	Hs.474213	chr22	-	19449910	19479215	Multiple_Complex	8,4	10,62	-4,65
TC0100015048.hg.1	MIR548N	NR_031666_2	Homo sapiens microRNA 548n (MIR548N), microRNA.		chr1	-	99516984	99712953	Precursor_microRNA	15,01	12,79	4,65
TC0100017230.hg.1	RPL21P28	NR_026911	ribosomal protein L21 pseudogene 28	Hs.126774	chr1	-	212051486	212052051	Multiple_Complex	8,46	6,25	4,65
TC0600007678.hg.1	RPL32P1	OTTHUMT00000076381	ribosomal protein L32 pseudogene 1		chr6	+	33079451	33079860	Multiple_Complex	5,82	3,6	4,65
TC1400010804.hg.1	IGHV4-39	OTTHUMT00000325161	immunoglobulin heavy variable 4-39		chr14	-	106421711	106422218	Multiple_Complex	6,43	4,21	4,65
TC1200008809.hg.1		T086205			chr12	+	109850835	109851346	NonCoding	3,1	5,31	-4,64
TC0200008419.hg.1	RP11-575H3.1	ENST00000567067.1	novel transcript		chr2	+	91580336	91580863	NonCoding	9,37	7,16	4,64
TC1600008799.hg.1	BANP	NM_001173539	BTG3 associated nuclear protein	Hs.461705	chr16	+	87949244	88118422	Multiple_Complex	6,4	4,18	4,64
TC0200013759.hg.1	AC009505.2	ENST00000427050.2	putative novel transcript		chr2	-	105846534	105857177	NonCoding	7,07	9,28	-4,63
TC0300010123.hg.1	CRBN	NM_001173482	cereblon	Hs.18925	chr3	-	3148992	3179717	Multiple_Complex	10,53	12,74	-4,63
TC1000012420.hg.1	nyklobu	nyklobu.aAug10	Transcript Identified by AceView		chr10	-	133774160	133778561	NonCoding	6,34	8,55	-4,63
TC1700011476.hg.1	GNA13	NM_001282425	guanine nucleotide binding protein (G protein), alpha 13	Hs.515018	chr17	-	65009289	65056839	Multiple_Complex	13,62	15,83	-4,63
TC0200013148.hg.1	RN7SKP203	ENST00000363618	RNA, 7SK small nuclear pseudogene 203 [Source:HGNC Symbol;Acc:HGNC:45927]		chr2	-	76445079	76445410	NonCoding	8,35	6,14	4,63
TC1200008507.hg.1	RP11-129B9.1	ENST00000470084			chr12	+	95125760	95126389	Pseudogene	6,43	4,22	4,63
TC0100008874.hg.1	PRKACB	NM_001242857	protein kinase, cAMP-dependent, catalytic, beta	Hs.487325	chr1	+	84077975	84238498	Multiple_Complex	11,19	13,4	-4,62
TC0700009245.hg.1		T333819			chr7	+	135166777	135167829	NonCoding	9,12	11,33	-4,62
TC0900010485.hg.1	GNAQ	NM_002072	guanine nucleotide binding protein (G protein), q polypeptide	Hs.269782	chr9	-	77716087	78031458	Multiple_Complex	8,3	10,51	-4,62
TC1700012039.hg.1	LOC100130370; RP11-1055B8.3	NM_001272086	uncharacterized LOC100130370; novel transcript	Hs.646594	chr17	-	81374762	81386123	Multiple_Complex	3,57	5,78	-4,62
TC1100012050.hg.1	chuchee	chuchee.aAug10-unspliced	Transcript Identified by AceView		chr11	-	96286640	96287149	Unassigned	5,26	3,06	4,62
TC1700008283.hg.1	UTP18	NM_016001	UTP18 small subunit (SSU) processome component	Hs.709327	chr17	+	51260528	51297936	Multiple_Complex	7,37	5,16	4,62
TC0100009502.hg.1	PKMP1	ENST00000455804	pyruvate kinase, muscle pseudogene 1 [Source:HGNC Symbol;Acc:HGNC:44243]		chr1	+	114535995	114537840	Pseudogene	7,41	9,61	-4,61
TC0100010325.hg.1	rarlee; shorgeybu	rarlee.aAug10	Transcript Identified by AceView		chr1	+	160996195	160998870	Coding	4,48	6,68	-4,61
TC0200013940.hg.1	RP11-395L14.13	ENST00000419351			chr2	-	113667478	113668621	Multiple_Complex	7,52	9,72	-4,61
TC0600012078.hg.1	AL591034.1	uc032wyi.2			chr6	-	53456442	53456533	Multiple_Complex	5,55	3,35	4,61
TC0400010284.hg.1	jorko	jorko.aAug10-unspliced	Transcript Identified by AceView		chr4	-	25799648	25800211	Coding	5,85	3,65	4,6
TC17_GL000205v2_random00006433.hg.1	AC011841.3	uc060mgi.1			chr17_GL000205v2_random	+	9864	9946	Precursor_microRNA	6,34	4,14	4,6
TC0600010756.hg.1	RP11-203H2.2	ENST00000415575.1	novel transcript		chr6	-	8341937	8343021	NonCoding	5,62	3,42	4,59
TC1600009516.hg.1	PKD1P6; NPIPP1	NR_123721	polycystic kidney disease 1 (autosomal dominant) pseudogene 6; nuclear pore complex interacting protein pseudogene 1		chr16	-	15104302	15154564	Multiple_Complex	6,81	4,61	4,59
TC1700008690.hg.1	PITPNC1	NM_012417	phosphatidylinositol transfer protein, cytoplasmic 1	Hs.591185	chr17	+	67377281	67697263	Multiple_Complex	6,52	4,32	4,59
TC2000009237.hg.1	RPS2P7	ENST00000447334	ribosomal protein S2 pseudogene 7 [Source:HGNC Symbol;Acc:HGNC:15838]		chr20	-	45640486	45641370	Pseudogene	5,33	3,14	4,59
TC0600010121.hg.1	QKI	NM_001301085	QKI, KH domain containing, RNA binding	Hs.510324	chr6	+	163414000	163578596	Multiple_Complex	8,97	11,17	-4,58
TC0500006821.hg.1		lnc-FAM105B-1:1			chr5	+	14651646	14653383	NonCoding	7,05	4,86	4,58
TC0600009204.hg.1	RP1-249H1.3	ENST00000480085			chr6	+	113839279	113839621	Pseudogene	5,18	2,98	4,58
TC0600014189.hg.1	LTV1	NM_032860	LTV1 ribosome biogenesis factor	Hs.185675	chr6	+	143843344	143863812	Multiple_Complex	5,85	3,65	4,58
TC1300008434.hg.1	RNU6-70P	uc058war.1	RNA, U6 small nuclear 70, pseudogene [Source:HGNC Symbol;Acc:HGNC:42560]		chr13	-	27343648	27343746	Multiple_Complex	7,93	5,74	4,58
TC0600006485.hg.1		NONHSAT106272			chr6	+	883123	883266	NonCoding	3,09	5,28	-4,57
TC0600006656.hg.1		NONHSAT106980			chr6	+	3098275	3098338	NonCoding	5,53	3,34	4,57
TC0700010452.hg.1	AC073072.7	ENST00000447425			chr7	-	22773646	22773993	Pseudogene	9,26	7,07	4,57
TC1100009988.hg.1	GVINP1	NR_003945	GTPase, very large interferon inducible pseudogene 1	Hs.494757 // Hs.721746	chr11	-	6713146	6746468	Multiple_Complex	6,36	4,16	4,57
TC1200011125.hg.1	peyraw	peyraw.aAug10-unspliced	Transcript Identified by AceView		chr12	-	66003357	66003835	Unassigned	6,49	4,29	4,57
TC0100013723.hg.1	MRPS15	NM_031280	mitochondrial ribosomal protein S15	Hs.352839	chr1	-	36454713	36464439	Multiple_Complex	6,37	4,18	4,56
TC1000006768.hg.1	CELF2	CELF2.vlAug10-unspliced	Transcript Identified by AceView, Entrez Gene ID(s) 10659		chr10	+	11316329	11317278	Unassigned	5,97	3,78	4,56
TC1300008533.hg.1	HSPH1	NM_001286503	heat shock 105kDa/110kDa protein 1	Hs.743267	chr13	-	31134974	31162388	Multiple_Complex	7,93	5,74	4,56
TC1600009929.hg.1	RP11-231C14.4	uc021tgb.2	Uncharacterized protein [Source:UniProtKB/TrEMBL;Acc:H0YIQ5]		chr16	-	29483642	29505999	Multiple_Complex	11,92	9,73	4,56
TC0400012931.hg.1	G3BP2	NM_012297	GTPase activating protein (SH3 domain) binding protein 2	Hs.303676	chr4	-	75642769	75673969	Multiple_Complex	11,53	13,71	-4,55
TC0100014169.hg.1	RP11-296A18.5	ENST00000480705			chr1	-	51250603	51251472	Pseudogene	6,42	4,23	4,55
TC0800012432.hg.1	MRPS28	NM_014018	mitochondrial ribosomal protein S28	Hs.521124	chr8	-	79918717	80030289	Multiple_Complex	5,45	3,26	4,55
TC1700012349.hg.1	NAA38	NM_032356	N(alpha)-acetyltransferase 38, NatC auxiliary subunit	Hs.565094	chr17	-	7856685	7858079	Multiple_Complex	6,91	9,1	-4,54
TC0300007155.hg.1	LOC391530	LOC391530.aAug10-unspliced	Transcript Identified by AceView, Entrez Gene ID(s) 391530		chr3	+	42277024	42281238	Unassigned	6,23	4,04	4,54
TC0600010008.hg.1	GTF2H5	NM_207118	general transcription factor IIH subunit 5	Hs.356224	chr6	+	158168347	158199344	Coding	6,38	8,56	-4,53
TC0700008132.hg.1	tasmeebu	tasmeebu.aAug10	Transcript Identified by AceView		chr7	+	77251206	77252398	Unassigned	6,39	8,57	-4,53
TC1900009650.hg.1	dotobu	dotobu.aAug10-unspliced	Transcript Identified by AceView		chr19	-	10917186	10917693	Coding	5,12	7,3	-4,53
TC2100007797.hg.1	ATP5J	NM_001003696	ATP synthase, H+ transporting, mitochondrial Fo complex subunit F6	Hs.246310	chr21	-	25716503	25735673	Multiple_Complex	15,95	18,13	-4,53
TC0400012476.hg.1	AC110794.1	uc063bdb.1			chr4	-	176038083	176038188	Precursor_microRNA	5,75	3,57	4,53
TC1700007131.hg.1	yanema	yanema.aAug10-unspliced	Transcript Identified by AceView		chr17	+	18652179	18652705	Unassigned	6,27	4,09	4,53
TC0300006677.hg.1	SLC6A6	NM_001134367	solute carrier family 6 (neurotransmitter transporter), member 6	Hs.529488	chr3	+	14402576	14489349	Multiple_Complex	6,02	8,2	-4,52
TC0600014265.hg.1	CLIC1	NM_001287594	chloride intracellular channel 1	Hs.414565	chr6	-	31730581	31739763	Coding	11,49	13,67	-4,52
TC0900008111.hg.1		lnc-HABP4-1:1			chr9	+	96502867	96503530	NonCoding	5,57	7,75	-4,52
TC0600008748.hg.1	RP4-570O12.2	ENST00000404250			chr6	+	88265158	88265511	Pseudogene	7,18	5,01	4,52
TC0400011466.hg.1	UBE2D3	NM_001300795	ubiquitin conjugating enzyme E2D 3	Hs.518773	chr4	-	102794383	102868896	Multiple_Complex	14,02	16,19	-4,51
TC0800007080.hg.1	BNIP3L	NM_004331	BCL2/adenovirus E1B 19kDa interacting protein 3-like	Hs.131226	chr8	+	26382898	26505636	Multiple_Complex	15,01	17,18	-4,51
TC1100007718.hg.1	GLYATL1P2	OTTHUMT00000393780	glycine-N-acyltransferase-like 1 pseudogene 2		chr11	+	58878302	58893460	Multiple_Complex	12,88	15,05	-4,51
TC0400007588.hg.1	RPL7AP31	OTTHUMT00000348934	ribosomal protein L7a pseudogene 31		chr4	+	56356135	56356932	Multiple_Complex	7,01	4,83	4,51
TC1700011030.hg.1	RP11-708H21.1	ENST00000465845			chr17	-	49148339	49149111	Pseudogene	6,47	4,29	4,51
TC1200006555.hg.1	CCND2	NM_001759	cyclin D2	Hs.376071	chr12	+	4273736	4305356	Multiple_Complex	8,29	6,12	4,5
TC1700007720.hg.1	PSMB3	NM_002795	proteasome subunit beta 3	Hs.82793	chr17	+	38752713	38764231	Multiple_Complex	7,84	5,67	4,5
TC0100007786.hg.1	AGO1	NM_012199	argonaute RISC catalytic component 1	Hs.22867	chr1	+	35869808	35929610	Multiple_Complex	8,58	10,75	-4,49
TC1300008517.hg.1	HMGB1	NM_002128	high mobility group box 1	Hs.434102 // Hs.593339 // Hs.596078	chr13	-	30456704	30617597	Multiple_Complex	15,23	17,4	-4,49
TC0100010739.hg.1	RP4-765C7.2	ENST00000455621			chr1	+	178411616	178411972	Pseudogene	6,1	3,93	4,49
TC0600013409.hg.1	HIVEP2	NM_006734	human immunodeficiency virus type I enhancer binding protein 2	Hs.510172	chr6	-	142751467	142945201	Multiple_Complex	5,39	3,22	4,49
TC1300008871.hg.1	koseyby	koseyby.aAug10	Transcript Identified by AceView		chr13	-	47881509	47904127	Coding	3,64	5,8	-4,48
TC1700012438.hg.1	SUPT4H1	NM_003168	SPT4 homolog, DSIF elongation factor subunit	Hs.439481	chr17	-	58345175	58352423	Multiple_Complex	15,78	17,95	-4,48
TC1900007220.hg.1	steytobu	steytobu.aAug10-unspliced	Transcript Identified by AceView		chr19	+	15300719	15301510	Unassigned	3,96	6,13	-4,48
TC1100008664.hg.1	C11orf73	NM_016401	chromosome 11 open reading frame 73	Hs.283322	chr11	+	86302211	86345943	Multiple_Complex	11,8	9,64	4,48
TC0X00010643.hg.1	2006-09-01	NM_015129	septin 6	Hs.496666	chrX	-	119615724	119693370	Multiple_Complex	13,08	15,24	-4,47
TC1500009649.hg.1	RP11-554D20.2	OTTHUMT00000474007	novel transcript, sense intronic to RORA		chr15	-	60847757	60849068	NonCoding	3,76	5,92	-4,47
TC0900009583.hg.1	swashaw	swashaw.aAug10-unspliced	Transcript Identified by AceView		chr9	-	14847685	14848251	Unassigned	5,68	3,52	4,47
TC0600012754.hg.1		NONHSAT114299 // NONHSAT114299			chr6	-	107228411	107228655	NonCoding	10,13	12,29	-4,46
TC1200011870.hg.1	KCTD10	NM_031954	potassium channel tetramerization domain containing 10	Hs.524731	chr12	-	109448655	109477544	Multiple_Complex	4,81	6,96	-4,46
TC0900008373.hg.1	RP11-220D10.1	ENST00000306634			chr9	+	108626833	108627150	Pseudogene	7,22	5,06	4,46
TC1400007266.hg.1		lnc-PELI2-4:1			chr14	+	56494621	56496597	NonCoding	3,29	5,45	-4,45
TC1700011181.hg.1	MMD	NM_012329	monocyte to macrophage differentiation-associated	Hs.463483	chr17	-	55392613	55421992	Multiple_Complex	7,88	10,03	-4,45
TC0200006648.hg.1	IAH1	NM_001039613	isoamyl acetate-hydrolyzing esterase 1 homolog	Hs.744980	chr2	+	9473658	9496543	Multiple_Complex	5,54	3,38	4,45
TC1400010066.hg.1		NONHSAT039412 // NONHSAT039412			chr14	-	95066496	95066770	NonCoding	10,52	8,36	4,45
TC2100007830.hg.1	RPL10P1	OTTHUMT00000171661	ribosomal protein L10 pseudogene 1		chr21	-	27420380	27421023	Pseudogene	6,18	4,03	4,45
TC0100013540.hg.1		T006910			chr1	-	30791727	30797567	NonCoding	3,02	5,17	-4,43
TC0700011323.hg.1	husomu	husomu.aAug10-unspliced	Transcript Identified by AceView		chr7	-	65074063	65074714	Unassigned	6,33	8,48	-4,43
TC1400010444.hg.1	IGHA1	OTTHUMT00000326459	immunoglobulin heavy constant alpha 1		chr14	-	105707118	105708665	Coding	5,86	3,72	4,43
TC1700010336.hg.1	RP11-640N20.8	ENST00000581225			chr17	-	32088160	32094933	Multiple_Complex	7,14	4,99	4,43
TC0200016682.hg.1	PPP3R1	NM_000945	protein phosphatase 3, regulatory subunit B, alpha	Hs.280604	chr2	-	68178857	68256237	Coding	10,51	12,65	-4,42
TC0400012992.hg.1	MFAP3L	NM_001009554	microfibrillar associated protein 3 like	Hs.593942	chr4	-	169986597	170027210	Coding	12,24	14,39	-4,42
TC0600008622.hg.1	SH3BGRL2	NM_031469	SH3 domain binding glutamate-rich protein like 2	Hs.302772	chr6	+	79631283	79703659	Multiple_Complex	13,53	15,68	-4,42
TC2200007413.hg.1	GRAP2	NM_001291824	GRB2-related adaptor protein 2	Hs.517499	chr22	+	39901082	39973721	Multiple_Complex	15,15	17,29	-4,42
TC0200007015.hg.1	RAB10	NM_016131	RAB10, member RAS oncogene family	Hs.467960	chr2	+	26033860	26137454	Multiple_Complex	13,77	15,91	-4,41
TC0600007887.hg.1	ZFAND3	NM_021943	zinc finger, AN1-type domain 3	Hs.36959	chr6	+	37819499	38154624	Multiple_Complex	12,03	14,17	-4,41
TC0800009437.hg.1	DEFA1B; DEFA1; DEFA3	NM_001042500	defensin, alpha 1B; defensin, alpha 1; defensin, alpha 3, neutrophil-specific	Hs.380781	chr8	-	6977649	6980092	Coding	3,71	5,85	-4,41
TC0800012381.hg.1	DEFA1; DEFA1B	NM_004084	defensin, alpha 1; defensin, alpha 1B	Hs.380781	chr8	-	6996766	6999202	Coding	3,71	5,85	-4,41
TC0800012382.hg.1	DEFA3	NM_005217	defensin, alpha 3, neutrophil-specific	Hs.654448	chr8	-	7015869	7018301	Coding	3,71	5,85	-4,41
TC1100010088.hg.1	ploglor	ploglor.aAug10-unspliced	Transcript Identified by AceView		chr11	-	10509593	10510207	Unassigned	9,74	11,88	-4,41
TC1700007404.hg.1	RP11-20B24.7	ENST00000579673.1	novel transcript, antisense to FLOT2		chr17	+	28892469	28893342	NonCoding	3,56	5,7	-4,41
TC0600009893.hg.1	AL080276.1	uc032xpn.2			chr6	+	153052462	153052544	Precursor_microRNA	6,03	3,88	4,41
TC0X00008514.hg.1	DDX26B	NM_182540	DEAD/H (Asp-Glu-Ala-Asp/His) box polypeptide 26B	Hs.496829	chrX	+	135520630	135582535	Multiple_Complex	6,59	4,45	4,41
TC0100015588.hg.1	RNF115	NM_014455	ring finger protein 115	Hs.523550	chr1	-	145738868	145824123	Multiple_Complex	8,22	10,36	-4,4
TC0200014509.hg.1	GTDC1	NM_001006636	glycosyltransferase like domain containing 1	Hs.44780 // Hs.724028 // Hs.724213	chr2	-	143938068	144332568	Multiple_Complex	9,59	11,73	-4,4
TC0600013990.hg.1		T315949			chr6	-	169037019	169050250	NonCoding	3,75	5,89	-4,4
TC0900010009.hg.1	AL158155.1	uc064tbx.1			chr9	-	37296023	37296104	Precursor_microRNA	6,78	4,65	4,4
TC1200010860.hg.1		NONHSAT028664			chr12	-	55554995	55555082	NonCoding	6,39	4,26	4,4
TC1900007180.hg.1	SNRPGP15	ENST00000600149	small nuclear ribonucleoprotein polypeptide G pseudogene 15 [Source:HGNC Symbol;Acc:HGNC:49371]		chr19	+	14488946	14489879	Multiple_Complex	7,06	4,92	4,4
TC1600007482.hg.1	RP11-146F11.2	ENST00000567049			chr16	+	30626976	30627178	Multiple_Complex	6,43	4,29	4,39
TC1600011264.hg.1	karza	karza.aAug10-unspliced	Transcript Identified by AceView		chr16	-	89295983	89296995	Unassigned	6,01	3,88	4,39
TC0200013531.hg.1	KANSL3	NM_001115016	KAT8 regulatory NSL complex subunit 3	Hs.516341	chr2	-	96593155	96642787	Multiple_Complex	9,76	11,89	-4,38
TC0600007530.hg.1	HLA-E	NM_005516	major histocompatibility complex, class I, E	Hs.650174	chr6	+	30489406	30494205	Multiple_Complex	9,72	11,85	-4,38
TC0300013362.hg.1	EEF1A1P8	ENST00000419025	eukaryotic translation elongation factor 1 alpha 1 pseudogene 8 [Source:HGNC Symbol;Acc:HGNC:3203]		chr3	-	184026369	184027756	Pseudogene	6,36	4,23	4,38
TC0X00006909.hg.1	NPM1P8	ENST00000458237	nucleophosmin 1 (nucleolar phosphoprotein B23, numatrin) pseudogene 8 [Source:HGNC Symbol;Acc:HGNC:7928]		chrX	+	32205902	32206738	Pseudogene	6,56	4,43	4,38
TC1000007846.hg.1	SIRT1	NM_001142498	sirtuin 1	Hs.369779	chr10	+	67884669	67918390	Multiple_Complex	6,29	4,16	4,38
TC1000010486.hg.1	RP11-445N18.3	ENST00000455650			chr10	-	45073146	45073541	Multiple_Complex	7,16	5,03	4,38
TC1600007030.hg.1	NPIPA7; NPIPA8; PKD1P1	NM_001282507	nuclear pore complex interacting protein family, member A7; nuclear pore complex interacting protein family, member A8; polycystic kidney disease 1 (autosomal dominant) pseudogene 1		chr16	+	16310341	16350608	Multiple_Complex	6,26	4,13	4,38
TC0400009284.hg.1	CLCN3	NM_001243372	chloride channel, voltage-sensitive 3	Hs.481186	chr4	+	169612633	169723673	Multiple_Complex	8,7	10,83	-4,37
TC2000007430.hg.1	SRSF6	NM_006275	serine/arginine-rich splicing factor 6	Hs.725336	chr20	+	43457864	43464247	Multiple_Complex	6,92	9,04	-4,37
TC0800008413.hg.1	KB-1410C5.4	ENST00000604350			chr8	+	101337496	101337649	Multiple_Complex	7,24	5,11	4,37
TC0800008550.hg.1	EBAG9	NM_001278938	estrogen receptor binding site associated, antigen, 9	Hs.409368	chr8	+	109539700	109565996	Multiple_Complex	7,75	5,62	4,37
TC0X00009840.hg.1		T375429			chrX	-	57109504	57109745	NonCoding	6,27	4,14	4,37
TC0200012977.hg.1	MXD1	hsa_circ_0001026	Memczak2013 ANTISENSE, coding, INTERNAL, intronic best transcript NM_001202514		chr2	-	69916277	69917044	NonCoding	3,72	5,84	-4,36
TC0400008175.hg.1	PDLIM5	NM_001011513	PDZ and LIM domain 5	Hs.480311 // Hs.732677	chr4	+	94451857	94668227	Multiple_Complex	9,18	11,3	-4,36
TC0600009789.hg.1	TAB2	NM_001292034	TGF-beta activated kinase 1/MAP3K7 binding protein 2	Hs.269775	chr6	+	149217924	149411613	Multiple_Complex	12,4	14,53	-4,36
TC0800010607.hg.1	ASPH	NM_001164750	aspartate beta-hydroxylase	Hs.332422	chr8	-	61500556	61714640	Multiple_Complex	12,93	15,05	-4,36
TC1500008412.hg.1	RP11-452K20.1	ENST00000557753			chr15	+	94168349	94168751	Multiple_Complex	5,46	7,58	-4,36
TC0200006830.hg.1		NONHSAT069353 // NONHSAT069353			chr2	+	17514241	17514801	NonCoding	7,42	5,3	4,36
TC0200007775.hg.1	MDH1	NM_001199111	malate dehydrogenase 1	Hs.526521	chr2	+	63588609	63607197	Multiple_Complex	6,59	4,47	4,36
TC0900011407.hg.1	GGTA1P	NR_003191	glycoprotein, alpha-galactosyltransferase 1 pseudogene	Hs.97469	chr9	-	121444991	121500027	Multiple_Complex	10,64	12,76	-4,35
TC0X00008539.hg.1	LINC00892	NR_038461	long intergenic non-protein coding RNA 892	Hs.152595	chrX	+	136639543	136642429	NonCoding	9,75	11,87	-4,35
TC1400010576.hg.1	PABPN1	NM_004643	poly(A) binding protein, nuclear 1	Hs.707712	chr14	+	23320188	23326185	Multiple_Complex	14,79	16,91	-4,35
TC0100008839.hg.1	LOC101927412; RP5-887A10.1	NR_125940	uncharacterized LOC101927412; novel transcript		chr1	+	80535739	80654208	NonCoding	6,68	4,56	4,35
TC0200016420.hg.1	MRPL33	NM_004891	mitochondrial ribosomal protein L33	Hs.515879	chr2	+	27771717	27779741	Multiple_Complex	10,26	8,14	4,35
TC0600009002.hg.1	C6orf203	NM_001142468	chromosome 6 open reading frame 203	Hs.486084	chr6	+	107028172	107051586	Multiple_Complex	5,64	3,51	4,35
TC0600009858.hg.1	RP1-292B18.1	ENST00000405720			chr6	+	151099529	151099933	Multiple_Complex	5,78	3,66	4,35
TC2000008522.hg.1	AL050321.1	uc061vpm.1			chr20	-	18169905	18169989	Precursor_microRNA	6,7	4,58	4,35
TC0100009955.hg.1	PSMB4	NM_002796	proteasome subunit beta 4	Hs.89545	chr1	+	151399534	151401944	Multiple_Complex	8,88	6,76	4,34
TC0300013613.hg.1		T257728			chr3	-	194708079	194715476	NonCoding	4,79	2,67	4,34
TC0700006915.hg.1	MALSU1	NM_138446	mitochondrial assembly of ribosomal large subunit 1	Hs.87385	chr7	+	23298739	23311729	Multiple_Complex	6,05	3,93	4,34
TC0100012497.hg.1	GNB1	NM_001282538	guanine nucleotide binding protein (G protein), beta polypeptide 1	Hs.430425	chr1	-	1785285	1891117	Multiple_Complex	12,64	14,76	-4,33
TC0100017326.hg.1	UBBP2	OTTHUMT00000092917	ubiquitin B pseudogene 2		chr1	-	217850403	217850633	Multiple_Complex	6,33	8,45	-4,33
TC0300007380.hg.1	TCTA	NM_022171	T-cell leukemia translocation altered	Hs.517962	chr3	+	49412206	49416476	Multiple_Complex	6,95	9,06	-4,33
TC0600008668.hg.1	RP11-378G13.2	ENST00000403475			chr6	+	83392416	83393409	Pseudogene	4,87	6,99	-4,33
TC1000011765.hg.1	plosner	plosner.aAug10-unspliced	Transcript Identified by AceView		chr10	-	105686260	105687082	Coding	5,51	7,63	-4,33
TC1400009445.hg.1		T106039			chr14	-	65382886	65385932	NonCoding	3,78	5,89	-4,33
TSUnmapped00000961.hg.1		URS00006F017C			---	---	0	0	NonCoding	12,67	14,79	-4,33
TC0300009186.hg.1		NONHSAT092731			chr3	+	151629532	151824606	NonCoding	9,15	7,03	4,33
TC0700011770.hg.1	KRIT1	NM_001013406	KRIT1, ankyrin repeat containing	Hs.531987	chr7	-	92198969	92246166	Multiple_Complex	11,27	9,16	4,33
TC0100010592.hg.1	PRRC2C	NM_015172	proline-rich coiled-coil 2C	Hs.494614	chr1	+	171485527	171593511	Multiple_Complex	13,26	15,37	-4,32
TC0600006574.hg.1		NONHSAT106606			chr6	+	2151413	2151502	NonCoding	3,12	5,23	-4,32
TC1100006436.hg.1	SCGB1C1	NM_145651	secretoglobin, family 1C, member 1	Hs.127059	chr11	+	193080	194573	Coding	5,41	7,52	-4,32
TC1100008192.hg.1	wamarby	wamarby.aAug10-unspliced	Transcript Identified by AceView		chr11	+	68534944	68535380	Coding	4,31	6,42	-4,32
TC1100009485.hg.1	FLI1	NM_001167681	Fli-1 proto-oncogene, ETS transcription factor	Hs.504281	chr11	+	128686535	128813267	Multiple_Complex	11,15	13,27	-4,32
TC2100006975.hg.1	sworju	sworju.aAug10-unspliced	Transcript Identified by AceView		chr21	+	33563982	33566313	Unassigned	3,54	5,65	-4,32
TC2200008817.hg.1	RP4-756G23.5; weyfaw	ENST00000441316.1	novel transcript, antisense to L3MBTL2; Transcript Identified by AceView		chr22	-	41209122	41217627	NonCoding	7,11	9,22	-4,32
TC0100010351.hg.1	RP11-122G18.7	ENST00000400984			chr1	+	161406068	161407082	Pseudogene	6,95	4,84	4,32
TC0100013066.hg.1	RP11-108M9.4	ENST00000416869.1	putative novel transcript		chr1	-	16888538	16894292	NonCoding	6	3,89	4,32
TC0500008653.hg.1	UQCRQ	NM_014402	ubiquinol-cytochrome c reductase complex III subunit VII	Hs.146602	chr5	+	132866560	132868844	Multiple_Complex	10,46	8,35	4,32
TC1700007178.hg.1		T143631			chr17	+	19504051	19505561	NonCoding	5,66	3,55	4,32
TC0100018308.hg.1	FCGR2A	NM_001136219	Fc fragment of IgG, low affinity IIa, receptor (CD32)	Hs.352642	chr1	+	161505415	161524013	Multiple_Complex	7,06	9,17	-4,31
TC0X00009876.hg.1		T375560			chrX	-	64148447	64154850	NonCoding	3,25	5,36	-4,31
TC1100013175.hg.1	HNRNPUL2-BSCL2	NR_037946	HNRNPUL2-BSCL2 readthrough (NMD candidate)	Hs.657058	chr11	-	62690262	62727384	Multiple_Complex	6,13	8,24	-4,31
TC0400008604.hg.1	EXOSC9	NM_001034194	exosome component 9	Hs.91728	chr4	+	121801317	121817021	Multiple_Complex	7,28	5,18	4,31
TC0500007691.hg.1	SMN1; SMN2	NM_000344	survival of motor neuron 1, telomeric; survival of motor neuron 2, centromeric	Hs.535788	chr5	+	70049523	70078522	Multiple_Complex	8,81	6,7	4,31
TC0900007261.hg.1	royskubu; shuvabu	royskubu.aAug10-unspliced	Transcript Identified by AceView		chr9	+	40997022	40997754	Unassigned	6,55	4,44	4,31
TC2000009722.hg.1		T221587			chr20	-	61964797	61965788	NonCoding	5,94	3,84	4,31
TC0300009488.hg.1	RP11-185E8.1	ENST00000467896.2	novel transcript		chr3	+	171468083	171469633	NonCoding	17,03	19,14	-4,3
TC0100015358.hg.1	yokara	yokara.aAug10-unspliced	Transcript Identified by AceView		chr1	-	114914406	114914840	Unassigned	7,33	5,23	4,3
TC0500010197.hg.1	ZNF622	NM_033414	zinc finger protein 622	Hs.60300	chr5	-	16451519	16465792	Multiple_Complex	6,14	4,03	4,3
TC0800010554.hg.1	AC068522.4	ENST00000482895			chr8	-	58588420	58588764	Pseudogene	8,13	6,03	4,3
TC1100009309.hg.1	SORL1	NM_003105	sortilin-related receptor, L(DLR class) A repeats containing	Hs.368592	chr11	+	121452203	121633762	Multiple_Complex	5,87	3,77	4,3
TC1700007174.hg.1		NONHSAT146483 // NONHSAT146483			chr17	+	19446092	19446877	NonCoding	7,4	5,3	4,3
TC1300009834.hg.1		NONHSAT035246			chr13	-	111908765	111908834	NonCoding	16,67	18,77	-4,29
TC2000008130.hg.1	TBC1D20	NM_144628	TBC1 domain family, member 20	Hs.590876	chr20	-	435477	462553	Multiple_Complex	4,99	7,09	-4,29
TC0400008318.hg.1	TET2	NM_001127208	tet methylcytosine dioxygenase 2	Hs.367639 // Hs.706276	chr4	+	105145875	105279816	Multiple_Complex	9,68	11,78	-4,28
TC1700007316.hg.1	RPL34P31	OTTHUMT00000349555	ribosomal protein L34 pseudogene 31		chr17	+	27274107	27274477	Multiple_Complex	9,46	7,36	4,28
TC2200006436.hg.1		NONHSAT136005			chr22	+	11463270	11463352	NonCoding	8,47	6,38	4,28
TC0200014791.hg.1	voykla	voykla.aAug10-unspliced	Transcript Identified by AceView		chr2	-	164650035	164651116	Coding	5,69	3,59	4,27
TC0400007029.hg.1	meygee	meygee.aAug10-unspliced	Transcript Identified by AceView		chr4	+	21178321	21178701	Unassigned	5,86	3,76	4,27
TC0700010472.hg.1	TRA2A	NM_001282757	transformer 2 alpha homolog (Drosophila)	Hs.445652	chr7	-	23504780	23532041	Multiple_Complex	7,14	5,04	4,27
TC1600009956.hg.1	BOLA2B; BOLA2	ENST00000305321	bolA family member 2B; bolA family member 2	Hs.647333	chr16	-	30192934	30194306	Multiple_Complex	8,24	6,15	4,27
TC1600011493.hg.1	RPS15A	NM_001019	ribosomal protein S15a	Hs.370504	chr16	-	18781295	18790383	Multiple_Complex	18,44	16,34	4,27
TC0100013205.hg.1	ECE1	NM_001113347	endothelin converting enzyme 1	Hs.195080	chr1	-	21217247	21345541	Multiple_Complex	6,94	9,03	-4,26
TC0400010600.hg.1	RAC1P2	ENST00000511164	ras-related C3 botulinum toxin substrate 1 pseudogene 2 [Source:HGNC Symbol;Acc:HGNC:31414]		chr4	-	46723830	46724408	Pseudogene	17,5	19,59	-4,26
TC1000010012.hg.1	fyloy	fyloy.aAug10-unspliced	Transcript Identified by AceView		chr10	-	21967031	21968585	Unassigned	3,45	5,54	-4,26
TC0400007052.hg.1	RP11-10G12.1	ENST00000480875			chr4	+	22594196	22594450	Multiple_Complex	7,28	5,19	4,26
TC0600013151.hg.1		Z97352.1:16236..16319:rfam			chr6	-	129747736	129747819	NonCoding	7,89	5,8	4,26
TC0700012567.hg.1	RP11-305M3.2	ENST00000450566			chr7	-	129410113	129410370	Pseudogene	9,07	6,98	4,26
TC2000008279.hg.1	PCNA	NM_002592	proliferating cell nuclear antigen	Hs.147433 // Hs.744934	chr20	-	5114953	5126626	Multiple_Complex	6,52	4,43	4,26
TC2100008559.hg.1	C21orf59	NM_021254	chromosome 21 open reading frame 59	Hs.5811	chr21	-	32592079	32612866	Multiple_Complex	6,47	4,38	4,26
TC0300008589.hg.1	RP11-9N20.3	ENST00000608701.1	novel transcript, antisense to MYLK		chr3	+	123715851	123716399	NonCoding	9,38	11,47	-4,25
TC2000008141.hg.1	RPS10L	ENST00000492704			chr20	-	839447	839977	Pseudogene	6,35	4,26	4,25
TC0200014995.hg.1	WIPF1	NM_001077269	WAS/WASL interacting protein family, member 1	Hs.128067	chr2	-	174559572	174682916	Multiple_Complex	8,32	10,41	-4,24
TC1300009371.hg.1		T096938			chr13	-	83560622	83562347	NonCoding	4,86	6,94	-4,24
TC2100008385.hg.1	SUMO3	NM_001286416	small ubiquitin-like modifier 3	Hs.474005	chr21	-	44805617	44818779	Multiple_Complex	7,8	9,89	-4,24
TC0500008008.hg.1	COX7C; MIR3607	NM_001867	cytochrome c oxidase subunit VIIc; microRNA 3607	Hs.430075	chr5	+	86617904	86620962	Multiple_Complex	19,71	17,62	4,24
TC0800011091.hg.1	RP11-777J24.1	ENST00000465478			chr8	-	92144088	92144435	Multiple_Complex	8,23	6,14	4,24
TC1000010096.hg.1		lnc-ABI1-2:1			chr10	-	26635746	26636046	NonCoding	6,03	3,95	4,24
TC0300013100.hg.1	gleyskawby	gleyskawby.aAug10	Transcript Identified by AceView		chr3	-	170817722	170823416	Unassigned	9,24	11,32	-4,23
TC0400011913.hg.1		T271702			chr4	-	137344411	137372179	NonCoding	4,06	6,14	-4,23
TC1100011238.hg.1	fufey	fufey.aAug10-unspliced	Transcript Identified by AceView		chr11	-	65575343	65575877	Coding	4,77	6,85	-4,23
TC1200006767.hg.1	OVOS	OVOS.cAug10	Transcript Identified by AceView, Entrez Gene ID(s) 408186		chr12	+	9467552	9576275	Multiple_Complex	9,6	11,68	-4,23
TC1200011968.hg.1	HECTD4; MIR6861	NM_001109662	HECT domain containing E3 ubiquitin protein ligase 4; microRNA 6861	Hs.530943	chr12	-	112160188	112382439	Multiple_Complex	6,15	8,23	-4,23
TC2000009141.hg.1		T217963			chr20	-	41623550	41715671	NonCoding	12,31	14,39	-4,23
TC0200012726.hg.1	AC010733.5	ENST00000451515			chr2	-	60938204	60938604	Pseudogene	6,18	4,1	4,23
TC0300011316.hg.1	jonybo	jonybo.aAug10-unspliced	Transcript Identified by AceView		chr3	-	58993430	58993858	Coding	8,25	6,17	4,23
TC0900007519.hg.1	RPL24P8	ENST00000446071	ribosomal protein L24 pseudogene 8 [Source:HGNC Symbol;Acc:HGNC:36409]		chr9	+	70217195	70217668	Multiple_Complex	9,05	6,97	4,23
TC1200009235.hg.1	C12orf65	NM_001143905	chromosome 12 open reading frame 65	Hs.319128	chr12	+	123232916	123257959	Multiple_Complex	5,83	3,75	4,23
TC0100009769.hg.1	AC241929.1	uc057kdl.1			chr1	+	146842255	146842384	Precursor_microRNA	2,98	5,06	-4,22
TC1800009043.hg.1	LINC00909	NR_024484	long intergenic non-protein coding RNA 909	Hs.61508	chr18	-	74591774	74598508	NonCoding	5,9	3,83	4,22
TC0400008391.hg.1	EGF	NM_001178130	epidermal growth factor	Hs.419815	chr4	+	109912884	110012962	Multiple_Complex	6,11	8,18	-4,21
TC0400008906.hg.1	RTN3P1	ENST00000536295	reticulon 3 pseudogene 1 [Source:HGNC Symbol;Acc:HGNC:19212]		chr4	+	145375543	145376253	Pseudogene	12,47	14,54	-4,21
TC1200008028.hg.1	MSRB3	NM_001031679	methionine sulfoxide reductase B3	Hs.339024	chr12	+	65278643	65488244	Multiple_Complex	5,59	7,67	-4,21
TC0100014800.hg.1	AL356270.1	uc057ibw.1			chr1	-	86606270	86606361	Multiple_Complex	5,98	3,9	4,21
TC0300008352.hg.1	GTPBP8	NM_014170	GTP-binding protein 8 (putative)	Hs.127496	chr3	+	112990918	113015060	Multiple_Complex	8,62	6,55	4,21
TC0100008802.hg.1	slaneebu	slaneebu.aAug10-unspliced	Transcript Identified by AceView		chr1	+	77731558	77732106	Coding	3,28	5,35	-4,2
TC0300008587.hg.1		NONHSAT091544 // NONHSAT091544			chr3	+	123692902	123701002	NonCoding	6,65	8,72	-4,2
TC0400012487.hg.1	VEGFC	NM_005429	vascular endothelial growth factor C	Hs.435215	chr4	-	176683534	176792745	Multiple_Complex	7,1	9,17	-4,2
TC0600007990.hg.1		T303365			chr6	+	41155500	41177853	NonCoding	16,74	18,81	-4,2
TC0600012814.hg.1	CD164	NM_001142401	CD164 molecule, sialomucin	Hs.520313	chr6	-	109366514	109382559	Multiple_Complex	8,59	10,66	-4,2
TC0800011071.hg.1	TMEM64	NM_001008495	transmembrane protein 64	Hs.567759 // Hs.737401	chr8	-	90621995	90791632	Multiple_Complex	4,86	6,93	-4,2
TC1000012056.hg.1	ATE1	NM_001001976	arginyltransferase 1	Hs.632080	chr10	-	121740421	121928801	Multiple_Complex	8,83	10,9	-4,2
TC1500009189.hg.1	ZNF106	NM_001284306	zinc finger protein 106	Hs.511143	chr15	-	42412437	42491197	Multiple_Complex	5,9	3,83	4,2
TC1800006891.hg.1	C18orf8	NM_001276342	chromosome 18 open reading frame 8	Hs.464779	chr18	+	23503470	23531807	Multiple_Complex	8,41	10,48	-4,19
TC0400007617.hg.1	POLR2B	NM_000938	polymerase (RNA) II (DNA directed) polypeptide B, 140kDa	Hs.602757	chr4	+	56977722	57031168	Multiple_Complex	10,17	8,1	4,19
TC1100006559.hg.1		T053024			chr11	+	2122592	2127240	NonCoding	11,75	9,68	4,19
TC0100008336.hg.1	SCP2	NM_001007098	sterol carrier protein 2	Hs.476365	chr1	+	52927229	53051703	Multiple_Complex	10,15	12,22	-4,18
TC0200007803.hg.1	LGALSL	NM_014181	lectin, galactoside-binding-like	Hs.372208	chr2	+	64453969	64469986	Multiple_Complex	13,39	15,45	-4,18
TC0500007271.hg.1		T281599			chr5	+	42837384	42839365	NonCoding	2,92	4,99	-4,18
TC0700011966.hg.1	narployby	narployby.aAug10-unspliced	Transcript Identified by AceView		chr7	-	99993877	99996289	Coding	12,14	14,2	-4,18
TC1100010815.hg.1	LOC441601	NR_003034	septin 7 pseudogene	Hs.144683	chr11	-	50279742	50298501	Multiple_Complex	5,28	7,34	-4,18
TC0100009956.hg.1	RNY4P25	ENST00000459254	RNA, Ro-associated Y4 pseudogene 25 [Source:HGNC Symbol;Acc:HGNC:42475]		chr1	+	151439000	151439095	NonCoding	8,53	6,46	4,18
TC0600012740.hg.1	RTN4IP1	NM_032730	reticulon 4 interacting protein 1	Hs.155839	chr6	-	106571028	106629498	Multiple_Complex	5,8	3,73	4,18
TC0700008109.hg.1	jeesmeebu	jeesmeebu.aAug10-unspliced	Transcript Identified by AceView		chr7	+	76597075	76599249	Unassigned	5,43	3,37	4,18
TC2100008561.hg.1	ATP5O	NM_001697	ATP synthase, H+ transporting, mitochondrial F1 complex, O subunit	Hs.409140	chr21	-	33903453	33915980	Multiple_Complex	10,5	8,44	4,18
TC0500013232.hg.1	SMAD5	NM_001001419	SMAD family member 5	Hs.167700	chr5	+	136132845	136182734	Multiple_Complex	12,03	14,09	-4,17
TC0800010682.hg.1	chykor	chykor.aAug10	Transcript Identified by AceView		chr8	-	66310812	66311365	Unassigned	4,14	6,21	-4,17
TC2200007414.hg.1	RP3-370M22.8; GRAP2	ENST00000424496.1	Transcript Identified by AceView, Entrez Gene ID(s) 9402; putative novel transcript		chr22	+	39960397	39964683	NonCoding	8,83	10,89	-4,17
TC0100010241.hg.1	MNDA	NM_002432	myeloid cell nuclear differentiation antigen	Hs.153837	chr1	+	158831317	158849506	Multiple_Complex	7,76	5,7	4,17
TC0100010663.hg.1		NONHSAT007692 // NONHSAT007692			chr1	+	173865229	173866206	NonCoding	7,38	5,32	4,17
TC0700008271.hg.1	AC006988.1	uc064fdh.1			chr7	+	88640521	88640627	Precursor_microRNA	6,83	4,77	4,17
TC1200011218.hg.1	RP11-1143G9.4	ENST00000548900.1	novel transcript antisense to LYZ		chr12	-	69353169	69354225	NonCoding	6,21	4,14	4,17
TC1700010414.hg.1	starsmo	starsmo.aAug10-unspliced	Transcript Identified by AceView		chr17	-	35151100	35151264	Unassigned	9,52	7,46	4,17
TC1700007599.hg.1	AP2B1	NM_001030006	adaptor-related protein complex 2, beta 1 subunit	Hs.514819	chr17	+	35578046	35726417	Multiple_Complex	8,57	10,62	-4,16
TC1700011261.hg.1	2004-09-01	NM_001198713	septin 4	Hs.287518	chr17	-	58520250	58540818	Multiple_Complex	4,7	6,76	-4,16
TC0300010441.hg.1	AC090644.1	uc062hfr.1			chr3	-	17135650	17135722	Precursor_microRNA	9,36	7,3	4,16
TC0600008972.hg.1	PRDM1	NM_001198	PR domain containing 1, with ZNF domain	Hs.436023	chr6	+	106086320	106109939	Multiple_Complex	6,21	4,15	4,16
TC0X00006974.hg.1	RNU7-7P	uc064yoe.1	RNA, U7 small nuclear 7 pseudogene [Source:HGNC Symbol;Acc:HGNC:34103]		chrX	+	38608215	38608276	Small_RNA	5,63	3,57	4,16
TC2100007882.hg.1	RPL8P2	OTTHUMT00000182258	ribosomal protein L8 pseudogene 2		chr21	-	30263380	30263881	Multiple_Complex	6,24	4,18	4,16
TSUnmapped00000874.hg.1		URS0000650A38			---	---	0	0	Small_RNA	5,63	3,57	4,16
TC0500007437.hg.1	zustoby	zustoby.aAug10-unspliced	Transcript Identified by AceView		chr5	+	56122866	56178538	NonCoding	10,26	12,31	-4,15
TC0500013381.hg.1	PRELID2	NM_138492	PRELI domain containing 2	Hs.314261	chr5	-	145703904	145835369	Multiple_Complex	8,26	10,31	-4,15
TC0600006934.hg.1	tureme	tureme.aAug10-unspliced	Transcript Identified by AceView		chr6	+	10821281	10821847	Coding	3,93	5,98	-4,15
TC1000010634.hg.1	plumoyby	plumoyby.aAug10-unspliced	Transcript Identified by AceView		chr10	-	50621821	50622242	Coding	5,44	7,5	-4,15
TC0100018433.hg.1	RRAGC	NM_001271851	Ras-related GTP binding C	Hs.532461	chr1	-	38838197	38859823	Multiple_Complex	8,62	6,57	4,15
TC0200007297.hg.1	GEMIN6	NM_024775	gem nuclear organelle associated protein 6	Hs.143818	chr2	+	38751534	38785000	Multiple_Complex	6,18	4,13	4,15
TC1200008911.hg.1	RN7SKP71	ENST00000364558	RNA, 7SK small nuclear pseudogene 71 [Source:HGNC Symbol;Acc:HGNC:45795]		chr12	+	112267077	112267394	NonCoding	9,26	7,21	4,15
TC0200012352.hg.1		T188228			chr2	-	41745582	41749339	NonCoding	3,37	5,42	-4,14
TC0700007067.hg.1	MTURN	NM_152793	maturin, neural progenitor differentiation regulator homolog (Xenopus)	Hs.200100	chr7	+	30134810	30162765	Multiple_Complex	9,21	11,26	-4,14
TC0100011794.hg.1	RP11-118H4.1	ENST00000411586			chr1	+	226438564	226439344	Pseudogene	5,41	3,36	4,14
TC1800007431.hg.1	MALT1	NM_006785	MALT1 paracaspase	Hs.601217	chr18	+	58671386	58754477	Multiple_Complex	6,2	4,15	4,14
TC0100009290.hg.1	SEPT2P1	ENST00000419651	septin 2 pseudogene 1 [Source:HGNC Symbol;Acc:HGNC:40017]		chr1	+	105698039	105698218	Multiple_Complex	9,34	11,39	-4,13
TC0200014790.hg.1	GRB14	NM_001303422	growth factor receptor bound protein 14	Hs.411881	chr2	-	164492406	164621850	Multiple_Complex	9,81	11,85	-4,13
TC0500013336.hg.1	SSBP2	NM_001256732	single-stranded DNA binding protein 2	Hs.102735	chr5	-	81417360	81751797	Multiple_Complex	11,56	13,6	-4,13
TC0300006605.hg.1	ATG7	NM_001136031	autophagy related 7	Hs.38032	chr3	+	11272309	11557665	Multiple_Complex	5,74	3,7	4,13
TC0500010551.hg.1	smawzoby	smawzoby.aAug10-unspliced	Transcript Identified by AceView		chr5	-	38987986	38988544	Coding	5,55	3,51	4,13
TC1400006519.hg.1	APEX1	NM_001244249	APEX nuclease (multifunctional DNA repair enzyme) 1	Hs.73722	chr14	+	20455131	20457772	Multiple_Complex	5,57	3,52	4,13
TC0300011059.hg.1	GPX1	NM_000581	glutathione peroxidase 1	Hs.76686	chr3	-	49357176	49358600	Multiple_Complex	17,89	19,93	-4,12
TC0700006833.hg.1		NONHSAT119388			chr7	+	19633069	19633250	NonCoding	17,01	19,06	-4,12
TC0700007728.hg.1	SEPT7P5	ENST00000434048	septin 7 pseudogene 5 [Source:HGNC Symbol;Acc:HGNC:38041]		chr7	+	63495799	63502536	Multiple_Complex	9,52	11,56	-4,12
TC1800007963.hg.1	EPB41L3	NM_001281533	erythrocyte membrane protein band 4.1-like 3	Hs.213394	chr18	-	5392381	5630700	Multiple_Complex	6,92	8,96	-4,12
TC1900011774.hg.1	EMP3	NM_001425	epithelial membrane protein 3	Hs.9999	chr19	+	48325325	48330553	Multiple_Complex	11,54	13,59	-4,12
TC0400012605.hg.1		T275569			chr4	-	184385654	184385993	NonCoding	6,19	4,15	4,12
TC0600007597.hg.1	LST1	NM_007161	leukocyte specific transcript 1	Hs.436066	chr6	+	31586124	31588909	Multiple_Complex	6,94	4,89	4,12
TC0100014000.hg.1		NONHSAT002918			chr1	-	45033969	45034020	NonCoding	17,89	19,93	-4,11
TC1200011270.hg.1	RP11-98E6.1	ENST00000547971			chr12	-	72431722	72432075	Multiple_Complex	6,55	8,59	-4,11
TC1300007191.hg.1	DLEU2_2	ENST00000621691	Deleted in lymphocytic leukemia 2 conserved region 2 [Source:RFAM;Acc:RF02106]		chr13	+	50045143	50045232	NonCoding	6,57	8,61	-4,11
TC0900007817.hg.1	LOC649166	LOC649166.aAug10-unspliced	Transcript Identified by AceView, Entrez Gene ID(s) 649166		chr9	+	87732528	87733402	Unassigned	5,36	3,32	4,11
TC1600006888.hg.1	CIITA	NM_000246	class II, major histocompatibility complex, transactivator	Hs.701991	chr16	+	10877198	10932281	Multiple_Complex	5,6	3,56	4,11
TC0200015534.hg.1	steegeybo	steegeybo.aAug10	Transcript Identified by AceView		chr2	-	206806881	206812282	Unassigned	7,62	9,66	-4,1
TC0300010122.hg.1	AC024060.1	uc062gcm.1			chr3	-	3145453	3145614	Coding	12,14	14,18	-4,1
TC0X00007148.hg.1	ARAF	NM_001256196	A-Raf proto-oncogene, serine/threonine kinase	Hs.446641	chrX	+	47561100	47571927	Multiple_Complex	5,4	7,44	-4,1
TC1700009881.hg.1	NCOR1	NM_001190438	nuclear receptor corepressor 1	Hs.462323	chr17	-	16029157	16218185	Multiple_Complex	11	13,04	-4,1
TC0100009243.hg.1	RP4-575N6.2	ENST00000455561			chr1	+	101256274	101256616	Multiple_Complex	5,77	3,74	4,1
TC0700007098.hg.1	GARS	NM_002047	glycyl-tRNA synthetase	Hs.404321	chr7	+	30594565	30634033	Multiple_Complex	8,14	6,1	4,1
TC0700010966.hg.1		NONHSAT120484			chr7	-	45975377	45975438	NonCoding	5,73	3,7	4,1
TC0X00007069.hg.1	RPL19P20	ENST00000415648	ribosomal protein L19 pseudogene 20 [Source:HGNC Symbol;Acc:HGNC:35713]		chrX	+	44649129	44649719	Multiple_Complex	5,6	3,57	4,1
TC0500009422.hg.1	NPM1	NM_001037738	nucleophosmin (nucleolar phosphoprotein B23, numatrin)	Hs.557550	chr5	+	171387116	171411137	Multiple_Complex	9,03	7	4,09
TC1700007017.hg.1	SNORD49A; SNORD65; LRRC75A-AS1	NR_002744	small nucleolar RNA, C/D box 49A; small nucleolar RNA, C/D box 65; LRRC75A antisense RNA 1		chr17	+	16438822	16478678	Multiple_Complex	6,37	4,34	4,09
TC0100013310.hg.1	RP11-4M23.4	ENST00000421430			chr1	-	23949016	23949383	Multiple_Complex	8,98	11,01	-4,08
TC0300010226.hg.1	CIDECP	NR_002786	cell death-inducing DFFA-like effector c pseudogene	Hs.635072	chr3	-	10014238	10026365	Multiple_Complex	7,8	9,83	-4,08
TC0600007842.hg.1	SRSF3	NM_003017	serine/arginine-rich splicing factor 3	Hs.405144	chr6	+	36594313	36605600	Multiple_Complex	7,76	9,79	-4,08
TC2000008815.hg.1	BCL2L1	NM_001191	BCL2-like 1	Hs.516966	chr20	-	31664452	31723989	Multiple_Complex	9,09	11,11	-4,08
TC0200010761.hg.1		T207396			chr2	+	217055191	217055423	NonCoding	5,92	3,89	4,08
TC0X00008239.hg.1	HNRNPA1P28	ENST00000424481	heterogeneous nuclear ribonucleoprotein A1 pseudogene 28 [Source:HGNC Symbol;Acc:HGNC:39546]		chrX	+	119220782	119221742	Pseudogene	5,82	3,8	4,08
TC1900011146.hg.1	poyjoy	poyjoy.aAug10-unspliced	Transcript Identified by AceView		chr19	-	49497925	49498047	Unassigned	9,69	7,66	4,08
TC0100009141.hg.1	toypybu	toypybu.aAug10-unspliced	Transcript Identified by AceView		chr1	+	96678778	96679637	Coding	6,32	4,29	4,07
TC1000010250.hg.1	RPS4XP11	ENST00000446897	ribosomal protein S4X pseudogene 11 [Source:HGNC Symbol;Acc:HGNC:37013]		chr10	-	32102522	32103293	Pseudogene	6,2	4,17	4,07
TC0200014893.hg.1	TLK1	NM_001136554	tousled-like kinase 1	Hs.744917	chr2	-	170990823	171231314	Multiple_Complex	14,94	16,97	-4,06
TC0400007293.hg.1	UBE2K	NM_001111112	ubiquitin conjugating enzyme E2K	Hs.50308	chr4	+	39698044	39782792	Multiple_Complex	13,83	15,85	-4,06
TC1300006648.hg.1		T091878			chr13	+	26063121	26063607	NonCoding	2,96	4,99	-4,06
TC1400007665.hg.1	BBOF1	NM_025057	basal body orientation factor 1	Hs.644621	chr14	+	74019353	74082863	Multiple_Complex	8,01	10,03	-4,06
TC0100013481.hg.1	SNORA44; SNORA61; SNORA16A; SNHG12	NR_002976	small nucleolar RNA, H/ACA box 44; small nucleolar RNA, H/ACA box 61; small nucleolar RNA, H/ACA box 16A; small nucleolar RNA host gene 12	Hs.632377	chr1	-	28578538	28582983	Multiple_Complex	8,83	6,81	4,06
TC0600007529.hg.1	RANP1	OTTHUMT00000076253	RAN, member RAS oncogene family pseudogene 1		chr6	+	30485940	30486590	Multiple_Complex	8,01	5,99	4,06
TC1700009713.hg.1	STX8	NM_004853	syntaxin 8	Hs.431109	chr17	-	9250471	9576591	Multiple_Complex	7,4	5,38	4,06
TC0200016703.hg.1	CHMP3	NM_001005753	charged multivesicular body protein 3	Hs.591582	chr2	-	86503430	86563497	Multiple_Complex	10,61	12,63	-4,05
TC0500007756.hg.1	leevubo	leevubo.aAug10-unspliced	Transcript Identified by AceView		chr5	+	72906286	72908370	Unassigned	3,11	5,13	-4,05
TC2000007202.hg.1	ACSS2	NM_001076552	acyl-CoA synthetase short-chain family member 2	Hs.517034	chr20	+	34872146	34927966	Multiple_Complex	3,86	5,88	-4,05
TC0300006970.hg.1	AC104306.1	ENST00000449702			chr3	+	32507955	32508325	Pseudogene	8,14	6,12	4,05
TC0400010449.hg.1	TLR10	NM_001017388	toll-like receptor 10	Hs.120551 // Hs.730896	chr4	-	38772239	38782990	Multiple_Complex	6,56	4,54	4,05
TC0600006993.hg.1	NOL7	NM_016167	nucleolar protein 7	Hs.306242	chr6	+	13615327	13632739	Multiple_Complex	7,71	5,7	4,05
TC0200015019.hg.1	KIAA1715	NM_001305008	KIAA1715	Hs.209561	chr2	-	175923892	176002839	Multiple_Complex	3,64	5,66	-4,04
TC1400007500.hg.1	ARG2	NM_001172	arginase 2	Hs.226007	chr14	+	67619798	67651720	Multiple_Complex	4,69	6,71	-4,04
TC1700008473.hg.1	gloyskar	gloyskar.aAug10-unspliced	Transcript Identified by AceView		chr17	+	59908637	59909247	Coding	7,15	9,17	-4,04
TC1800008380.hg.1		T160435			chr18	-	30670851	30670930	NonCoding	2,98	4,99	-4,04
TC1600011489.hg.1	NPIPA5	ENST00000327792	nuclear pore complex interacting protein family, member A5	Hs.513373	chr16	-	18358086	18379331	Multiple_Complex	7,68	5,67	4,04
TC1700010165.hg.1	RP11-218F4.2	ENST00000578374			chr17	-	28021668	28022265	Pseudogene	6,95	4,94	4,04
TC0600014054.hg.1	LINC01011	NR_026855	long intergenic non-protein coding RNA 1011	Hs.720158	chr6	+	2987967	2991173	NonCoding	10,95	12,96	-4,03
TC1000010961.hg.1	PSAP	NM_001042465	prosaposin	Hs.523004	chr10	-	71816298	71851375	Multiple_Complex	8,84	10,85	-4,03
TC0200012418.hg.1	LRPPRC	NM_133259	leucine-rich pentatricopeptide repeat containing	Hs.368084	chr2	-	43886224	43996005	Multiple_Complex	7,87	5,86	4,03
TC0500007826.hg.1	IQGAP2	NM_001285460	IQ motif containing GTPase activating protein 2	Hs.291030	chr5	+	76403249	76708132	Multiple_Complex	9,27	11,28	-4,02
TC0X00009339.hg.1	TAB3	NM_152787	TGF-beta activated kinase 1/MAP3K7 binding protein 3	Hs.188256	chrX	-	30827442	30975084	Multiple_Complex	11,32	13,33	-4,02
TC1100013140.hg.1	TAF10	NM_006284	TAF10 RNA polymerase II, TATA box binding protein (TBP)-associated factor, 30kDa	Hs.5158	chr11	-	6610817	6612667	Multiple_Complex	9,76	11,77	-4,02
TC1600007141.hg.1	LOC81691; AC004381.6; U4atac	NM_001144924	exonuclease NEF-sp; Putative RNA exonuclease NEF-sp [Source:UniProtKB/Swiss-Prot;Acc:Q96IC2]; Salzman2013 ANNOTATED, CDS, coding, OVCODE, OVERLAPTX, OVEXON, UTR3, UTR5 best transcript NM_001199053; Salzman2013 ANNOTATED, CDS, coding, INTERNAL, OVCODE, OVERLAPTX, OVEXON best transcript NM_001199053; Salzman2013 ANNOTATED, CDS, coding, OVCODE, OVERLAPTX, OVEXON, UTR3 best transcript NM_001199053; T…	Hs.177926	chr16	+	20806429	20849668	Multiple_Complex	7,4	9,41	-4,02
TC0100018521.hg.1	TSTD1	NM_001113205	thiosulfate sulfurtransferase (rhodanese)-like domain containing 1	Hs.720030	chr1	-	161037631	161038990	Multiple_Complex	6,87	4,87	4,02
TC0700009253.hg.1	NUP205	NM_015135	nucleoporin 205kDa	Hs.743250	chr7	+	135557914	135648757	Multiple_Complex	6,46	4,45	4,02
TC1200008133.hg.1	LYZ	NM_000239	lysozyme	Hs.524579	chr12	+	69348341	69354234	Multiple_Complex	6,93	4,92	4,02
TC0100007634.hg.1	ZCCHC17	NM_001282566	zinc finger, CCHC domain containing 17	Hs.524094	chr1	+	31296982	31364953	Multiple_Complex	13,6	15,6	-4,01
TC0600010864.hg.1	RANBP9	NM_005493	RAN binding protein 9	Hs.708182	chr6	-	13621498	13711564	Multiple_Complex	11,64	13,64	-4,01
TC0700009145.hg.1	MEST	NM_001253900	mesoderm specific transcript	Hs.270978	chr7	+	130486171	130506297	Multiple_Complex	4,55	6,56	-4,01
TC0800012213.hg.1	VPS28	NM_016208	vacuolar protein sorting 28 homolog (S. cerevisiae)	Hs.418175	chr8	-	144423601	144428563	Multiple_Complex	6,63	8,63	-4,01
TC0X00010366.hg.1	ARMCX6	NM_001009584	armadillo repeat containing, X-linked 6	Hs.83530	chrX	-	101615118	101618001	Multiple_Complex	10,36	12,36	-4,01
TC0200011068.hg.1	AC104634.3	ENST00000452720			chr2	+	231559903	231560364	Multiple_Complex	7,74	5,73	4,01
TC0400011574.hg.1		AC004067.1:66380..66315:rfam			chr4	-	109638791	109638856	NonCoding	7,25	5,25	4,01
TC1400010495.hg.1	IGHV3-30	OTTHUMT00000476921	immunoglobulin heavy variable 3-30		chr14	-	106335082	106335613	Coding	5,96	3,95	4,01
TC2100007317.hg.1		AP001051.1:68600..68665:rfam			chr21	+	43629707	43629772	NonCoding	6,49	4,48	4,01
TSUnmapped00000917.hg.1		URS00006AAC16			---	---	0	0	NonCoding	6,49	4,48	4,01
TC1900010659.hg.1	RPS16	NM_001020	ribosomal protein S16	Hs.397609	chr19	-	39433207	39435978	Multiple_Complex	18,95	10,32	396,89
TC0100009137.hg.1	EEF1A1P11	ENST00000415278	eukaryotic translation elongation factor 1 alpha 1 pseudogene 11 [Source:HGNC Symbol;Acc:HGNC:3206]		chr1	+	96446930	96448318	Pseudogene	15,19	9,87	39,98
TC0500008318.hg.1	EPB41L4A-AS1	NR_015370	EPB41L4A antisense RNA 1	Hs.12082	chr5	+	112160526	112164276	NonCoding	11,15	5,87	38,92
TC0500011699.hg.1	AC010468.1	ENST00000461022			chr5	-	111192226	111193042	Pseudogene	12,08	6,8	38,86
TC0200012994.hg.1	SNRPG	NM_003096	small nuclear ribonucleoprotein polypeptide G	Hs.465167 // Hs.516076 // Hs.631639 // Hs.654528	chr2	-	70281362	70293771	Multiple_Complex	12,01	6,73	38,82
TC1800007479.hg.1	RPS3AP49	OTTHUMT00000350492	ribosomal protein S3a pseudogene 49		chr18	+	60149576	60150365	Pseudogene	15,72	10,46	38,2
TC1600007205.hg.1	fusny	fusny.aAug10-unspliced	Transcript Identified by AceView		chr16	+	22499913	22502532	Unassigned	9,04	3,84	36,67
TC0600013564.hg.1	RP11-613F7.1	ENST00000440335			chr6	-	151225550	151225947	Multiple_Complex	11,95	6,79	35,74
TC1100012354.hg.1	RP11-667M19.1	ENST00000479709			chr11	-	113751116	113751286	Multiple_Complex	9,04	3,9	35,28
TC1000008550.hg.1	RPL13AP5	NR_026712	ribosomal protein L13a pseudogene 5	Hs.645344	chr10	+	96750266	96750923	Multiple_Complex	12,73	7,61	34,91
TC0100015598.hg.1	TXNIP	NM_006472	thioredoxin interacting protein	Hs.709057	chr1	-	145992435	145996631	Multiple_Complex	14,76	9,64	34,82
TC1400009566.hg.1	RPL7AP6	ENST00000477943	ribosomal protein L7a pseudogene 6 [Source:HGNC Symbol;Acc:HGNC:19785]		chr14	-	69885340	69886140	Pseudogene	8,98	3,86	34,8
TC1200009881.hg.1	CLEC2B	NM_005127	C-type lectin domain family 2, member B	Hs.85201	chr12	-	9852369	9870136	Multiple_Complex	11,5	6,39	34,41
TC0500008598.hg.1	RP11-114H7.1	ENST00000498453			chr5	+	130989897	130990428	Pseudogene	11,15	6,05	34,28
TC1900007349.hg.1	RPL18A; SNORA68	NM_000980	ribosomal protein L18a; small nucleolar RNA, H/ACA box 68	Hs.337766	chr19	+	17859876	17864153	Multiple_Complex	11,66	6,57	34,01
TC0200008632.hg.1	RPL31	NM_000993	ribosomal protein L31	Hs.469473	chr2	+	101001715	101024032	Multiple_Complex	19,28	14,25	32,8
TC1900010010.hg.1	RPL39P38	OTTHUMT00000350072	ribosomal protein L39 pseudogene 38		chr19	-	18285343	18285496	Multiple_Complex	13,1	8,07	32,72
TC1300009273.hg.1	COMMD6	NM_001287392	COMM domain containing 6	Hs.508266	chr13	-	75525214	75549439	Multiple_Complex	15,31	7,01	316,41
TC1100012478.hg.1	CD3D	NM_000732	CD3d molecule, delta (CD3-TCR complex)	Hs.504048	chr11	-	118334550	118342744	Multiple_Complex	12,62	4,32	314,47
TC2000007803.hg.1	RPL12P4	OTTHUMT00000079780	ribosomal protein L12 pseudogene 4		chr20	+	55074644	55075140	Pseudogene	10,33	5,34	31,92
TC0X00007149.hg.1	TIMP1	NM_003254	TIMP metallopeptidase inhibitor 1	Hs.522632	chrX	+	47582291	47586791	Multiple_Complex	7,94	12,92	-31,56
TC1500010698.hg.1	SNRPN; SNURF; SNORD107; PWARSN	NM_003097	small nuclear ribonucleoprotein polypeptide N; SNRPN upstream reading frame; small nucleolar RNA, C/D box 107; Prader Willi/Angelman region RNA, SNRPN neighbor	Hs.555970 // Hs.564847 // Hs.578619 // Hs.585703 // Hs.592473 // Hs.621316 // Hs.632166 // Hs.728856 // Hs.731866 // Hs.733072 // Hs.737651	chr15	+	24823647	25036558	Multiple_Complex	11,31	16,28	-31,49
TC0600012959.hg.1	RP3-486I3.4	ENST00000435100			chr6	-	116258493	116259115	Pseudogene	9,05	4,09	31,2
TC0500011349.hg.1	CTC-484M2.1	ENST00000492855			chr5	-	83746388	83746989	Pseudogene	11,74	6,78	31,07
TC1900011159.hg.1	CTB-33G10.1	ENST00000498085			chr19	-	49719434	49720112	Multiple_Complex	9,94	4,98	31,07
TC0400010134.hg.1	RPS21P4	ENST00000487122	ribosomal protein S21 pseudogene 4 [Source:HGNC Symbol;Acc:HGNC:35922]		chr4	-	16256308	16256555	Multiple_Complex	14,18	5,92	306,09
TC0500009339.hg.1	CTB-63M22.1	ENST00000518938			chr5	+	166382305	166382599	Pseudogene	18,69	10,43	305,55
TC1700007740.hg.1	RPL19	NM_000981	ribosomal protein L19	Hs.381061	chr17	+	39200283	39204727	Multiple_Complex	9,19	4,24	30,76
TC0600010735.hg.1	RP11-69L16.5	ENST00000407940			chr6	-	7338839	7339568	Pseudogene	12,11	7,18	30,59
TC2000006503.hg.1	RPL7P2	OTTHUMT00000077572	ribosomal protein L7 pseudogene 2		chr20	+	2075555	2075822	Multiple_Complex	9,3	4,37	30,5
TC1900009045.hg.1	RPS5	NM_001009	ribosomal protein S5	Hs.378103	chr19	+	58386400	58394806	Multiple_Complex	11,04	6,11	30,38
TC1200009074.hg.1	RPS2P5	OTTHUMT00000349554	ribosomal protein S2 pseudogene 5		chr12	+	118246084	118246962	Pseudogene	12,13	7,22	30,05
TC0200009917.hg.1		T202621			chr2	+	169776350	169776440	NonCoding	2,99	4,99	-3,99
TC0200013817.hg.1	mawbobu	mawbobu.aAug10-unspliced	Transcript Identified by AceView		chr2	-	108950278	108951322	Coding	3,9	5,89	-3,99
TC0400007677.hg.1		T265486			chr4	+	63340014	63345958	NonCoding	3,52	5,52	-3,99
TC1400008056.hg.1	IFI27	NM_001288952	interferon, alpha-inducible protein 27	Hs.532634	chr14	+	94104836	94116699	Multiple_Complex	4,06	6,06	-3,99
TC1400009836.hg.1	DYNLL1P1	ENST00000595442	dynein, light chain, LC8-type 1 pseudogene 1 [Source:HGNC Symbol;Acc:HGNC:20723]		chr14	-	81246294	81246563	Multiple_Complex	8,99	10,98	-3,99
TC1900009355.hg.1	lerko	lerko.aAug10-unspliced	Transcript Identified by AceView		chr19	-	4609761	4611307	Coding	2,89	4,89	-3,99
TC0500010837.hg.1	MIR548AE2	NR_039639	microRNA 548ae-2		chr5	-	58530043	58530109	Precursor_microRNA	5,54	3,55	3,99
TC1400010649.hg.1	VRK1	NM_003384	vaccinia related kinase 1	Hs.422662	chr14	+	96797304	96881614	Multiple_Complex	7,88	5,89	3,99
TC1700011128.hg.1	SPAG9	NM_001130527	sperm associated antigen 9	Hs.463439	chr17	-	50962174	51120865	Multiple_Complex	6,31	4,31	3,99
TC0100014762.hg.1	SSX2IP	NM_001166293	synovial sarcoma, X breakpoint 2 interacting protein	Hs.22587	chr1	-	84643707	84690803	Multiple_Complex	5,67	7,66	-3,98
TC0Y00006593.hg.1	PCMTD1P1	ENST00000455560	protein-L-isoaspartate (D-aspartate) O-methyltransferase domain containing 1 pseudogene 1 [Source:HGNC Symbol;Acc:HGNC:38804]		chrY	+	10173853	10174207	Multiple_Complex	6,1	8,09	-3,98
TC0100016775.hg.1	RP11-142L4.3	ENST00000431492			chr1	-	192246708	192247487	Multiple_Complex	5,94	3,95	3,98
TC0700013478.hg.1	TRBV20-1	OTTHUMT00000352511	T cell receptor beta variable 20-1		chr7	+	142626649	142627400	Multiple_Complex	5,56	3,57	3,98
TC1300006683.hg.1	GTF3A	NM_002097	general transcription factor IIIA	Hs.445977	chr13	+	27424544	27435823	Multiple_Complex	12,79	10,8	3,98
TC1900009240.hg.1	GNG7	NM_052847	guanine nucleotide binding protein (G protein), gamma 7	Hs.515544 // Hs.735237	chr19	-	2511219	2702748	Coding	6,34	4,34	3,98
TC0100010999.hg.1		T026966			chr1	+	192061858	192139896	NonCoding	11,03	13,02	-3,97
TC1400009433.hg.1	LOC100128233; CTD-2509G16.2; reydor	NR_103769	uncharacterized LOC100128233; novel transcript; Transcript Identified by AceView		chr14	-	65212893	65222347	NonCoding	4,02	6,01	-3,97
TC1500009204.hg.1	UBR1	NM_174916	ubiquitin protein ligase E3 component n-recognin 1	Hs.591121	chr15	-	42942897	43106113	Multiple_Complex	12,33	14,31	-3,97
TC1500009452.hg.1	GNB5	NM_006578	guanine nucleotide binding protein (G protein), beta 5	Hs.155090	chr15	-	52115077	52191369	Multiple_Complex	6,11	8,1	-3,97
TC1500009748.hg.1	GAPDHP61	ENST00000507324	glyceraldehyde 3 phosphate dehydrogenase pseudogene 61 [Source:HGNC Symbol;Acc:HGNC:4155]		chr15	-	64528667	64529671	Multiple_Complex	9,15	11,14	-3,97
TC1600009853.hg.1	RP11-159J3.1	ENST00000513369			chr16	-	28239693	28240668	Multiple_Complex	9,96	11,95	-3,97
TC1900011901.hg.1	SLC35E1	NM_024881	solute carrier family 35, member E1	Hs.620596	chr19	-	16549831	16572382	Multiple_Complex	5,27	7,25	-3,97
TC2000009249.hg.1	RP3-337O18.9	ENST00000607703.1	novel transcript, antisense to CTSA		chr20	-	45892694	45893419	NonCoding	5,6	7,59	-3,97
TC0600011438.hg.1	LTB	NM_002341	lymphotoxin beta (TNF superfamily, member 3)	Hs.376208	chr6	-	31580525	31582522	Multiple_Complex	7,45	5,47	3,97
TC0600012117.hg.1		NONHSAT113240			chr6	-	56272891	56750340	NonCoding	6,51	4,53	3,97
TC0X00009637.hg.1	PIM2	NM_006875	Pim-2 proto-oncogene, serine/threonine kinase	Hs.727148	chrX	-	48913182	48919136	Multiple_Complex	5,72	3,73	3,97
TC1100009917.hg.1	HBB	NM_000518	hemoglobin, beta	Hs.523443	chr11	-	5225464	5229395	Multiple_Complex	16,51	14,52	3,97
TC1700007057.hg.1	NT5M	NM_020201	5,3-nucleotidase, mitochondrial	Hs.513977	chr17	+	17303335	17347663	Multiple_Complex	7,79	9,78	-3,96
TC0300011972.hg.1	RPSAP29	ENST00000483479	ribosomal protein SA pseudogene 29 [Source:HGNC Symbol;Acc:HGNC:36680]		chr3	-	110682286	110683154	Pseudogene	7,37	5,39	3,96
TC0700012096.hg.1	boneyby	boneyby.aAug10-unspliced	Transcript Identified by AceView		chr7	-	102559181	102559888	Unassigned	5,06	3,08	3,96
TC0900007143.hg.1	ZCCHC7	NM_001289119	zinc finger, CCHC domain containing 7	Hs.654700	chr9	+	37120472	37358149	Multiple_Complex	8,26	6,27	3,96
TC1700008438.hg.1	RAD51C	NM_002876	RAD51 paralog C	Hs.412587	chr17	+	58692573	58735611	Multiple_Complex	6,73	4,74	3,96
TC1700008897.hg.1	MRPS7	NM_015971	mitochondrial ribosomal protein S7	Hs.71787	chr17	+	75261668	75266376	Multiple_Complex	8,19	6,2	3,96
TC1800009285.hg.1	RPL17; SNORD58A; SNORD58B; SNORD58C	NM_000985	ribosomal protein L17; small nucleolar RNA, C/D box 58A; small nucleolar RNA, C/D box 58B; small nucleolar RNA, C/D box 58C	Hs.293653 // Hs.374588 // Hs.485081	chr18	-	49488453	49492565	Multiple_Complex	11,92	9,94	3,96
TC0200012788.hg.1	vawpeybo	vawpeybo.aAug10-unspliced	Transcript Identified by AceView		chr2	-	62927470	62928020	Coding	3,48	5,46	-3,95
TC0300011611.hg.1		T245580			chr3	-	76703534	76711798	NonCoding	2,91	4,89	-3,95
TC0500011282.hg.1	MTRNR2L2	NM_001190470	MT-RNR2-like 2	Hs.666077	chr5	-	80650000	80651035	Multiple_Complex	13,91	15,89	-3,95
TC0900009339.hg.1	WASH1	NM_182905	WAS protein family homolog 1	Hs.461200 // Hs.585931 // Hs.459573	chr9	-	14474	29739	Multiple_Complex	5,4	7,38	-3,95
TC0X00008332.hg.1	STAG2	NM_001042749	stromal antigen 2	Hs.496710	chrX	+	123960212	124422664	Multiple_Complex	6,15	8,13	-3,95
TC1700006432.hg.1	SCGB1C2	NM_001097610	secretoglobin, family 1C, member 2	Hs.127059	chr17	+	137526	139067	Coding	6,56	8,54	-3,95
TC1700006471.hg.1	WNT9B	BC064534	wingless-type MMTV integration site family, member 9B	Hs.326420	chr17	+	811970	2130268	Coding	15,49	17,47	-3,95
TC1800006940.hg.1	joytorbu	joytorbu.aAug10-unspliced	Transcript Identified by AceView		chr18	+	26372194	26372678	Coding	3,23	5,21	-3,95
TC0300009459.hg.1	GPR160	NM_014373	G protein-coupled receptor 160	Hs.231320	chr3	+	170037929	170085403	Multiple_Complex	5,54	3,56	3,95
TC0400012945.hg.1	HSD17B11	NM_016245	hydroxysteroid (17-beta) dehydrogenase 11	Hs.594923	chr4	-	87336525	87391386	Multiple_Complex	8,8	6,82	3,95
TC1500010292.hg.1	SEC11A	NM_001271918	SEC11 homolog A, signal peptidase complex subunit	Hs.9534	chr15	-	84669537	84716716	Multiple_Complex	8,17	6,19	3,95
TC2200006822.hg.1	IGLC7	OTTHUMT00000320966	immunoglobulin lambda constant 7		chr22	+	22922594	22923034	Coding	5,72	3,74	3,95
TC0300009179.hg.1	MED12L	NM_053002	mediator complex subunit 12 like	Hs.744234	chr3	+	151085697	151437072	Multiple_Complex	7,52	5,55	3,94
TC2100006967.hg.1	IFNGR2	NM_005534	interferon gamma receptor 2 (interferon gamma transducer 1)	Hs.634632	chr21	+	33402896	33479348	Multiple_Complex	6,12	4,14	3,94
TC0200011020.hg.1	SP140	NM_001005176	SP140 nuclear body protein	Hs.632549	chr2	+	230203110	230313215	Multiple_Complex	6,49	4,52	3,93
TC1000008349.hg.1	buneyby	buneyby.aAug10-unspliced	Transcript Identified by AceView		chr10	+	87481913	87483055	Unassigned	7,37	5,39	3,93
TC1000010831.hg.1	HERC4	NM_001278185	HECT and RLD domain containing E3 ubiquitin protein ligase 4	Hs.51891	chr10	-	67921899	68075348	Multiple_Complex	6,84	4,86	3,93
TC1000010875.hg.1	RP11-227H15.7	ENST00000435088			chr10	-	69300432	69300817	Pseudogene	7,15	5,18	3,93
TC1200012803.hg.1	NACA	NM_001113202	nascent polypeptide-associated complex alpha subunit	Hs.505735	chr12	-	56712427	56727197	Multiple_Complex	8,43	6,46	3,93
TC2100008314.hg.1	CSTB	NM_000100	cystatin B (stefin B)	Hs.695	chr21	-	43772512	43776445	Multiple_Complex	5,6	3,62	3,93
TC0100014703.hg.1		NONHSAT004108			chr1	-	80307566	80356951	NonCoding	3,37	5,35	-3,92
TC0400012222.hg.1	PDGFC	NM_016205	platelet derived growth factor C	Hs.570855	chr4	-	156760454	156971394	Multiple_Complex	4,08	6,05	-3,92
TC1200010092.hg.1	RP11-284H19.1	ENST00000535755.1	novel transcript		chr12	-	20361732	20370262	NonCoding	3,17	5,15	-3,92
TC0500007334.hg.1		T281977			chr5	+	50614995	50615771	NonCoding	6,55	4,58	3,92
TC0900007476.hg.1		T359903			chr9	+	68266976	68268847	NonCoding	5,4	3,43	3,92
TC1000007091.hg.1	sokomi	sokomi.aAug10-unspliced	Transcript Identified by AceView		chr10	+	27111432	27112121	Unassigned	5,28	3,31	3,92
TC1700009556.hg.1	SCIMP	NM_001271842	SLP adaptor and CSK interacting membrane protein	Hs.462080	chr17	-	5208921	5234860	Multiple_Complex	5,32	3,35	3,92
TC0400012307.hg.1		T273907			chr4	-	163395190	163401824	NonCoding	3,21	5,17	-3,91
TC0500013198.hg.1	MEF2C-AS1	NR_104031	MEF2C antisense RNA 1		chr5	+	88883328	89305171	Multiple_Complex	8,36	10,33	-3,91
TC0600011481.hg.1	AGPAT1; MIR6721	NM_006411	1-acylglycerol-3-phosphate O-acyltransferase 1; microRNA 6721	Hs.409230	chr6	-	32168206	32178111	Multiple_Complex	8,61	10,57	-3,91
TC0500006492.hg.1		T277507			chr5	+	1191699	1192361	NonCoding	15,35	13,38	3,91
TC0600012801.hg.1	SESN1	NM_001199933	sestrin 1	Hs.591336	chr6	-	108986437	109094819	Multiple_Complex	5,12	3,15	3,91
TC0X00008930.hg.1	GYG2-AS1; RP11-146D5.3	ENST00000445107.1	GYG2 antisense RNA 1 [Source:HGNC Symbol;Acc:HGNC:40270]; novel transcript		chrX	-	2852740	2853760	NonCoding	5,86	3,89	3,91
TC1300010030.hg.1	N4BP2L2	NM_001278432	NEDD4 binding protein 2-like 2	Hs.507680	chr13	-	32432417	32538885	Multiple_Complex	16,91	14,94	3,91
TC1700009542.hg.1	MIR6864	NR_106924	microRNA 6864		chr17	-	4969702	4969771	Precursor_microRNA	5,98	4,01	3,91
TC1900010670.hg.1	CLC	NM_001828	Charcot-Leyden crystal galectin	Hs.889	chr19	-	39731250	39738029	Coding	6,3	4,33	3,91
TC0100010291.hg.1		T023465			chr1	+	160288207	160289361	NonCoding	3,54	5,5	-3,9
TC0500010553.hg.1	FYB	NM_001243093	FYN binding protein	Hs.370503	chr5	-	39105224	39274528	Multiple_Complex	17,69	19,65	-3,9
TC0900009673.hg.1	MLLT3	NM_001286691	myeloid/lymphoid or mixed-lineage leukemia; translocated to, 3	Hs.591085	chr9	-	20341665	20622543	Multiple_Complex	10,94	12,91	-3,9
TC0Y00006710.hg.1	USP9YP10	ENST00000454868	ubiquitin specific peptidase 9, Y-linked pseudogene 10 [Source:HGNC Symbol;Acc:HGNC:38454]		chrY	+	18826107	18829487	Multiple_Complex	3,58	5,54	-3,9
TC1200010933.hg.1		T080370			chr12	-	56697132	56698010	NonCoding	3,64	5,61	-3,9
TC1400009962.hg.1	RP11-471B22.2	ENST00000555853.1	novel transcript, antisense to CALM1		chr14	-	90402523	90405235	NonCoding	4,88	6,85	-3,9
TC1900007871.hg.1	COX6B1	NM_001863	cytochrome c oxidase subunit VIb polypeptide 1 (ubiquitous)	Hs.431668	chr19	+	35648223	35658861	Multiple_Complex	12,35	14,31	-3,9
TC1100009202.hg.1	CD3G	NM_000073	CD3g molecule, gamma (CD3-TCR complex)	Hs.2259	chr11	+	118344344	118355161	Multiple_Complex	5,95	3,99	3,9
TC1600007657.hg.1	NAMPTP3	ENST00000569273	nicotinamide phosphoribosyltransferase pseudogene 3 [Source:HGNC Symbol;Acc:HGNC:51313]		chr16	+	35085896	35086119	Multiple_Complex	6,01	4,04	3,9
TC1600009862.hg.1	mitema	mitema.aAug10	Transcript Identified by AceView		chr16	-	28458638	28485251	Unassigned	6,01	4,05	3,9
TC1700006877.hg.1	ADPRM	NM_020233	ADP-ribose/CDP-alcohol diphosphatase, manganese-dependent	Hs.47668	chr17	+	10697594	10711558	Multiple_Complex	6,11	4,15	3,9
TC0200016000.hg.1	GPR55	NM_005683	G protein-coupled receptor 55	Hs.114545	chr2	-	230907318	230961066	Multiple_Complex	3,52	5,48	-3,89
TC0200016684.hg.1	TIA1	NM_022037	TIA1 cytotoxic granule-associated RNA binding protein	Hs.413123	chr2	-	70209444	70248660	Multiple_Complex	6,87	8,83	-3,89
TC0500009788.hg.1	dorskyby	dorskyby.aAug10-unspliced	Transcript Identified by AceView		chr5	-	227124	227475	Coding	4,8	6,76	-3,89
TC0800007524.hg.1		T343351			chr8	+	47139554	47179552	NonCoding	3,54	5,5	-3,89
TC0X00009268.hg.1	PCYT1B	NM_001163264	phosphate cytidylyltransferase 1, choline, beta	Hs.660708	chrX	-	24558087	24672862	Multiple_Complex	9,46	11,42	-3,89
TC1300008424.hg.1	USP12	NM_182488	ubiquitin specific peptidase 12	Hs.42400	chr13	-	27066142	27171896	Multiple_Complex	8,14	10,1	-3,89
TC1600008175.hg.1	NUTF2	NM_005796	nuclear transport factor 2	Hs.356630	chr16	+	67846732	67872567	Multiple_Complex	7,57	9,53	-3,89
TC0100008001.hg.1	AL451006.1	uc031tyn.2			chr1	+	41759141	41759227	Precursor_microRNA	5,8	3,84	3,89
TC0300014044.hg.1	RP11-434H6.7	ENST00000609183.1	novel transcript		chr3	-	129163606	129163940	NonCoding	6,05	4,08	3,89
TC0600007650.hg.1	HLA-DRA	NM_019111	major histocompatibility complex, class II, DR alpha	Hs.520048	chr6	+	32439842	32445051	Coding	7,3	5,34	3,89
TC1400008628.hg.1	SUPT16H	NM_007192	SPT16 homolog, facilitates chromatin remodeling subunit	Hs.213724	chr14	-	21351472	21384266	Multiple_Complex	5,15	3,19	3,89
TC0100018200.hg.1	SEPN1	NM_020451	selenoprotein N, 1	Hs.323396	chr1	+	25800176	25818224	Multiple_Complex	6,37	8,33	-3,88
TC0200007200.hg.1	LTBP1	NM_000627	latent transforming growth factor beta binding protein 1	Hs.619315	chr2	+	32946972	33399509	Multiple_Complex	17,11	19,06	-3,88
TC0400011579.hg.1	PLA2G12A	NM_030821	phospholipase A2, group XIIA	Hs.389452	chr4	-	109709989	109730086	Multiple_Complex	6,48	8,44	-3,88
TC0500010869.hg.1	ELOVL7	NM_001104558	ELOVL fatty acid elongase 7	Hs.274256	chr5	-	60751789	60844389	Multiple_Complex	16,89	18,85	-3,88
TC0700009243.hg.1	TMEM140	NM_018295	transmembrane protein 140	Hs.521213	chr7	+	135148014	135166215	Multiple_Complex	7,65	9,61	-3,88
TC0800010252.hg.1	ANK1	NM_000037	ankyrin 1, erythrocytic	Hs.654438	chr8	-	41653220	41896762	Multiple_Complex	17,31	19,27	-3,88
TC1100013222.hg.1	CARD16	NM_001017534	caspase recruitment domain family, member 16	Hs.348365	chr11	-	105041326	105045376	Multiple_Complex	13,56	15,51	-3,88
TC0200012285.hg.1		NONHSAT070185 // NONHSAT070185			chr2	-	38481774	38482774	NonCoding	6,73	4,77	3,88
TC0100015483.hg.1	NOTCH2	NM_001200001	notch 2	Hs.487360	chr1	-	119911553	120069703	Multiple_Complex	6,25	8,2	-3,87
TC0300009176.hg.1		NONHSAT092716			chr3	+	150917697	150917795	NonCoding	3,71	5,66	-3,87
TC0700013080.hg.1	RHEB	NM_005614	Ras homolog enriched in brain	Hs.283521 // Hs.647068	chr7	-	151466012	151520120	Multiple_Complex	9,19	11,14	-3,87
TC1000006633.hg.1	FAM208B	NM_017782	family with sequence similarity 208, member B	Hs.610717	chr10	+	5684838	5763740	Multiple_Complex	10,2	12,16	-3,87
TC1400009043.hg.1		T103510			chr14	-	43811526	43812675	NonCoding	6,86	8,81	-3,87
TC2000007503.hg.1	UBE2C	NM_001281741	ubiquitin-conjugating enzyme E2C	Hs.93002	chr20	+	45812576	45816957	Multiple_Complex	5,06	7,01	-3,87
TC1200009121.hg.1	NME2P1	OTTHUMT00000401829	NME/NM23 nucleoside diphosphate kinase 2 pseudogene 1		chr12	+	120282303	120282716	Pseudogene	6,32	4,37	3,87
TSUnmapped00000162.hg.1	FBL	ENST00000627769	fibrillarin	Hs.299002	---	---	0	0	Coding	7,72	5,77	3,87
TC0200007132.hg.1	YPEL5	NM_001127399	yippee like 5	Hs.515890	chr2	+	30146884	30160533	Multiple_Complex	14,93	16,88	-3,86
TC0800010154.hg.1	LSM1	NM_014462	LSM1 homolog, mRNA degradation associated	Hs.425311	chr8	-	38163321	38176730	Multiple_Complex	14,2	16,15	-3,86
TC0400007242.hg.1	RP11-9D8.1	ENST00000493466			chr4	+	37821361	37821838	Pseudogene	7,7	5,76	3,86
TC0600009746.hg.1		NONHSAT115427			chr6	+	146639700	146639769	NonCoding	5,21	3,26	3,86
TC0900008626.hg.1		T365860			chr9	+	120897598	120899382	NonCoding	5,05	3,1	3,86
TC1000009536.hg.1	IDI1	NM_004508	isopentenyl-diphosphate delta isomerase 1	Hs.283652	chr10	-	1039908	1056704	Multiple_Complex	6,87	4,92	3,86
TC1600008952.hg.1		T124209			chr16	-	503852	505117	NonCoding	17,59	15,64	3,86
TC1700011017.hg.1	SNF8	NM_007241	SNF8, ESCRT-II complex subunit	Hs.127249	chr17	-	48929316	48945117	Multiple_Complex	6,03	4,08	3,86
TC1100013174.hg.1	BSCL2	NM_001122955	Berardinelli-Seip congenital lipodystrophy 2 (seipin)	Hs.533709	chr11	-	62690262	62709845	Multiple_Complex	6,38	8,32	-3,85
TC0100015753.hg.1	smobee	smobee.aAug10-unspliced	Transcript Identified by AceView		chr1	-	150748470	150749053	Unassigned	4,91	2,96	3,85
TC0200015414.hg.1	AC007283.4	ENST00000424739			chr2	-	201162484	201162680	Multiple_Complex	6,08	4,14	3,85
TC0500010463.hg.1	glorplarby	glorplarby.aAug10-unspliced	Transcript Identified by AceView		chr5	-	34183349	34184725	Unassigned	5,45	3,5	3,85
TC1300009161.hg.1	HNRNPA3P5	ENST00000455201	heterogeneous nuclear ribonucleoprotein A3 pseudogene 5 [Source:HGNC Symbol;Acc:HGNC:39774]		chr13	-	65787547	65788764	Multiple_Complex	12,12	10,17	3,85
TC0400007132.hg.1	kyko	kyko.aAug10-unspliced	Transcript Identified by AceView		chr4	+	26728082	26729013	Coding	3,41	5,35	-3,84
TC1600006784.hg.1		NONHSAT140357			chr16	+	6088343	6088447	NonCoding	3,48	5,42	-3,84
TC2000006656.hg.1		NONHSAT078549 // NONHSAT078549			chr20	+	7877233	7878894	NonCoding	3,4	5,34	-3,84
TC2000009643.hg.1		NONHSAT080602 // NONHSAT080602			chr20	-	58910969	58911186	NonCoding	12,09	14,03	-3,84
TC0100018540.hg.1	ACBD6	NM_032360	acyl-CoA binding domain containing 6	Hs.200051	chr1	-	180286983	180502954	Multiple_Complex	5,42	3,48	3,84
TC0300008561.hg.1	PARP14	NM_017554	poly(ADP-ribose) polymerase family member 14	Hs.518203	chr3	+	122680618	122730840	Multiple_Complex	5,81	3,87	3,84
TC0300011997.hg.1	BTLA	NM_001085357	B and T lymphocyte associated	Hs.445162	chr3	-	112463966	112499561	Multiple_Complex	5,86	3,92	3,84
TC0500011293.hg.1	CTD-2248H3.1	ENST00000510537			chr5	-	81242330	81242599	Multiple_Complex	5,7	3,76	3,84
TC0700011823.hg.1	RPS3AP25	ENST00000411660	ribosomal protein S3a pseudogene 25 [Source:HGNC Symbol;Acc:HGNC:36801]		chr7	-	94695027	94695819	Pseudogene	10,96	9,02	3,84
TC1400006534.hg.1	RNASE6	NM_005615	ribonuclease, RNase A family, k6	Hs.23262	chr14	+	20781051	20782467	Coding	5,87	3,93	3,84
TC1900007695.hg.1	URI1	NM_001252641	URI1, prefoldin-like chaperone	Hs.466391	chr19	+	29923644	30016612	Multiple_Complex	5,52	3,58	3,84
TC2000007711.hg.1	vorker	vorker.aAug10-unspliced	Transcript Identified by AceView		chr20	+	50900717	50901325	Unassigned	5,24	3,3	3,84
TC0400012404.hg.1		T274371			chr4	-	170703916	170711036	NonCoding	3,53	5,47	-3,83
TC0500011473.hg.1	gleegey	gleegey.aAug10-unspliced	Transcript Identified by AceView		chr5	-	93917969	93919421	Unassigned	3,91	5,85	-3,83
TC0900006633.hg.1	LOC105375972; RP11-527D15.1	ENST00000449531	uncharacterized LOC105375972; novel transcript		chr9	+	9799423	9803784	NonCoding	3,5	5,44	-3,83
TC1600010203.hg.1	serraw	serraw.aAug10	Transcript Identified by AceView		chr16	-	47618704	47650217	Unassigned	8,91	10,84	-3,83
TC0100013369.hg.1	STMN1; MIR3917	NM_001145454	stathmin 1; microRNA 3917	Hs.209983	chr1	-	25884181	25906991	Multiple_Complex	5,2	3,26	3,83
TC0100016955.hg.1	RP11-175B9.3	ENST00000422457			chr1	-	202471809	202472130	Multiple_Complex	19,15	17,21	3,83
TC0500012453.hg.1	RPS20P4	ENST00000461659	ribosomal protein S20 pseudogene 4 [Source:HGNC Symbol;Acc:HGNC:10407]		chr5	-	150021567	150021921	Multiple_Complex	8,98	7,04	3,83
TC1900008019.hg.1	EIF3K	NM_001300992	eukaryotic translation initiation factor 3, subunit K	Hs.314359	chr19	+	38619072	38636959	Multiple_Complex	9,74	7,81	3,83
TC0200010264.hg.1	MFSD6	NM_017694	major facilitator superfamily domain containing 6	Hs.418581 // Hs.744117	chr2	+	190408355	190509205	Multiple_Complex	7,12	9,06	-3,82
TC0400008815.hg.1	hiseme	hiseme.aAug10-unspliced	Transcript Identified by AceView		chr4	+	139697607	139698639	Coding	9,41	11,34	-3,82
TC1100010607.hg.1		NONHSAT018931 // NONHSAT018931			chr11	-	43495062	43515593	NonCoding	2,97	4,9	-3,82
TC1100012840.hg.1		lnc-RP11-890B15.2.1-4:1			chr11	-	130564430	130758600	NonCoding	10,02	11,96	-3,82
TC1900010596.hg.1		NONHSAT066198 // NONHSAT066198			chr19	-	38292101	38292448	NonCoding	5,35	7,29	-3,82
TC0400011428.hg.1	AC121157.1	uc062ymy.1			chr4	-	100129945	100130035	Precursor_microRNA	6,29	4,36	3,82
TC1100010728.hg.1	RP11-390K5.1	ENST00000473109			chr11	-	47191181	47191542	Multiple_Complex	14,06	12,12	3,82
TC0100012576.hg.1	stukoybu	stukoybu.aAug10-unspliced	Transcript Identified by AceView		chr1	-	3321106	3321444	Coding	3,4	5,33	-3,81
TC0200014151.hg.1	YWHAZP2	ENST00000440317	tyrosine 3-monooxygenase/tryptophan 5-monooxygenase activation protein, zeta pseudogene 2 [Source:HGNC Symbol;Acc:HGNC:31078]		chr2	-	126557435	126558162	Pseudogene	11,74	13,67	-3,81
TC0800008888.hg.1	RP11-26E5.1; zashor	ENST00000519048.1	putative novel transcript; Transcript Identified by AceView		chr8	+	129298107	129703579	Multiple_Complex	4,35	6,27	-3,81
TC0900007269.hg.1	spoler	spoler.aAug10-unspliced	Transcript Identified by AceView		chr9	+	41362756	41366293	Unassigned	3,22	5,15	-3,81
TC0900007571.hg.1	tuplorbu	tuplorbu.aAug10-unspliced	Transcript Identified by AceView		chr9	+	72963331	72963756	Coding	3,9	5,83	-3,81
TC0900012271.hg.1		NONHSAT134595 // NONHSAT134595			chr9	-	122844556	122848494	NonCoding	6,48	8,41	-3,81
TC0200015033.hg.1	AC016739.2	ENST00000405359			chr2	-	176200908	176201252	Multiple_Complex	13,4	11,48	3,81
TC14_GL000194v1_random00006434.hg.1	AC145212.1	uc059ght.1			chr14_GL000194v1_random	-	84813	84895	Precursor_microRNA	6,53	4,6	3,81
TC0100017592.hg.1	gyweybo	gyweybo.aAug10-unspliced	Transcript Identified by AceView		chr1	-	228143414	228143889	Coding	3,36	5,29	-3,8
TC0X00010671.hg.1	LAMP2	NM_001122606	lysosomal-associated membrane protein 2	Hs.496684	chrX	-	120426148	120469365	Multiple_Complex	8,16	10,09	-3,8
TC1400007815.hg.1		T108109			chr14	+	81261865	81268121	NonCoding	7,23	9,16	-3,8
TC1400010134.hg.1		T109943			chr14	-	98033259	98036348	NonCoding	3,21	5,13	-3,8
TC1900007158.hg.1		T169444			chr19	+	14102384	14105383	NonCoding	5,33	7,26	-3,8
TC0300013414.hg.1	RPL4P4	ENST00000422486	ribosomal protein L4 pseudogene 4 [Source:HGNC Symbol;Acc:HGNC:36179]		chr3	-	185417495	185418778	Pseudogene	9,94	8,02	3,8
TC0600006731.hg.1	PRPF4B	NM_003913	pre-mRNA processing factor 4B	Hs.159014	chr6	+	4021267	4064983	Multiple_Complex	5,22	3,29	3,8
TC0700010678.hg.1	LSM5	NM_001130710	LSM5 homolog, U6 small nuclear RNA and mRNA degradation associated	Hs.424908	chr7	-	32485332	32495283	Multiple_Complex	6,2	4,27	3,8
TC0700012638.hg.1	EEF1B2P6	ENST00000445713	eukaryotic translation elongation factor 1 beta 2 pseudogene 6 [Source:HGNC Symbol;Acc:HGNC:51453]		chr7	-	131661952	131662624	Pseudogene	6,28	4,35	3,8
TC2100007949.hg.1	MIS18A	NM_018944	MIS18 kinetochore protein A	Hs.190518	chr21	-	32268219	32279069	Multiple_Complex	6,36	4,43	3,8
TC0100007223.hg.1		T005043			chr1	+	21175113	21176212	NonCoding	4,72	6,64	-3,79
TC0100009645.hg.1	AC253572.1	uc031uot.2	Uncharacterized protein [Source:UniProtKB/TrEMBL;Acc:A0A096LNW5]		chr1	+	120723923	120793877	Coding	6,85	8,76	-3,78
TC0200009447.hg.1	UBXN4	NM_014607	UBX domain protein 4	Hs.591242	chr2	+	135741619	135785063	Multiple_Complex	11,21	13,13	-3,78
TC0600009719.hg.1		NONHSAT115388 // NONHSAT115388			chr6	+	144923587	144928835	NonCoding	7	8,91	-3,78
TC0600009744.hg.1	RAB32	NM_006834	RAB32, member RAS oncogene family	Hs.287714	chr6	+	146543692	146554965	Multiple_Complex	7,61	9,53	-3,78
TC0700012348.hg.1	blubloyby	blubloyby.aAug10-unspliced	Transcript Identified by AceView		chr7	-	116763906	116765266	Unassigned	4,27	6,19	-3,78
TC1000010358.hg.1	MTRNR2L7	NM_001190489	MT-RNR2-like 7	Hs.727092	chr10	-	37601438	37602974	Coding	4,1	6,02	-3,78
TC1100007844.hg.1	ASRGL1	NM_001083926	asparaginase like 1	Hs.535326	chr11	+	62337302	62393415	Multiple_Complex	8,21	10,13	-3,78
TC0800008546.hg.1	ENY2	NM_001193557	enhancer of yellow 2 homolog (Drosophila)	Hs.492555	chr8	+	109334323	109345960	Multiple_Complex	9,74	7,82	3,78
TC0800011809.hg.1		NONHSAT129124			chr8	-	129496970	129497050	NonCoding	6,06	4,14	3,78
TC0100018118.hg.1		T034999			chr1	-	248115127	248187597	NonCoding	3,81	5,72	-3,77
TC0200010152.hg.1	UBE2E3	NM_001278554	ubiquitin-conjugating enzyme E2E 3	Hs.470804	chr2	+	180967248	181076585	Multiple_Complex	10,13	12,05	-3,77
TC0700008379.hg.1	reekar	reekar.aAug10	Transcript Identified by AceView		chr7	+	95207802	95208960	Unassigned	3,77	5,69	-3,77
TC0700009405.hg.1	MYL6P4	ENST00000477911	myosin light chain 6 pseudogene 4 [Source:HGNC Symbol;Acc:HGNC:37813]		chr7	+	141811805	141812257	Multiple_Complex	3,72	5,63	-3,77
TC1300007006.hg.1		T093656			chr13	+	43189690	43294394	NonCoding	2,95	4,86	-3,77
TC2100008186.hg.1	korfor	korfor.aAug10-unspliced	Transcript Identified by AceView		chr21	-	40524619	40525464	Coding	4,55	6,47	-3,77
TC0100011088.hg.1	RP11-448G4.2	ENST00000447479			chr1	+	197735636	197736107	Multiple_Complex	5,16	3,24	3,77
TC0100015259.hg.1	neybee	neybee.aAug10-unspliced	Transcript Identified by AceView		chr1	-	111128146	111128606	Unassigned	5,92	4,01	3,77
TC0200007181.hg.1	YIPF4	NM_032312	Yip1 domain family member 4	Hs.468099	chr2	+	32277889	32316594	Multiple_Complex	7,06	5,15	3,77
TC0500010125.hg.1		NONHSAT100501 // NONHSAT100501			chr5	-	11310686	11312266	NonCoding	11,7	9,79	3,77
TC1000010408.hg.1	ZNF37BP	NR_026777	zinc finger protein 37B, pseudogene	Hs.278064	chr10	-	42491858	42552870	Multiple_Complex	5	3,09	3,77
TC0100016963.hg.1	KDM5B	NM_006618	lysine (K)-specific demethylase 5B	Hs.443650	chr1	-	202724491	202809470	Multiple_Complex	4,39	6,3	-3,76
TC1200007954.hg.1	USP15; MIR6125	NM_001252078	ubiquitin specific peptidase 15; microRNA 6125	Hs.434951	chr12	+	62260338	62417431	Multiple_Complex	5,02	6,93	-3,76
TC0100012124.hg.1		NONHSAT010448 // NONHSAT010448			chr1	+	237944469	237945116	NonCoding	5,74	3,83	3,76
TC1000006610.hg.1		T036242			chr10	+	5119602	5155685	NonCoding	5,16	3,25	3,76
TC0400008053.hg.1	AFF1	NM_001166693	AF4/FMR2 family, member 1	Hs.480190	chr4	+	86935002	87141054	Multiple_Complex	12,07	13,98	-3,75
TC0X00007613.hg.1	charder	charder.aAug10-unspliced	Transcript Identified by AceView		chrX	+	73585508	73585940	Unassigned	2,91	4,82	-3,75
TC1000008071.hg.1	hirimu	hirimu.aAug10-unspliced	Transcript Identified by AceView		chr10	+	74404238	74406547	Coding	3,52	5,43	-3,75
TC1200010039.hg.1	RNU6-251P	uc058lot.1	RNA, U6 small nuclear 251, pseudogene [Source:HGNC Symbol;Acc:HGNC:47214]		chr12	-	15671707	15671810	Small_RNA	3,21	5,12	-3,75
TC1400006655.hg.1	lazor	lazor.aAug10-unspliced	Transcript Identified by AceView		chr14	+	22763814	22764938	Unassigned	3,41	5,31	-3,75
TC2000009009.hg.1	RP5-977B1.11	ENST00000561134.1			chr20	-	36549127	36604529	NonCoding	5,53	7,44	-3,75
TC0100013825.hg.1	RP1-228H13.1	ENST00000600955			chr1	-	40333078	40333557	Pseudogene	8,5	6,59	3,75
TC0200014584.hg.1	MMADHC	NM_015702	methylmalonic aciduria (cobalamin deficiency) cblD type, with homocystinuria	Hs.5324	chr2	-	149569633	149587816	Multiple_Complex	6,36	4,46	3,75
TC1400010500.hg.1	IGHV3-33	OTTHUMT00000325171	immunoglobulin heavy variable 3-33		chr14	-	106359793	106360324	Coding	5,81	3,91	3,75
TC0100014257.hg.1	SSBP3	NM_001009955	single stranded DNA binding protein 3	Hs.658676	chr1	-	54224508	54413479	Multiple_Complex	8,23	10,13	-3,74
TC0200011440.hg.1	LOC728323; TCONS_l2_00015637; TCONS_l2_00015640	NR_130699	uncharacterized LOC728323; Salzman2013 ANNOTATED, INTERNAL, ncRNA, OVERLAPTX, OVEXON best transcript TCONS_l2_00015637; Salzman2013 ANNOTATED, INTERNAL, ncRNA, OVERLAPTX, OVEXON best transcript TCONS_l2_00015640; Transcript Identified by AceView, Entrez Gene ID(s) 728323	Hs.471887	chr2	+	242088633	242162157	Multiple_Complex	9,36	11,26	-3,74
TC0300008498.hg.1		T248961			chr3	+	120104449	120104775	NonCoding	5,17	3,27	3,74
TC0500007491.hg.1	GAPT	NM_001304428	GRB2-binding adaptor protein, transmembrane	Hs.547697	chr5	+	58491435	58497090	Multiple_Complex	5,95	4,04	3,74
TC0600007475.hg.1		T300201			chr6	+	29628179	29629994	NonCoding	5,32	3,42	3,74
TC0600008780.hg.1	CASP8AP2	NM_001137667	caspase 8 associated protein 2	Hs.558218	chr6	+	89829894	89874436	Multiple_Complex	6,37	4,47	3,74
TC0600011171.hg.1	bysnoybu	bysnoybu.aAug10-unspliced	Transcript Identified by AceView		chr6	-	26869440	26870416	Unassigned	5,35	3,45	3,74
TC0700006539.hg.1	spachyby	spachyby.aAug10-unspliced	Transcript Identified by AceView		chr7	+	2176540	2176979	Coding	4,77	2,87	3,74
TC0900007475.hg.1	CBWD3	NM_001291821	COBW domain containing 3		chr9	+	68232003	68300035	Multiple_Complex	9,14	7,24	3,74
TC0X00008073.hg.1	PRPS1	NM_001204402	phosphoribosyl pyrophosphate synthetase 1	Hs.56	chrX	+	107628424	107651026	Multiple_Complex	6,15	4,24	3,74
TC1200012644.hg.1	PA2G4	NM_006191	proliferation-associated 2G4	Hs.524498 // Hs.745109	chr12	+	56104319	56113910	Multiple_Complex	5,92	4,02	3,74
TC2100006957.hg.1	bymer	bymer.aAug10-unspliced	Transcript Identified by AceView		chr21	+	33232815	33234373	Unassigned	5,32	3,42	3,74
TC0500007950.hg.1		NONHSAT102481 // NONHSAT102481			chr5	+	82140555	82141220	NonCoding	11,82	13,72	-3,73
TC0600010690.hg.1	AL162381.1	uc063lpl.1			chr6	-	5224728	5224797	Precursor_microRNA	17,12	19,02	-3,73
TC0600013613.hg.1	AL358134.2	uc063sjw.1			chr6	-	153419021	153419090	Precursor_microRNA	17,12	19,02	-3,73
TC1000007275.hg.1	CCNY	NM_001282852	cyclin Y	Hs.14745	chr10	+	35246981	35572670	Multiple_Complex	10,52	12,42	-3,73
TC1100009657.hg.1	IFITM3	NM_021034	interferon induced transmembrane protein 3	Hs.374650	chr11	-	319669	327537	Multiple_Complex	6,98	8,88	-3,73
TC1200011072.hg.1	AC084357.2	uc058qir.1			chr12	-	63830754	63830823	Precursor_microRNA	17,12	19,02	-3,73
TC1300009866.hg.1	AL162711.1	uc058yjp.1			chr13	-	112717845	112717914	Precursor_microRNA	17,12	19,02	-3,73
TC1600011095.hg.1	AC092377.1	uc059xyy.1			chr16	-	85441423	85441492	Precursor_microRNA	17,12	19,02	-3,73
TC1700009342.hg.1	morler	morler.aAug10-unspliced	Transcript Identified by AceView		chr17	-	935669	936111	Coding	5,1	6,99	-3,73
TC1900011893.hg.1	AC020934.1	uc060uen.1			chr19	-	12872661	12872730	Precursor_microRNA	17,12	19,02	-3,73
TC2000008178.hg.1	AL121899.1	uc061vab.1			chr20	-	2157212	2157281	Precursor_microRNA	17,12	19,02	-3,73
TC2200008809.hg.1	AL080243.1	uc062epp.1			chr22	-	41060632	41060701	Precursor_microRNA	17,12	19,02	-3,73
TC0700013479.hg.1	TRBV25-1; TRBJ2-4; TRBV28; TRBC2; TRBJ2-6; TRBJ2-1; TRBV27; TRBJ1-5; TRBJ1-6; TRBC1	OTTHUMT00000352476	T cell receptor beta variable 25-1; T cell receptor beta joining 2-4; T cell receptor beta variable 28; T cell receptor beta constant 2; T cell receptor beta joining 2-6; T cell receptor beta joining 2-1; T cell receptor beta variable 27; T cell receptor beta joining 1-5; T cell receptor beta joining 1-6; T cell receptor beta constant 1		chr7	+	142670740	142802748	Multiple_Complex	6,96	5,07	3,73
TC2200006618.hg.1	AC000089.3	ENST00000424559			chr22	+	19792294	19793094	Pseudogene	6,64	4,74	3,73
TC2200007327.hg.1	POLR2F; MIR4534; MIR6820	NM_001301129	polymerase (RNA) II (DNA directed) polypeptide F; microRNA 4534; microRNA 6820	Hs.436578	chr22	+	37948352	38043981	Multiple_Complex	8,93	7,03	3,73
TC0300008460.hg.1		T248844			chr3	+	118895379	118898170	NonCoding	3,01	4,91	-3,72
TC0300011937.hg.1	voybybu	voybybu.aAug10-unspliced	Transcript Identified by AceView		chr3	-	108088580	108090287	Unassigned	10,7	12,59	-3,72
TC0700010796.hg.1	VPS41	NM_014396	vacuolar protein sorting 41 homolog (S. cerevisiae)	Hs.592184	chr7	-	38722963	38932394	Multiple_Complex	6,91	8,81	-3,72
TC1800006518.hg.1	DLGAP1-AS1	NR_024101	DLGAP1 antisense RNA 1	Hs.19872	chr18	+	3593732	3598352	NonCoding	5,64	7,54	-3,72
TC0100009901.hg.1	MRPS21	NM_018997	mitochondrial ribosomal protein S21	Hs.405880	chr1	+	150293720	150308979	Multiple_Complex	7,82	5,93	3,72
TC0200011889.hg.1	LAPTM4A	NM_014713	lysosomal protein transmembrane 4 alpha	Hs.467807	chr2	-	20032650	20052028	Multiple_Complex	10,27	8,38	3,72
TC0X00008405.hg.1	RBMX2	NM_016024	RNA binding motif protein, X-linked 2	Hs.740515	chrX	+	130401969	130413343	Multiple_Complex	6,29	4,4	3,72
TC1200007255.hg.1	RP11-50I19.2	OTTHUMT00000474578	novel transcript		chr12	+	32000375	32001222	NonCoding	5,79	3,9	3,72
TC1200009903.hg.1	KLRC4-KLRK1; KLRK1; KLRC4	NM_001199805	KLRC4-KLRK1 readthrough; killer cell lectin-like receptor subfamily K, member 1; killer cell lectin-like receptor subfamily C, member 4	Hs.387787	chr12	-	10372353	10410146	Multiple_Complex	9,08	7,19	3,72
TC1400009319.hg.1	AL121819.1	uc021rtv.3			chr14	-	58771152	58771246	Precursor_microRNA	7,12	5,23	3,72
TC2100007539.hg.1	CR392039.1	uc061yzu.1			chr21	-	9099103	9099185	Precursor_microRNA	7,72	5,83	3,72
TC0200007013.hg.1	UQCRHP2	ENST00000415651	ubiquinol-cytochrome c reductase hinge protein pseudogene 2 [Source:HGNC Symbol;Acc:HGNC:38045]		chr2	+	25994794	25995081	Multiple_Complex	7,34	9,23	-3,71
TC0200011400.hg.1	2002-09-01	NM_001008491	septin 2	Hs.721234	chr2	+	241315100	241354027	Multiple_Complex	10,34	12,23	-3,71
TC0600011876.hg.1	YIPF3	NM_015388	Yip1 domain family member 3	Hs.440950	chr6	-	43511827	43516990	Multiple_Complex	6,37	8,27	-3,71
TC1200012254.hg.1	VPS37B	NM_024667	vacuolar protein sorting 37 homolog B (S. cerevisiae)	Hs.507162	chr12	-	122865328	122896444	Multiple_Complex	6,34	8,23	-3,71
TC0100009212.hg.1	MIR553	NR_030279	microRNA 553		chr1	+	100281241	100281308	Precursor_microRNA	6,14	4,25	3,71
TC0100015015.hg.1		NONHSAT004703 // NONHSAT004703			chr1	-	96446805	96448473	NonCoding	7,08	5,19	3,71
TC0700011880.hg.1	RPS3AP29	ENST00000437728	ribosomal protein S3a pseudogene 29 [Source:HGNC Symbol;Acc:HGNC:35531]		chr7	-	97898347	97899115	Pseudogene	7,21	5,32	3,71
TC1100011627.hg.1	RP11-864N7.2	ENST00000428553			chr11	-	74745685	74746194	Multiple_Complex	8,36	6,47	3,71
TC1300006725.hg.1	EIF4A1P7	ENST00000421800	eukaryotic translation initiation factor 4A1 pseudogene 7 [Source:HGNC Symbol;Acc:HGNC:37926]		chr13	+	28578083	28600184	Multiple_Complex	6,28	4,39	3,71
TC2200009120.hg.1	RPL5P35	ENST00000398869	ribosomal protein L5 pseudogene 35 [Source:HGNC Symbol;Acc:HGNC:36967]		chr22	-	49757627	49758980	Pseudogene	8,34	6,45	3,71
TC0500009330.hg.1	CTC-535M15.2	ENST00000522189.1	novel transcript		chr5	+	165349030	165778689	NonCoding	3,2	5,09	-3,7
TC0600007295.hg.1		T299205			chr6	+	26281320	26285099	NonCoding	5,95	7,84	-3,7
TC0800007414.hg.1	GOLGA7	NM_001002296	golgin A7	Hs.654773	chr8	+	41490396	41510980	Multiple_Complex	7,72	9,6	-3,7
TC1100009713.hg.1	AP006477.1	uc057xra.1			chr11	-	951295	951364	Precursor_microRNA	17,12	19,01	-3,7
TC1200010335.hg.1	RP11-278C7.1	ENST00000550917			chr12	-	32726383	32727387	Pseudogene	8,04	9,93	-3,7
TC1500007113.hg.1	CTD-2651B20.2	ENST00000559063			chr15	+	45215547	45215943	Multiple_Complex	9,03	10,91	-3,7
TC0100013466.hg.1	SPCS2	BC008063	signal peptidase complex subunit 2	Hs.282700 // Hs.719927	chr1	-	28095051	28096422	Multiple_Complex	6,41	4,52	3,7
TC0100015908.hg.1	RPSAP17	ENST00000437336	ribosomal protein SA pseudogene 17 [Source:HGNC Symbol;Acc:HGNC:35707]		chr1	-	154378207	154379089	Pseudogene	5,78	3,89	3,7
TC2100008494.hg.1	IFNAR2	NM_000874	interferon (alpha, beta and omega) receptor 2	Hs.708195	chr21	+	33229895	33265675	Multiple_Complex	6,05	4,16	3,7
TC1000006919.hg.1	rokomi	rokomi.aAug10-unspliced	Transcript Identified by AceView		chr10	+	18169461	18171540	Unassigned	4,32	6,2	-3,69
TC1200007137.hg.1	FGFR1OP2	NM_001171887	FGFR1 oncogene partner 2	Hs.591162	chr12	+	26938372	26966650	Multiple_Complex	9,42	11,31	-3,69
TC1700006899.hg.1	MAP2K4; MIR744	NM_001281435	mitogen-activated protein kinase kinase 4; microRNA 744	Hs.514681	chr17	+	12020818	12143831	Multiple_Complex	13,17	15,05	-3,69
TC2000006481.hg.1	tunaru	tunaru.aAug10-unspliced	Transcript Identified by AceView		chr20	+	1244822	1245413	Coding	4,06	5,94	-3,69
TC0600007928.hg.1		T302960			chr6	+	38555904	38556702	NonCoding	5,44	3,56	3,69
TC0100008589.hg.1	shoypeybu	shoypeybu.aAug10-unspliced	Transcript Identified by AceView		chr1	+	63535997	63536824	Coding	3,35	5,23	-3,68
TC0400008543.hg.1	SEPT14P4	ENST00000513445	septin 14 pseudogene 4 [Source:HGNC Symbol;Acc:HGNC:51688]		chr4	+	118640673	118640858	Multiple_Complex	8,39	10,27	-3,68
TC0800012345.hg.1		T349339			chr8	+	107159751	107166811	NonCoding	4,06	5,94	-3,68
TC0X00010712.hg.1	THOC2	NM_001081550	THO complex 2	Hs.149991	chrX	-	123600561	123733056	Multiple_Complex	8,18	10,06	-3,68
TC1100006629.hg.1	ART1	NM_004314	ADP-ribosyltransferase 1	Hs.382188	chr11	+	3645128	3664416	Multiple_Complex	3,55	5,43	-3,68
TC0100007452.hg.1		T006138			chr1	+	26321450	26332886	NonCoding	9,74	7,86	3,68
TC0400007476.hg.1	AC118282.1	uc062wnb.1			chr4	+	49198207	49198289	Precursor_microRNA	6,63	4,75	3,68
TC0400012175.hg.1	AC020703.2	uc063aiq.1			chr4	-	153873367	153873451	Precursor_microRNA	6,57	4,7	3,68
TC0500009518.hg.1		T293582			chr5	+	173810565	173811754	NonCoding	7,81	5,93	3,68
TC0700007344.hg.1	AC011738.1	uc064dcp.1			chr7	+	43578888	43578972	Precursor_microRNA	7,01	5,13	3,68
TC1000010997.hg.1	HMGN2P34	ENST00000437647	high mobility group nucleosomal binding domain 2 pseudogene 34 [Source:HGNC Symbol;Acc:HGNC:39405]		chr10	-	72636497	72636765	Multiple_Complex	6,16	4,28	3,68
TC1200011563.hg.1	RP11-778J16.2	ENST00000551218			chr12	-	94521090	94521869	Pseudogene	5,19	3,3	3,68
TC1700011042.hg.1	pywee	pywee.aAug10-unspliced	Transcript Identified by AceView		chr17	-	49352246	49353361	Unassigned	5,06	3,18	3,68
TC2200009082.hg.1	AL954742.1	uc062fhi.1			chr22	-	48814320	48814404	Precursor_microRNA	7,25	5,37	3,68
TC0500008722.hg.1		T289366			chr5	+	135404581	135413640	NonCoding	3,39	5,26	-3,67
TC0600008486.hg.1	OGFRL1	NM_024576	opioid growth factor receptor-like 1	Hs.648434 // Hs.656091	chr6	+	71288774	71449203	Multiple_Complex	10,75	12,63	-3,67
TC1200007069.hg.1	RP11-268P4.5	ENST00000508615.2	novel transcript		chr12	+	22601425	22618867	NonCoding	11,85	13,73	-3,67
TC1300007661.hg.1		NONHSAT034579			chr13	+	86599037	86601809	NonCoding	3,59	5,47	-3,67
TC1300008702.hg.1	ELF1	NM_001145353	E74-like factor 1 (ets domain transcription factor)	Hs.135646	chr13	-	40931919	41061440	Multiple_Complex	12,46	14,34	-3,67
TC1500010736.hg.1	BLOC1S6	NM_001311255	biogenesis of lysosomal organelles complex-1, subunit 6, pallidin	Hs.7037	chr15	+	45587123	45615999	Multiple_Complex	8,17	10,05	-3,67
TC2100008562.hg.1	RUNX1	NM_001001890	runt-related transcription factor 1	Hs.149261	chr21	-	34787801	35065072	Multiple_Complex	9,23	11,1	-3,67
TC0300008957.hg.1	EEF1A1P25	ENST00000495704	eukaryotic translation elongation factor 1 alpha 1 pseudogene 25 [Source:HGNC Symbol;Acc:HGNC:37898]		chr3	+	138825063	138826358	Multiple_Complex	5,14	3,26	3,67
TC1300008632.hg.1	ALG5	NM_001142364	ALG5, dolichyl-phosphate beta-glucosyltransferase	Hs.507769	chr13	-	36949771	37000261	Multiple_Complex	5,26	3,38	3,67
TC1500009315.hg.1	AC087433.1	uc059ivx.1			chr15	-	46957533	46957617	Precursor_microRNA	5,85	3,97	3,67
TC0100017471.hg.1	WDR26; MIR4742	NM_001115113	WD repeat domain 26; microRNA 4742	Hs.497873	chr1	-	224385143	224437033	Multiple_Complex	5,64	7,52	-3,66
TC0400007195.hg.1		NONHSAT095966			chr4	+	33784935	33784993	NonCoding	3,41	5,28	-3,66
TC0X00007722.hg.1		T376713			chrX	+	79245550	79248734	NonCoding	4,24	6,11	-3,66
TC1600007649.hg.1		NONHSAT142138 // NONHSAT142138			chr16	+	34161411	34161703	NonCoding	15,94	17,81	-3,66
TC1600007714.hg.1	RP11-46D6.5	ENST00000565911			chr16	+	46571537	46572136	Multiple_Complex	6,7	8,57	-3,66
TC0400007879.hg.1	USO1	NM_001290049	USO1 vesicle transport factor	Hs.744877	chr4	+	75724522	75814289	Multiple_Complex	8,69	6,82	3,66
TC1700008370.hg.1	RP5-1107A17.2	ENST00000570407			chr17	+	56951664	56952404	Pseudogene	5,8	3,93	3,66
TC0200013750.hg.1	FHL2	NM_001039492	four and a half LIM domains 2	Hs.443687	chr2	-	105357712	105438773	Multiple_Complex	4,8	6,67	-3,65
TC0400012089.hg.1	RNU7-197P	uc063ade.1	RNA, U7 small nuclear 197 pseudogene [Source:HGNC Symbol;Acc:HGNC:45731]		chr4	-	148991572	148991633	Small_RNA	4,28	6,15	-3,65
TC0700009540.hg.1		NONHSAT123929 // NONHSAT123929			chr7	+	144432883	144433740	NonCoding	8,52	10,39	-3,65
TC0700011369.hg.1	RP11-792A8.4	ENST00000607978.1	novel transcript antisense to RABGEF1		chr7	-	66739829	66740385	NonCoding	9,22	11,08	-3,65
TC0900008110.hg.1		NONHSAT133430 // NONHSAT133430			chr9	+	96500355	96504555	NonCoding	3,99	5,86	-3,65
TC1100011568.hg.1	FCHSD2	NM_014824	FCH and double SH3 domains 2	Hs.744959	chr11	-	72836745	73142261	Multiple_Complex	7,32	5,45	3,65
TSUnmapped00000934.hg.1		URS00006C9220			---	---	0	0	NonCoding	6,25	4,38	3,65
TC0100015668.hg.1	RP11-326G21.1	ENST00000610119.1			chr1	-	148865454	148866018	NonCoding	11,48	13,34	-3,64
TC0200009356.hg.1		NONHSAT074499 // NONHSAT074499			chr2	+	131874631	131874907	NonCoding	5,91	7,77	-3,64
TC0700008686.hg.1		NONHSAT122586 // NONHSAT122586			chr7	+	104968281	104969051	NonCoding	3,52	5,39	-3,64
TC2100008224.hg.1		T226706			chr21	-	41774487	41786649	NonCoding	3,16	5,02	-3,64
TC0600010818.hg.1	zawroyby	zawroyby.aAug10-unspliced	Transcript Identified by AceView		chr6	-	11293199	11294320	Unassigned	5,62	3,76	3,64
TC0X00008887.hg.1		TCONS_l2_00030415			chrX	-	320654	325113	NonCoding	5,36	3,49	3,64
TC1700008386.hg.1	sterda	sterda.aAug10-unspliced	Transcript Identified by AceView		chr17	+	57482356	57483268	Unassigned	6,8	4,93	3,64
TC0100018375.hg.1	RP11-34P13.7; RP11-34P13.8	ENST00000453576.2	novel transcript; putative novel transcript		chr1	-	89295	133723	NonCoding	9,92	11,78	-3,63
TC0200008260.hg.1	VAMP8	NM_003761	vesicle associated membrane protein 8	Hs.714302	chr2	+	85561562	85582033	Multiple_Complex	11,33	13,19	-3,63
TC0X00008224.hg.1		NONHSAT138291			chrX	+	118378944	118379044	NonCoding	17,01	18,87	-3,63
TC1400009897.hg.1		NONHSAT038125 // NONHSAT038125			chr14	-	85877430	85881567	NonCoding	5,12	6,98	-3,63
TC0100009677.hg.1		lnc-HIST2H3PS2-3:1			chr1	+	143401524	143419702	NonCoding	5,75	3,89	3,63
TC0400007527.hg.1	AC095040.1	uc062wqg.1			chr4	+	53611608	53611689	Precursor_microRNA	7,1	5,24	3,63
TC0700007267.hg.1	YAE1D1	NM_001282446	Yae1 domain containing 1	Hs.83313	chr7	+	39566376	39612089	Multiple_Complex	5,51	3,65	3,63
TC0100018475.hg.1	LINC01138	NR_027468	long intergenic non-protein coding RNA 1138	Hs.713362 // Hs.745431	chr1	-	148362994	148460150	Multiple_Complex	10,24	12,1	-3,62
TC0200010918.hg.1	AC013448.2	ENST00000440341.1	putative novel transcript		chr2	+	223505476	223510933	NonCoding	3,61	5,47	-3,62
TC0300012403.hg.1	TMCC1	NM_001017395	transmembrane and coiled-coil domain family 1	Hs.477547	chr3	-	129647792	129893576	Multiple_Complex	4,8	6,66	-3,62
TC1100010403.hg.1	serlaby	serlaby.bAug10-unspliced	Transcript Identified by AceView		chr11	-	27458531	27459052	Unassigned	4,01	5,87	-3,62
TC1400009380.hg.1		T105692			chr14	-	62653213	62694064	NonCoding	3,84	5,69	-3,62
TC1600008231.hg.1	NFAT5	NM_001113178	nuclear factor of activated T-cells 5, tonicity-responsive	Hs.371987	chr16	+	69565094	69704666	Multiple_Complex	8,34	10,2	-3,62
TC0200008587.hg.1	EIF5B	NM_015904	eukaryotic translation initiation factor 5B	Hs.158688	chr2	+	99337353	99401326	Multiple_Complex	6,9	5,04	3,62
TC0700012913.hg.1	kosmarbu	kosmarbu.aAug10-unspliced	Transcript Identified by AceView		chr7	-	144338420	144340050	Unassigned	6,11	4,26	3,62
TC1100012041.hg.1	lawmaw	lawmaw.aAug10-unspliced	Transcript Identified by AceView		chr11	-	96199539	96200884	Coding	5,58	3,72	3,62
TC1600007208.hg.1		NONHSAT141089			chr16	+	22718282	22792041	NonCoding	15,67	13,82	3,62
TC1600007301.hg.1	AC009035.1	uc059sif.1			chr16	+	26736229	26736317	Precursor_microRNA	5,68	3,83	3,62
TC2200007274.hg.1		AL133392.1:13376..13457:rfam			chr22	+	36948480	36948561	NonCoding	5,49	3,64	3,62
TC0100009418.hg.1	RAP1A	NM_001010935	RAP1A, member of RAS oncogene family	Hs.190334	chr1	+	111542218	111716695	Multiple_Complex	11,08	12,93	-3,61
TC0100015902.hg.1	C1orf43	NM_001098616	chromosome 1 open reading frame 43	Hs.287471	chr1	-	154206701	154220797	Multiple_Complex	6,81	8,66	-3,61
TC0400010098.hg.1	MTND2P31	ENST00000512602	mitochondrially encoded NADH:ubiquinone oxidoreductase core subunit 2 pseudogene 31 [Source:HGNC Symbol;Acc:HGNC:42132]		chr4	-	14505865	14506480	Multiple_Complex	4,1	5,96	-3,61
TC1200009925.hg.1	memari	memari.aAug10-unspliced	Transcript Identified by AceView		chr12	-	10981392	10984773	Unassigned	3,49	5,34	-3,61
TC1700009528.hg.1	CXCL16	NM_001100812	chemokine (C-X-C motif) ligand 16	Hs.745037	chr17	-	4733526	4739928	Multiple_Complex	7,94	9,8	-3,61
TC2000006571.hg.1	SMOX	NM_001270691	spermine oxidase	Hs.433337	chr20	+	4120980	4187747	Multiple_Complex	9,84	11,69	-3,61
TC2100007223.hg.1		T226682			chr21	+	41731021	41731942	NonCoding	3,32	5,17	-3,61
TC0100014794.hg.1	ODF2L	NM_001007022	outer dense fiber of sperm tails 2-like	Hs.149360	chr1	-	86346824	86396342	Multiple_Complex	6,37	4,52	3,61
TC0400010085.hg.1	BOD1L1	NM_148894	biorientation of chromosomes in cell division 1-like 1	Hs.744935	chr4	-	13568738	13627723	Multiple_Complex	5,75	3,9	3,61
TC0600014010.hg.1	shasneebu	shasneebu.aAug10-unspliced	Transcript Identified by AceView		chr6	-	169713850	169714387	Coding	6,24	4,39	3,61
TC0700011141.hg.1		NONHSAT120680 // NONHSAT120680			chr7	-	55464920	55466567	NonCoding	7,01	5,16	3,61
TC1000011079.hg.1	RPL39P25	OTTHUMT00000048819	ribosomal protein L39 pseudogene 25		chr10	-	75269392	75269545	Multiple_Complex	7,19	5,34	3,61
TC0600011231.hg.1	Z98744.2	uc063mkg.1			chr6	-	27865600	27865738	Precursor_microRNA	4,61	6,46	-3,6
TC0700011601.hg.1	TMEM60	NM_032936	transmembrane protein 60	Hs.19025	chr7	-	77793728	77798580	Multiple_Complex	10,72	12,56	-3,6
TC1100010952.hg.1	GLYATL2	NM_145016	glycine-N-acyltransferase-like 2	Hs.254271	chr11	-	58834065	58904215	Multiple_Complex	3,37	5,21	-3,6
TC1800008265.hg.1		NONHSAT058627 // NONHSAT058627			chr18	-	22725987	22726453	NonCoding	3,65	5,49	-3,6
TC0100015817.hg.1	THEM4	NM_053055	thioesterase superfamily member 4	Hs.164070	chr1	-	151870867	151909885	Multiple_Complex	5,15	3,3	3,6
TC0200009593.hg.1		NONHSAT074853			chr2	+	147323971	147324075	NonCoding	5,69	3,84	3,6
TC0400007908.hg.1	AC104687.1	uc062xmx.1			chr4	+	76853964	76854060	Precursor_microRNA	6,93	5,08	3,6
TC0900006536.hg.1		NONHSAT130078 // NONHSAT130078			chr9	+	4888991	4893493	NonCoding	4,98	3,13	3,6
TC0900007857.hg.1		NONHSAT132945 // NONHSAT132945			chr9	+	89058244	89060377	NonCoding	9,09	7,24	3,6
TC0900010116.hg.1	FP565210.1	uc064tgb.1			chr9	-	40915323	40915405	Precursor_microRNA	6,14	4,3	3,6
TC1500010834.hg.1	IGHV1OR15-3; IGHV1OR15-1	OTTHUMT00000431774	immunoglobulin heavy variable 1/OR15-3 (pseudogene); immunoglobulin heavy variable 1/OR15-1 (non-functional)		chr15	-	22159281	22178882	Multiple_Complex	6,69	4,84	3,6
TC2200007527.hg.1	farlu	farlu.aAug10-unspliced	Transcript Identified by AceView		chr22	+	42626363	42626796	Coding	5,71	3,86	3,6
TC0100016137.hg.1	CD84	NM_001184879	CD84 molecule	Hs.398093	chr1	-	160541094	160579516	Multiple_Complex	6,13	7,97	-3,59
TC0400008527.hg.1	steeklawby	steeklawby.aAug10-unspliced	Transcript Identified by AceView		chr4	+	117575087	117575574	Unassigned	4,79	6,64	-3,59
TC1300008720.hg.1	MTRF1	NM_004294	mitochondrial translational release factor 1	Hs.382176	chr13	-	41216369	41263606	Multiple_Complex	5,17	7,01	-3,59
TC0200015216.hg.1	ORMDL1	NM_001128150	ORMDL sphingolipid biosynthesis regulator 1	Hs.700632	chr2	-	189770267	189784371	Multiple_Complex	6,35	4,5	3,59
TC0600012655.hg.1	PNISR	NM_015491	PNN-interacting serine/arginine-rich protein	Hs.520287 // Hs.644863	chr6	-	99398051	99425331	Multiple_Complex	7,42	5,58	3,59
TC1200010633.hg.1	MCRS1	NM_001012300	microspherule protein 1	Hs.25313	chr12	-	49556544	49568153	Multiple_Complex	5,34	3,49	3,59
TC1400010627.hg.1	YLPM1	NM_019589	YLP motif containing 1	Hs.531111	chr14	+	74763366	74837310	Multiple_Complex	6,69	4,85	3,59
TSUnmapped00000636.hg.1	TRAPPC4	ENST00000631071	trafficking protein particle complex 4	Hs.132760	---	---	0	0	NonCoding	5,49	3,65	3,59
TC0200009978.hg.1	PDK1	NM_001278549	pyruvate dehydrogenase kinase, isozyme 1	Hs.470633	chr2	+	172555373	172629562	Multiple_Complex	6,4	8,24	-3,58
TC0800007135.hg.1	RP11-181B11.2	ENST00000518819.1	putative novel transcript		chr8	+	28447264	28455902	NonCoding	2,96	4,8	-3,58
TC0900007869.hg.1	SEMA4D	hsa_circ_0001872	Memczak2013 ANTISENSE, coding, INTERNAL, UTR3 best transcript NM_006378		chr9	+	89377526	89377686	NonCoding	7,1	8,94	-3,58
TC0900008543.hg.1		T365484			chr9	+	116069075	116070430	NonCoding	3,09	4,93	-3,58
TC1000006754.hg.1	CELF2	NM_001025076	CUGBP, Elav-like family member 2	Hs.309288	chr10	+	11005296	11336675	Multiple_Complex	8,67	10,51	-3,58
TC1400007328.hg.1	DAAM1	NM_001270520	dishevelled associated activator of morphogenesis 1	Hs.19156	chr14	+	59188646	59371405	Multiple_Complex	8,01	9,85	-3,58
TC2000008354.hg.1		T213486			chr20	-	8577440	8578029	NonCoding	3,63	5,47	-3,58
TC2200007310.hg.1	MIR5096	NR_039973	microRNA 5096		chr22	+	37668026	38024093	Precursor_microRNA	14,39	16,23	-3,58
TC0200012326.hg.1	RNU6-373P	ENST00000411247	RNA, U6 small nuclear 373, pseudogene [Source:HGNC Symbol;Acc:HGNC:47336]		chr2	-	39393522	39393618	Small_RNA	5,83	3,99	3,58
TC0700012288.hg.1	AC079741.2	ENST00000321498			chr7	-	112446164	112446375	Multiple_Complex	6,18	4,34	3,58
TC1800008541.hg.1	RP11-188I24.1	ENST00000588959			chr18	-	41789162	41789395	Multiple_Complex	6,04	4,2	3,58
TC0200007854.hg.1	MEIS1	NM_002398	Meis homeobox 1	Hs.526754	chr2	+	66433452	66573869	Multiple_Complex	10,45	12,29	-3,57
TC0600008272.hg.1	FBXO9	NM_012347	F-box protein 9	Hs.216653	chr6	+	53051991	53100873	Multiple_Complex	7,9	9,73	-3,57
TC0700006567.hg.1	TTYH3	NM_025250	tweety family member 3	Hs.440899	chr7	+	2631951	2664802	Multiple_Complex	6,01	7,85	-3,57
TC1000007967.hg.1	pymuby	pymuby.aAug10	Transcript Identified by AceView		chr10	+	71816547	71817264	Unassigned	9,68	11,52	-3,57
TC1100012327.hg.1		T067343			chr11	-	112336817	112337326	NonCoding	3,76	5,6	-3,57
TC1600011458.hg.1	MIR6859-2; MIR6859-4; WASH4P	NR_107062	microRNA 6859-2; microRNA 6859-4; WAS protein family homolog 4 pseudogene		chr16	-	14044	18940	Multiple_Complex	9,52	11,35	-3,57
TC0100014964.hg.1	DNTTIP2	NM_014597	deoxynucleotidyltransferase, terminal, interacting protein 2	Hs.85769	chr1	-	93866283	93879918	Multiple_Complex	6,42	4,59	3,57
TC0600012936.hg.1	AL136446.1	uc021zeb.3			chr6	-	114277385	114277478	Precursor_microRNA	9,94	8,1	3,57
TC0800010990.hg.1	CA1	NM_001128829	carbonic anhydrase I	Hs.23118	chr8	-	85327608	85379014	Multiple_Complex	6,33	4,49	3,57
TC1100007153.hg.1	AC110056.1	uc057zzh.1			chr11	+	29276689	29276805	Precursor_microRNA	7,27	5,43	3,57
TC1500007937.hg.1	RP11-741G21.1	ENST00000421698			chr15	+	77278465	77278774	Multiple_Complex	8,13	6,3	3,57
TC1700008025.hg.1	CTD-2534I21.9	ENST00000593177.1	novel transcript		chr17	+	44982514	44982772	NonCoding	11,54	9,7	3,57
TC0200009020.hg.1		NONHSAT073880 // NONHSAT073880			chr2	+	117022539	117023835	NonCoding	3,51	5,34	-3,56
TC0500009768.hg.1	LOC100132287; LOC100132062; AC138035.2	NR_028322_2	Homo sapiens uncharacterized LOC100132287 (LOC100132287), long non-coding RNA.; Homo sapiens uncharacterized LOC100132062 (LOC100132062), long non-coding RNA.; Transcript Identified by AceView, Entrez Gene ID(s) 388312; 100132062, RefSeq ID(s) NR_028325; novel transcript		chr5	+	181306502	181328195	Multiple_Complex	9,01	10,84	-3,56
TC1200007979.hg.1		T081208			chr12	+	63142470	63147268	NonCoding	4,65	6,48	-3,56
TC1700010272.hg.1	SLC6A4	NM_001045	solute carrier family 6 (neurotransmitter transporter), member 4	Hs.29792	chr17	-	30194319	30236002	Multiple_Complex	9,73	11,56	-3,56
TC1700011442.hg.1	PECAM1	NM_000442	platelet/endothelial cell adhesion molecule 1	Hs.376675 // Hs.514412	chr17	-	64319415	64413776	Multiple_Complex	6,73	8,56	-3,56
TC0400009986.hg.1	fleeglu	fleeglu.aAug10-unspliced	Transcript Identified by AceView		chr4	-	8623640	8624125	Coding	6,69	4,86	3,56
TC0400009987.hg.1	kleestoyby	kleestoyby.aAug10-unspliced	Transcript Identified by AceView		chr4	-	8629281	8629766	Coding	6,69	4,86	3,56
TC2000007792.hg.1	PFDN4	NM_002623	prefoldin subunit 4	Hs.91161	chr20	+	54207847	54228052	Multiple_Complex	5,98	4,15	3,56
TC2100006639.hg.1	marsu	marsu.aAug10-unspliced	Transcript Identified by AceView		chr21	+	16534953	16535545	Unassigned	4,84	3,01	3,56
TC2100008075.hg.1	SRSF9P1	SRSF9P1.aAug10-unspliced	Transcript Identified by AceView, Entrez Gene ID(s) 54021		chr21	-	36294809	36295022	Unassigned	11,31	9,47	3,56
TC0700013441.hg.1	IFRD1	NM_001007245	interferon-related developmental regulator 1	Hs.7879	chr7	+	112422968	112477203	Multiple_Complex	5,84	7,67	-3,55
TC0800007688.hg.1	LYN	NM_001111097	LYN proto-oncogene, Src family tyrosine kinase	Hs.491767	chr8	+	55879813	56014168	Multiple_Complex	6,83	8,65	-3,55
TC1100010044.hg.1	ST5	ST5.weAug10-unspliced	Transcript Identified by AceView, Entrez Gene ID(s) 6764		chr11	-	8804563	8805101	Unassigned	4,62	6,45	-3,55
TC1300009759.hg.1		T098928			chr13	-	109478702	109485568	NonCoding	3,26	5,09	-3,55
TC1400009272.hg.1	CTD-2588E21.1	OTTHUMT00000473903	novel transcript		chr14	-	56117316	56117990	NonCoding	5,03	6,86	-3,55
TC0100018431.hg.1	SFPQ	ENST00000466213	splicing factor proline/glutamine-rich	Hs.355934	chr1	-	35176378	35182138	NonCoding	11,18	9,35	3,55
TC0300008497.hg.1	RP11-18H7.1	ENST00000469070.1	novel transcript		chr3	+	120094419	120136783	NonCoding	6,12	4,3	3,55
TC1700007571.hg.1	ZNF830	NM_052857	zinc finger protein 830	Hs.413678	chr17	+	34961530	34963775	Coding	6,77	4,94	3,55
TC0200008683.hg.1	spajobo	spajobo.aAug10-unspliced	Transcript Identified by AceView		chr2	+	102775878	102776719	Unassigned	3,63	5,46	-3,54
TC0600010696.hg.1	barkloyby	barkloyby.aAug10-unspliced	Transcript Identified by AceView		chr6	-	5771763	5772140	Coding	3,36	5,18	-3,54
TC1500008100.hg.1	WHAMM	NM_001080435	WAS protein homolog associated with actin, golgi membranes and microtubules	Hs.377360	chr15	+	82809628	82836108	Multiple_Complex	6,81	8,64	-3,54
TC0200014108.hg.1	NIFK	NM_032390	nucleolar protein interacting with the FHA domain of MKI67	Hs.367842	chr2	-	121726945	121736927	Multiple_Complex	7,85	6,03	3,54
TC0200015119.hg.1	MIR4437	NR_039637	microRNA 4437		chr2	-	181305593	181305652	Precursor_microRNA	10,3	8,47	3,54
TC0700011061.hg.1	AC004920.2	ENST00000443146			chr7	-	50843578	50843732	Multiple_Complex	6,54	4,72	3,54
TC0800010782.hg.1	AC104012.1	uc064nqf.1			chr8	-	71832604	71832688	Precursor_microRNA	4,85	3,03	3,54
TC1400006452.hg.1	RP11-536C10.1	ENST00000484916			chr14	+	18692032	18692408	Multiple_Complex	6,32	4,5	3,54
TC1400006718.hg.1	PSME1	NM_001281528	proteasome activator subunit 1	Hs.75348	chr14	+	24136158	24138967	Multiple_Complex	9,18	7,36	3,54
TC1600009744.hg.1	NDUFAB1	NM_005003	NADH dehydrogenase (ubiquinone) 1, alpha/beta subcomplex, 1, 8kDa	Hs.189716	chr16	-	23581002	23596356	Multiple_Complex	7,33	5,51	3,54
TC1900008692.hg.1	ZNF480	NM_001297624	zinc finger protein 480	Hs.729317	chr19	+	52297169	52325927	Multiple_Complex	6,42	4,6	3,54
TSUnmapped00000100.hg.1	ZNF780B	ENST00000626348	zinc finger protein 780B	Hs.101139	---	---	0	0	Coding	5,93	4,1	3,54
TC0500007857.hg.1	ACTBP2	ENST00000515712	actin, beta pseudogene 2 [Source:HGNC Symbol;Acc:HGNC:135]		chr5	+	77784881	77786003	Pseudogene	7,14	8,96	-3,53
TC0700010760.hg.1	ELMO1	NM_001039459	engulfment and cell motility 1	Hs.434989	chr7	-	36852906	37449326	Multiple_Complex	7,04	8,86	-3,53
TC0800008050.hg.1	lerslybu	lerslybu.aAug10-unspliced	Transcript Identified by AceView		chr8	+	79976085	79976398	Coding	7,7	9,52	-3,53
TC0900010956.hg.1	blawplawbu	blawplawbu.aAug10	Transcript Identified by AceView		chr9	-	97877223	97878853	Coding	5,73	7,56	-3,53
TC0X00009763.hg.1	RP3-339A18.6	ENST00000418049.1	putative novel transcript		chrX	-	53432722	53433032	NonCoding	8,62	10,44	-3,53
TC1100012596.hg.1	GLULP3	OTTHUMT00000387574	glutamate-ammonia ligase (glutamine synthetase) pseudogene 3		chr11	-	122613444	122614486	Pseudogene	6,35	8,17	-3,53
TC2100008106.hg.1	sover	sover.aAug10-unspliced	Transcript Identified by AceView		chr21	-	37416692	37417483	Unassigned	3,32	5,14	-3,53
TC1100011737.hg.1	NDUFC2-KCTD14; NDUFC2; KCTD14	NM_001203260	NDUFC2-KCTD14 readthrough; NADH dehydrogenase (ubiquinone) 1, subcomplex unknown, 2, 14.5kDa; potassium channel tetramerization domain containing 14	Hs.407860	chr11	-	78015715	78080219	Multiple_Complex	6,22	4,41	3,53
TC1200009976.hg.1	RP11-59H1.1	ENST00000464893			chr12	-	12840804	12841079	Multiple_Complex	5,24	3,42	3,53
TC1400008094.hg.1		T109647			chr14	+	95465072	95465956	NonCoding	11,56	9,74	3,53
TC1800007909.hg.1	RP11-193E15.4	ENST00000618479			chr18	-	3025069	3025387	Pseudogene	7,61	5,8	3,53
TC1900009394.hg.1	C19orf70	NM_001308240	chromosome 19 open reading frame 70	Hs.356626	chr19	-	5678414	5680896	Multiple_Complex	5,27	3,45	3,53
TC0100008056.hg.1	MPL	NM_005373	MPL proto-oncogene, thrombopoietin receptor	Hs.82906	chr1	+	43337804	43354464	Coding	6,31	8,13	-3,52
TC0200016344.hg.1	MTERF4	NM_182501	mitochondrial transcription termination factor 4	Hs.159556	chr2	-	241072169	241102332	Multiple_Complex	7,26	9,08	-3,52
TC0300012636.hg.1		T251539			chr3	-	141479061	141484051	NonCoding	3,64	5,45	-3,52
TC0600006891.hg.1		T296973			chr6	+	8855767	8860859	NonCoding	3,17	4,99	-3,52
TC1000010696.hg.1	gawtarbo	gawtarbo.aAug10-unspliced	Transcript Identified by AceView		chr10	-	57543009	57543489	Coding	3,29	5,11	-3,52
TC1200009917.hg.1		T073919			chr12	-	10815029	10815749	NonCoding	3,56	5,38	-3,52
TC2200007326.hg.1	AL031587.1	uc062ebw.1			chr22	+	37946326	37946426	Precursor_microRNA	16,98	18,8	-3,52
TSUnmapped00000920.hg.1		URS00006ACD21			---	---	0	0	Ribosomal	5,01	6,83	-3,52
TC0200010793.hg.1	AC021016.7	ENST00000414167			chr2	+	218354075	218354572	Pseudogene	5,1	3,29	3,52
TC0500007137.hg.1	kluzuby	kluzuby.aAug10-unspliced	Transcript Identified by AceView		chr5	+	35749176	35749623	Coding	5,27	3,46	3,52
TC0800007712.hg.1		lnc-CHCHD7-2:1			chr8	+	57030410	57053143	NonCoding	5,75	3,93	3,52
TC1600010227.hg.1	N4BP1	NM_153029	NEDD4 binding protein 1	Hs.511839	chr16	-	48538726	48620148	Multiple_Complex	6,22	4,4	3,52
TC1600010968.hg.1	AC092332.1	uc032efy.2			chr16	-	80665461	80665563	Precursor_microRNA	6,1	4,28	3,52
TC1600011354.hg.1	NPIPA2	OTTHUMT00000388793	nuclear pore complex interacting protein family, member A2	Hs.712875	chr16	+	14748066	14765458	Coding	6,85	5,04	3,52
TC0200016626.hg.1	MBOAT2	NM_138799	membrane bound O-acyltransferase domain containing 2	Hs.467634 // Hs.593538	chr2	-	8856571	9003747	Multiple_Complex	8,3	10,11	-3,51
TC0600010645.hg.1		NONHSAT107313			chr6	-	4099929	4100052	NonCoding	16,55	18,36	-3,51
TC0100007241.hg.1		NONHSAT001419			chr1	+	21459059	21463774	NonCoding	5,68	3,87	3,51
TC0200009297.hg.1	AC068137.13	ENST00000429272			chr2	+	130293822	130294405	Pseudogene	5,35	3,53	3,51
TC0200016709.hg.1	LINC00342	NR_103734	long intergenic non-protein coding RNA 342	Hs.503463	chr2	-	95804961	95826981	NonCoding	5,43	3,62	3,51
TC0300010348.hg.1	AC093611.2	uc062gxx.1			chr3	-	13717918	13718008	Precursor_microRNA	6,47	4,67	3,51
TC1000011004.hg.1	RPL17P50	ENST00000396131	ribosomal protein L17 pseudogene 50 [Source:HGNC Symbol;Acc:HGNC:45098]		chr10	-	73005833	73006595	Multiple_Complex	6,68	4,87	3,51
TC1100010643.hg.1	TP53I11	hsa_circ_0000293	Memczak2013 ALT_ACCEPTOR, ALT_DONOR, coding, INTERNAL, intronic best transcript NM_001076787		chr11	-	44948467	44948585	NonCoding	9,25	7,44	3,51
TC17_GL000205v2_random00006434.hg.1	AC011841.6	uc060mgj.1			chr17_GL000205v2_random	+	22467	22549	Precursor_microRNA	6,12	4,31	3,51
TC17_GL000205v2_random00006435.hg.1	AC011841.5	uc060mgk.1			chr17_GL000205v2_random	+	29936	30018	Precursor_microRNA	6,41	4,6	3,51
TC0100008729.hg.1		T013208			chr1	+	72729978	72736117	NonCoding	3,37	5,18	-3,5
TC0300008571.hg.1	PDIA5andSEC22A	PDIA5andSEC22A.vaAug10-unspliced	Transcript Identified by AceView, Entrez Gene ID(s) 10954; 26984		chr3	+	123149533	123150091	Unassigned	3,11	4,92	-3,5
TC0300009194.hg.1	SUCNR1	NM_033050	succinate receptor 1	Hs.279575	chr3	+	151873643	151884619	Coding	5,17	6,98	-3,5
TC0500008361.hg.1		T287493			chr5	+	114990130	114991874	NonCoding	3,77	5,58	-3,5
TC0600013429.hg.1	smavuby	smavuby.aAug10-unspliced	Transcript Identified by AceView		chr6	-	143852701	143853060	Coding	4,27	6,08	-3,5
TC0800008547.hg.1	PKHD1L1	NM_177531	polycystic kidney and hepatic disease 1 (autosomal recessive)-like 1	Hs.170128	chr8	+	109362477	109531271	Multiple_Complex	7,85	9,66	-3,5
TC0900011220.hg.1	SUSD1	NM_001282640	sushi domain containing 1	Hs.494827	chr9	-	112040781	112175408	Multiple_Complex	13,84	15,65	-3,5
TC1500010848.hg.1	WHAMMP1	NR_036650	WAS protein homolog associated with actin, golgi membranes and microtubules pseudogene 1	Hs.668734	chr15	-	32513915	32536926	Multiple_Complex	10,84	12,65	-3,5
TC0100007503.hg.1	NPM1P39	ENST00000449818	nucleophosmin 1 (nucleolar phosphoprotein B23, numatrin) pseudogene 39 [Source:HGNC Symbol;Acc:HGNC:45218]		chr1	+	27206930	27208685	Multiple_Complex	7,19	5,38	3,5
TC0200009920.hg.1	SSB	NM_001294145	Sjogren syndrome antigen B (autoantigen La)	Hs.632535	chr2	+	169791933	169812065	Multiple_Complex	10,64	8,84	3,5
TC0300008240.hg.1	AC092913.1	uc062mcv.1			chr3	+	105107659	105107756	Precursor_microRNA	5,73	3,92	3,5
TC0100018288.hg.1	PLEKHO1	NM_001304722	pleckstrin homology domain containing, family O member 1	Hs.438824	chr1	+	150149183	150160065	Multiple_Complex	12,27	14,07	-3,49
TC0600013755.hg.1		T314479			chr6	-	159615590	159631727	NonCoding	3,94	5,74	-3,49
TC0800006969.hg.1	DMTN	NM_001114135	dematin actin binding protein	Hs.106124	chr8	+	22048995	22082527	Multiple_Complex	6,26	8,07	-3,49
TC1100008485.hg.1	dymerby	dymerby.aAug10-unspliced	Transcript Identified by AceView		chr11	+	76030322	76030694	Unassigned	3,56	5,37	-3,49
TC1200006966.hg.1	STRAP	NM_007178	serine/threonine kinase receptor associated protein	Hs.743971	chr12	+	15882354	15903478	Multiple_Complex	11,99	13,8	-3,49
TC1600011406.hg.1	CKLF-CMTM1	NM_001202509	CKLF-CMTM1 readthrough	Hs.698621	chr16	+	66552563	66579135	Coding	5,06	6,86	-3,49
TC0100013470.hg.1		NONHSAT001937			chr1	-	28144156	28144217	NonCoding	8,89	7,09	3,49
TC0500008062.hg.1	CTD-2061E19.1	ENST00000495909			chr5	+	91354478	91354934	Pseudogene	6,97	5,17	3,49
TC1000008937.hg.1	LOC103344931; RP11-57H14.4	NR_120684	uncharacterized LOC103344931; novel transcript, overlapping to VTI1A		chr10	+	112818805	112830788	NonCoding	5,1	3,29	3,49
TC1400008433.hg.1		T111419			chr14	+	104324601	104327043	NonCoding	7,43	5,63	3,49
TC1700006868.hg.1	RPS27AP1	OTTHUMT00000349437	ribosomal protein S27a pseudogene 1		chr17	+	10258762	10259232	Multiple_Complex	8,42	6,62	3,49
TC0100013194.hg.1	EIF4G3	NM_001198801	eukaryotic translation initiation factor 4 gamma, 3	Hs.467084	chr1	-	20806292	21176888	Multiple_Complex	8,42	10,22	-3,48
TC0400007949.hg.1	RP11-234K19.1	ENST00000513155.1	novel transcript		chr4	+	79596542	79597173	NonCoding	10,65	12,45	-3,48
TC0800012427.hg.1	STAU2	NM_001164380	staufen double-stranded RNA binding protein 2	Hs.561815	chr8	-	73420369	73747708	Multiple_Complex	11,42	13,22	-3,48
TC0900011319.hg.1	fershor	fershor.aAug10-unspliced	Transcript Identified by AceView		chr9	-	115912579	115913621	Unassigned	2,96	4,76	-3,48
TC0X00008828.hg.1	EMD	NM_000117	emerin	Hs.522823	chrX	+	154379197	154381523	Multiple_Complex	6,03	7,83	-3,48
TC0X00011301.hg.1	MSN	ENST00000429601	moesin	Hs.87752	chrX	+	65588381	65625878	NonCoding	6,01	7,81	-3,48
TC1500008893.hg.1	MTMR10	ENST00000435680	myotubularin related protein 10	Hs.30141	chr15	-	30938941	30991607	Multiple_Complex	8,58	10,38	-3,48
TC0200010225.hg.1		T204427			chr2	+	187263434	187264504	NonCoding	5,89	4,09	3,48
TC0300011050.hg.1	QARS; MIR6890	NM_001272073	glutaminyl-tRNA synthetase; microRNA 6890	Hs.79322	chr3	-	49095932	49105129	Multiple_Complex	6,79	4,99	3,48
TC1400010704.hg.1	CRIP1	NM_001311	cysteine-rich protein 1 (intestinal)	Hs.70327	chr14	+	105486317	105488947	Multiple_Complex	6,49	4,69	3,48
TC0600012753.hg.1		NONHSAT114298 // NONHSAT114298			chr6	-	107226038	107226239	NonCoding	14,66	16,45	-3,47
TC0700009079.hg.1	TSPAN33	NM_178562	tetraspanin 33	Hs.27267	chr7	+	129144716	129169697	Multiple_Complex	8,03	9,83	-3,47
TC0700009120.hg.1	markee	markee.aAug10	Transcript Identified by AceView		chr7	+	129955806	129970162	Unassigned	3,44	5,23	-3,47
TC0900008001.hg.1		T362743			chr9	+	93767346	93803030	NonCoding	3,31	5,1	-3,47
TC1100009981.hg.1	TPP1	NM_000391	tripeptidyl peptidase I	Hs.523454	chr11	-	6612763	6619461	Multiple_Complex	5,64	7,44	-3,47
TC1700010246.hg.1	RNU6-1034P	uc060diz.1	RNA, U6 small nuclear 1034, pseudogene [Source:HGNC Symbol;Acc:HGNC:47997]		chr17	-	29445300	29445400	Small_RNA	3,81	5,6	-3,47
TC2200007138.hg.1	FBXO7	NM_001033024	F-box protein 7	Hs.5912	chr22	+	32474676	32498831	Multiple_Complex	12,01	13,8	-3,47
TC2200008630.hg.1	TST	NM_001270483	thiosulfate sulfurtransferase (rhodanese)	Hs.474783	chr22	-	37010859	37020183	Multiple_Complex	5,69	7,48	-3,47
TC2200008764.hg.1	sartey	sartey.aAug10-unspliced	Transcript Identified by AceView		chr22	-	39961114	39961677	Coding	6,42	8,21	-3,47
TC0300006886.hg.1	dorfybo	dorfybo.aAug10	Transcript Identified by AceView		chr3	+	27538025	27599392	Unassigned	6,19	4,39	3,47
TC0300010560.hg.1	AC099535.1	uc062hql.1			chr3	-	27362566	27362658	Precursor_microRNA	6,26	4,46	3,47
TC0800009050.hg.1	borforby; duforby	borforby.aAug10-unspliced	Transcript Identified by AceView		chr8	+	139755689	139757496	Coding	15,12	13,33	3,47
TC1000007356.hg.1	shawsmu	shawsmu.aAug10-unspliced	Transcript Identified by AceView		chr10	+	38661598	38662691	Coding	5,9	4,1	3,47
TC1400010021.hg.1	RP11-85G20.1	ENST00000469219			chr14	-	93223598	93224139	Pseudogene	5,5	3,7	3,47
TC0300010968.hg.1	SETD2	NM_014159	SET domain containing 2	Hs.517941	chr3	-	47016408	47163977	Multiple_Complex	5,73	7,52	-3,46
TC0500007158.hg.1	blawflaw	blawflaw.aAug10-unspliced	Transcript Identified by AceView		chr5	+	36650314	36651159	Unassigned	3,21	5	-3,46
TC0600012347.hg.1		T306943			chr6	-	77500609	77503209	NonCoding	3,35	5,14	-3,46
TC1000010908.hg.1	weesmey	weesmey.aAug10-unspliced	Transcript Identified by AceView		chr10	-	70089763	70090946	Unassigned	3,29	5,09	-3,46
TC1500009251.hg.1		NONHSAT042146			chr15	-	44310831	44310979	NonCoding	7,7	9,49	-3,46
TC1000008353.hg.1	RP11-57C13.5	ENST00000414476			chr10	+	87642607	87642954	Multiple_Complex	5,66	3,87	3,46
TC1300008708.hg.1	ELF1	hsa_circ_0000477	Memczak2013 ALT_ACCEPTOR, ALT_DONOR, coding, INTERNAL, intronic best transcript NM_172373		chr13	-	41003175	41003496	NonCoding	5,39	3,6	3,46
TC0800007957.hg.1	RDH10	NM_172037	retinol dehydrogenase 10 (all-trans)	Hs.244940	chr8	+	73294602	73325285	Multiple_Complex	3,92	5,71	-3,45
TC0800011434.hg.1		T349318			chr8	-	106742436	106750835	NonCoding	3,34	5,13	-3,45
TC0900008745.hg.1		NONHSAT134719			chr9	+	125097401	125199434	NonCoding	5,23	7,02	-3,45
TC1200008071.hg.1	klarchar	klarchar.aAug10-unspliced	Transcript Identified by AceView		chr12	+	67049971	67050829	Unassigned	3,45	5,24	-3,45
TC1300007774.hg.1	MBNL2	NM_001306070	muscleblind-like splicing regulator 2	Hs.657347	chr13	+	97221434	97394120	Multiple_Complex	3,88	5,67	-3,45
TC1700006653.hg.1	GP1BA	NM_000173	glycoprotein Ib (platelet), alpha polypeptide	Hs.1472	chr17	+	4932275	4935030	Coding	6,26	8,05	-3,45
TC1900007908.hg.1	CAPNS1	NM_001003962	calpain, small subunit 1	Hs.515371	chr19	+	36139575	36150353	Multiple_Complex	12,94	14,72	-3,45
TC0100017424.hg.1		NONHSAT009652			chr1	-	222013007	222013090	NonCoding	9,14	7,35	3,45
TC0X00007668.hg.1	UPRT	NM_001307944	uracil phosphoribosyltransferase (FUR1) homolog (S. cerevisiae)	Hs.91612	chrX	+	75274059	75304897	Multiple_Complex	5,81	4,02	3,45
TC1000010631.hg.1		NONHSAT013387			chr10	-	50605990	50606193	NonCoding	5,74	3,95	3,45
TC1900007956.hg.1	RPL31P61	OTTHUMT00000350335	ribosomal protein L31 pseudogene 61		chr19	+	36901742	36902117	Multiple_Complex	5,59	3,81	3,45
TC0100010546.hg.1	BLZF1	NM_003666	basic leucine zipper nuclear factor 1	Hs.130746	chr1	+	169367956	169396542	Multiple_Complex	7,61	9,39	-3,44
TC0200010966.hg.1	RHBDD1	NM_001167608	rhomboid domain containing 1	Hs.471514	chr2	+	226835581	226999215	Multiple_Complex	11,39	13,17	-3,44
TC0300012328.hg.1	norborbu	norborbu.aAug10	Transcript Identified by AceView		chr3	-	128012974	128030013	Coding	3,43	5,22	-3,44
TC0500006476.hg.1		NONHSAT099949			chr5	+	991099	991271	NonCoding	13,3	15,08	-3,44
TC0600012755.hg.1		NONHSAT114303 // NONHSAT114303			chr6	-	107263167	107263413	NonCoding	10,04	11,82	-3,44
TC2200006738.hg.1		T230104			chr22	+	21907482	21908481	NonCoding	3,17	4,95	-3,44
TC1700011045.hg.1	PHB	NM_001281496	prohibitin	Hs.514303	chr17	-	49404048	49414905	Multiple_Complex	5,73	3,94	3,44
TC0200015426.hg.1	pergybu	pergybu.aAug10-unspliced	Transcript Identified by AceView		chr2	-	201405091	201405433	Coding	4,85	6,62	-3,43
TC0600009127.hg.1	AMD1	NM_001287214	adenosylmethionine decarboxylase 1	Hs.159118	chr6	+	110814621	110895713	Multiple_Complex	13,92	15,7	-3,43
TC0X00010067.hg.1		T376405			chrX	-	73977396	73979416	NonCoding	4,98	6,75	-3,43
TC0200014870.hg.1	METTL5	NM_001293186	methyltransferase like 5	Hs.470553	chr2	-	169810081	169824931	Multiple_Complex	5,39	3,61	3,43
TC0500010479.hg.1		NONHSAT101006			chr5	-	35034152	35034242	NonCoding	5,7	3,92	3,43
TC0600008772.hg.1	zeyjo	zeyjo.aAug10-unspliced	Transcript Identified by AceView		chr6	+	89721140	89721807	Unassigned	7,87	6,1	3,43
TC0800008205.hg.1	RN7SKP231	ENST00000363281	RNA, 7SK small nuclear pseudogene 231 [Source:HGNC Symbol;Acc:HGNC:45955]		chr8	+	91594965	91595241	NonCoding	6,49	4,71	3,43
TC1700008695.hg.1	MIR548AA2	NR_037517	microRNA 548aa-2		chr17	+	67471489	67471585	Precursor_microRNA	5,85	4,07	3,43
TC0100010990.hg.1	RP11-309H21.3	ENST00000563320.1	novel transcript		chr1	+	191151510	191154634	NonCoding	5,16	6,93	-3,42
TC0200010403.hg.1	jawgeybo	jawgeybo.aAug10-unspliced	Transcript Identified by AceView		chr2	+	199962922	199963446	Unassigned	2,99	4,76	-3,42
TC0600006441.hg.1	DUSP22	NM_001286555	dual specificity phosphatase 22	Hs.29106	chr6	+	291630	351355	Multiple_Complex	5,75	7,52	-3,42
TC1300006729.hg.1	POMP	NM_015932	proteasome maturation protein	Hs.268742	chr13	+	28659004	28678956	Multiple_Complex	11,31	13,08	-3,42
TC0100011267.hg.1	ATP2B4	NM_001001396	ATPase, Ca++ transporting, plasma membrane 4	Hs.343522	chr1	+	203626561	203744081	Multiple_Complex	7,08	5,3	3,42
TC0100016679.hg.1	RNU7-13P	uc057nxh.1	RNA, U7 small nuclear 13 pseudogene [Source:HGNC Symbol;Acc:HGNC:34109]		chr1	-	184821428	184821489	Small_RNA	5,34	3,56	3,42
TC0300007164.hg.1	SS18L2	NM_016305	synovial sarcoma translocation gene on chromosome 18-like 2	Hs.534454	chr3	+	42581840	42595114	Multiple_Complex	6,37	4,6	3,42
TC0500013225.hg.1	CDC42SE2	ENST00000515533	CDC42 small effector 2	Hs.508829	chr5	+	131253040	131257445	NonCoding	5,69	3,92	3,42
TC0500013389.hg.1	MED7	NM_001100816	mediator complex subunit 7	Hs.279902 // Hs.744244	chr5	-	157137412	157159019	Multiple_Complex	7,25	5,48	3,42
TC0900009651.hg.1	RP11-146N23.1	ENST00000397390			chr9	-	19200335	19201046	Pseudogene	5,3	3,52	3,42
TC0X00011175.hg.1		NONHSAT139106 // NONHSAT139106			chrX	-	153831142	153831612	NonCoding	8,18	6,4	3,42
TC1100012822.hg.1	RPL34P21	OTTHUMT00000351133	ribosomal protein L34 pseudogene 21		chr11	-	130082495	130082781	Multiple_Complex	5,52	3,74	3,42
TC0100010166.hg.1		NONHSAT006835			chr1	+	156323511	156323696	NonCoding	14,69	16,46	-3,41
TC0100016159.hg.1	DEDD	NM_001039711	death effector domain containing	Hs.744092	chr1	-	161120974	161132688	Multiple_Complex	7,35	9,12	-3,41
TC0200016586.hg.1	HSPE1-MOB4	NM_001202485	HSPE1-MOB4 readthrough	Hs.633165	chr2	+	197499997	197553699	Coding	8,21	9,98	-3,41
TC0300011822.hg.1		T246714			chr3	-	99177377	99185830	NonCoding	3,54	5,31	-3,41
TC0400008134.hg.1	MMRN1	NM_007351	multimerin 1	Hs.268107	chr4	+	89879532	89954629	Multiple_Complex	9,56	11,33	-3,41
TC0400008231.hg.1	LOC100507053; RP11-696N14.1	NR_037884	uncharacterized LOC100507053; novel transcript, antisense to ADH4, ADH6 & ADH1A	Hs.635084	chr4	+	99088857	99301356	NonCoding	5,93	7,7	-3,41
TC0700012846.hg.1		AC004979.1:58382..58456:rfam			chr7	-	141804965	141805039	NonCoding	5,01	6,78	-3,41
TC1200008629.hg.1	DRAM1	NM_018370	DNA-damage regulated autophagy modulator 1	Hs.525634	chr12	+	101877327	102012130	Multiple_Complex	5,47	7,24	-3,41
TC1600011317.hg.1	NME4	NM_001286433	NME/NM23 nucleoside diphosphate kinase 4	Hs.9235	chr16	+	396725	400759	Multiple_Complex	5,45	7,22	-3,41
TC0600012031.hg.1	RP11-793K1.1	ENST00000398713			chr6	-	51537155	51537543	Pseudogene	5,41	3,64	3,41
TC0900010323.hg.1	LINC01506	NR_109769	long intergenic non-protein coding RNA 1506		chr9	-	68543541	68546602	NonCoding	5,69	3,92	3,41
TC1400010039.hg.1	DDX24	NM_020414	DEAD (Asp-Glu-Ala-Asp) box helicase 24	Hs.510328	chr14	-	94048291	94081245	Multiple_Complex	7,6	5,83	3,41
TC2000009360.hg.1	PREX1	hsa_circ_0001167	Memczak2013 ALT_ACCEPTOR, ALT_DONOR, coding, INTERNAL, intronic best transcript NM_020820		chr20	-	48699977	48700079	NonCoding	11,32	9,55	3,41
TC0100010984.hg.1	RP11-463J7.1	ENST00000412675			chr1	+	190781787	190781995	Multiple_Complex	3,96	5,72	-3,4
TC0100017984.hg.1	AKT3	NM_001206729	v-akt murine thymoma viral oncogene homolog 3	Hs.498292	chr1	-	243488233	243851079	Multiple_Complex	11,42	13,19	-3,4
TC0200014797.hg.1	chudey	chudey.aAug10-unspliced	Transcript Identified by AceView		chr2	-	164738727	164739255	Unassigned	4,25	6,01	-3,4
TC0400011394.hg.1	hisare	hisare.bAug10-unspliced	Transcript Identified by AceView		chr4	-	98870446	98870981	Unassigned	4,6	6,37	-3,4
TC0400012294.hg.1	AC005150.3	uc063ark.1			chr4	-	162709588	162709655	Precursor_microRNA	6,65	8,41	-3,4
TC0600010237.hg.1	toysmerby	toysmerby.aAug10-unspliced	Transcript Identified by AceView		chr6	+	167912453	167921807	Unassigned	3,36	5,13	-3,4
TC0700011807.hg.1	AC005024.1	uc064fke.1			chr7	-	93640349	93640416	Precursor_microRNA	6,65	8,41	-3,4
TC0900009667.hg.1		T356329			chr9	-	19983494	19988136	NonCoding	4,11	5,88	-3,4
TC1100008067.hg.1	RAB1B	NM_030981	RAB1B, member RAS oncogene family	Hs.300816	chr11	+	66268533	66277492	Multiple_Complex	5,55	7,31	-3,4
TC1400010745.hg.1	RN7SL2	NR_027260	RNA, 7SL, cytoplasmic 2		chr14	-	49862536	49862909	Multiple_Complex	11,08	12,85	-3,4
TC1500010197.hg.1	zorto	zorto.aAug10-unspliced	Transcript Identified by AceView		chr15	-	80713523	80713850	Coding	9,03	10,8	-3,4
TC1600009652.hg.1		T128294			chr16	-	20057453	20059813	NonCoding	4,14	5,9	-3,4
TC0200015314.hg.1	STK17B	NM_004226	serine/threonine kinase 17b	Hs.88297	chr2	-	196133566	196176503	Multiple_Complex	5,57	3,8	3,4
TC0400009202.hg.1	NACA3P	ENST00000359690	NACA family member 3 pseudogene [Source:HGNC Symbol;Acc:HGNC:33442]		chr4	+	164943290	164943937	Pseudogene	5,91	4,14	3,4
TC0500012341.hg.1	buslaby	buslaby.aAug10	Transcript Identified by AceView		chr5	-	143284932	143285351	Unassigned	4,91	3,15	3,4
TC0500012739.hg.1	AC093304.1	uc063jkj.1			chr5	-	167870545	167870665	Precursor_microRNA	6,74	4,97	3,4
TC1400006443.hg.1	CR383657.1	uc058ypv.1			chr14	+	18477371	18477453	Precursor_microRNA	5,57	3,8	3,4
TC0100012337.hg.1	OR2L1P	NR_002145	olfactory receptor, family 2, subfamily L, member 1 pseudogene	Hs.684887	chr1	+	247990267	247991204	Multiple_Complex	7,4	9,17	-3,39
TC0200010518.hg.1	ABI2	NM_001282925	abl-interactor 2	Hs.471156	chr2	+	203328219	203447723	Multiple_Complex	10,27	12,03	-3,39
TC1400007147.hg.1	slawpu	slawpu.aAug10-unspliced	Transcript Identified by AceView		chr14	+	51655965	51660621	Unassigned	3,43	5,19	-3,39
TC1400010169.hg.1	SETD3	NM_032233	SET domain containing 3	Hs.510407	chr14	-	99397746	99480896	Multiple_Complex	8,22	9,98	-3,39
TC1700008862.hg.1	RAB37	NM_001006638	RAB37, member RAS oncogene family	Hs.351413	chr17	+	74670578	74747335	Multiple_Complex	6,03	7,79	-3,39
TC0600007735.hg.1		NONHSAT111730			chr6	+	33910534	33910602	NonCoding	6,34	4,58	3,39
TC0700011550.hg.1	POM121C	NM_001099415	POM121 transmembrane nucleoporin C	Hs.712563	chr7	-	75416781	75486288	Multiple_Complex	7,24	5,48	3,39
TC0800010015.hg.1		NONHSAT125841			chr8	-	30062742	30250697	NonCoding	7,23	5,47	3,39
TC0X00010121.hg.1	roydu	roydu.aAug10-unspliced	Transcript Identified by AceView		chrX	-	76576792	76577399	Coding	6,23	4,47	3,39
TC1100009004.hg.1	FDX1	NM_004109	ferredoxin 1	Hs.744	chr11	+	110429883	110464884	Coding	4,95	3,19	3,39
TC1400010453.hg.1	MIR4539	NR_130468	microRNA 4539		chr14	-	105857513	105857572	Precursor_microRNA	6,53	4,77	3,39
TC0100007216.hg.1	nokumo	nokumo.aAug10-unspliced	Transcript Identified by AceView		chr1	+	20775025	20776274	Unassigned	3,18	4,93	-3,38
TC0400007192.hg.1		lnc-PCDH7-13:1			chr4	+	33515477	33520559	NonCoding	4,96	6,71	-3,38
TC0500008003.hg.1	CTC-261N6.3	ENST00000505348.1	novel transcript		chr5	+	86335024	86335808	NonCoding	3,09	4,84	-3,38
TC1000011424.hg.1	stoklarbu	stoklarbu.aAug10-unspliced	Transcript Identified by AceView		chr10	-	92276801	92277676	Unassigned	3,23	4,99	-3,38
TC1300007253.hg.1	PPIAP26	ENST00000377951	peptidylprolyl isomerase A (cyclophilin A) pseudogene 26 [Source:HGNC Symbol;Acc:HGNC:39271]		chr13	+	52820497	52821018	Pseudogene	4,27	6,03	-3,38
TC0100011192.hg.1	IPO9	NM_018085	importin 9	Hs.596014	chr1	+	201829141	201884294	Multiple_Complex	6,21	4,45	3,38
TC0100016476.hg.1	KIAA0040	NM_001162893	KIAA0040	Hs.518138	chr1	-	175156987	175193093	Multiple_Complex	5,92	4,16	3,38
TC0400010352.hg.1	RP11-619J20.1; foflor	ENST00000509136.1	Transcript Identified by AceView; novel transcript		chr4	-	30776257	30793970	NonCoding	5,6	3,84	3,38
TC0400010884.hg.1	CENPC	NM_001812	centromere protein C	Hs.479867	chr4	-	67468748	67545606	Multiple_Complex	6,03	4,27	3,38
TC0400011880.hg.1	AC096763.1	uc062zpa.1			chr4	-	134043467	134043553	Precursor_microRNA	5,27	3,51	3,38
TC0500012156.hg.1	chargor	chargor.aAug10-unspliced	Transcript Identified by AceView		chr5	-	137983388	137983705	Unassigned	5,59	3,83	3,38
TC0600009466.hg.1		AL021408.1:20322..20387:rfam			chr6	+	132052469	132052534	NonCoding	10,5	8,75	3,38
TC0700008807.hg.1		NONHSAT122766			chr7	+	110928263	110928590	NonCoding	5,61	3,86	3,38
TC1100010064.hg.1	plocher	plocher.aAug10-unspliced	Transcript Identified by AceView		chr11	-	9289334	9290208	Unassigned	6,07	4,32	3,38
TC2200006435.hg.1		NONHSAT136006			chr22	+	11460253	11460335	NonCoding	5,61	3,85	3,38
TC2200007626.hg.1	ATXN10	NM_001167621	ataxin 10	Hs.475125	chr22	+	45657019	45845307	Multiple_Complex	8,98	7,23	3,38
TSUnmapped00000665.hg.1	IGKV3-20	ENST00000632822	immunoglobulin kappa variable 3-20 [Source:HGNC Symbol;Acc:HGNC:5817]		---	---	0	0	Coding	5,17	3,42	3,38
TC0100012089.hg.1	GPR137B	NM_003272	G protein-coupled receptor 137B	Hs.498160	chr1	+	236142505	236221865	Multiple_Complex	9,16	10,92	-3,37
TC0100018078.hg.1	KIF28P	ENST00000451123	kinesin family member 28, pseudogene [Source:HGNC Symbol;Acc:HGNC:49205]		chr1	-	246769882	246830059	Multiple_Complex	6,68	8,43	-3,37
TC0300007838.hg.1	FTH1P23	ENST00000492727	ferritin, heavy polypeptide 1 pseudogene 23 [Source:HGNC Symbol;Acc:HGNC:37641]		chr3	+	72929044	72929593	Pseudogene	17,82	19,57	-3,37
TC1800009224.hg.1	ZNF271P	NR_024565	zinc finger protein 271, pseudogene	Hs.314246	chr18	+	35290272	35313375	Multiple_Complex	8,85	10,61	-3,37
TC0200008792.hg.1	AC009963.5	ENST00000448535			chr2	+	107914948	107915286	Pseudogene	5,27	3,52	3,37
TC0700012764.hg.1	gleekee	gleekee.aAug10-unspliced	Transcript Identified by AceView		chr7	-	139103264	139105758	Unassigned	4,86	3,11	3,37
TC0800007907.hg.1	sneesharby	sneesharby.aAug10-unspliced	Transcript Identified by AceView		chr8	+	69865121	69866063	Coding	5,66	3,9	3,37
TC0X00009981.hg.1	IL2RG	NM_000206	interleukin 2 receptor, gamma	Hs.84	chrX	-	71107404	71112108	Multiple_Complex	7,14	5,39	3,37
TC1200010909.hg.1	RNU7-40P	uc058pnx.1	RNA, U7 small nuclear 40 pseudogene [Source:HGNC Symbol;Acc:HGNC:34136]		chr12	-	56352387	56352450	Small_RNA	6,75	5	3,37
TC1400009830.hg.1	RPL17P3	ENST00000605695	ribosomal protein L17 pseudogene 3 [Source:HGNC Symbol;Acc:HGNC:19796]		chr14	-	81001166	81001786	Pseudogene	5,62	3,86	3,37
TSUnmapped00000287.hg.1	MIR3656	ENST00000629772	microRNA 3656		---	---	0	0	Precursor_microRNA	7,59	5,84	3,37
TC0300010722.hg.1	LRRFIP2	NM_001134369	leucine rich repeat (in FLII) interacting protein 2	Hs.740522	chr3	-	37052626	37183689	Multiple_Complex	8,5	10,25	-3,36
TC0700007338.hg.1	serku	serku.aAug10	Transcript Identified by AceView		chr7	+	43131645	43138343	Coding	4,09	5,83	-3,36
TC0X00007839.hg.1		NONHSAT147741			chrX	+	91809466	91809634	NonCoding	4,19	5,94	-3,36
TC1100008091.hg.1	CCS	NM_005125	copper chaperone for superoxide dismutase	Hs.502917	chr11	+	66592821	66606019	Multiple_Complex	6,3	8,04	-3,36
TC0100011393.hg.1	RP11-564A8.4	ENST00000446057			chr1	+	206907619	206908229	Pseudogene	7,39	5,65	3,36
TC0100018339.hg.1	MDM4	NM_001204171	MDM4, p53 regulator	Hs.497492	chr1	+	204516379	204573743	Multiple_Complex	5,32	3,58	3,36
TC0200011993.hg.1	AC013267.1	ENST00000458227			chr2	-	24968958	24969224	Multiple_Complex	6,87	5,12	3,36
TC0300008304.hg.1	AC092905.1	uc062mhx.1			chr3	+	109497645	109497729	Precursor_microRNA	5,71	3,96	3,36
TC1700012309.hg.1	METTL23	NM_001080510	methyltransferase like 23	Hs.74655	chr17	+	76726830	76733936	Multiple_Complex	7,53	5,79	3,36
TC2200007312.hg.1	LGALS1	NM_002305	lectin, galactoside-binding, soluble, 1	Hs.445351	chr22	+	37675606	37679806	Multiple_Complex	5,93	4,19	3,36
TC0300011378.hg.1	THOC7	NM_001285387	THO complex 7	Hs.288151	chr3	-	63833870	63863923	Multiple_Complex	9,56	11,31	-3,35
TC0300012718.hg.1	PLOD2	NM_000935	procollagen-lysine, 2-oxoglutarate 5-dioxygenase 2	Hs.477866	chr3	-	146069440	146163653	Multiple_Complex	5,27	7,01	-3,35
TC0500010924.hg.1	ADAMTS6	NM_197941	ADAM metallopeptidase with thrombospondin type 1 motif 6	Hs.482291	chr5	-	65148736	65481920	Multiple_Complex	5,85	7,59	-3,35
TC0700007288.hg.1	dorkluby	dorkluby.bAug10-unspliced	Transcript Identified by AceView		chr7	+	39983915	39984211	Unassigned	4,09	5,84	-3,35
TC0X00010268.hg.1	teybaw	teybaw.aAug10	Transcript Identified by AceView		chrX	-	92273207	92278457	Unassigned	7,05	8,79	-3,35
TC1600007492.hg.1		T130482			chr16	+	30804729	30813677	NonCoding	5,38	7,12	-3,35
TC1700012151.hg.1	AC068014.2	uc060mej.1			chr17	-	82778477	82778574	Precursor_microRNA	13,5	15,24	-3,35
TC0100015748.hg.1	perkarbo	perkarbo.aAug10-unspliced	Transcript Identified by AceView		chr1	-	150665769	150666394	Coding	5,51	3,76	3,35
TC0400011345.hg.1		T268288			chr4	-	94016655	94020038	NonCoding	5,92	4,18	3,35
TC0600012630.hg.1		NONHSAT114076			chr6	-	97089967	97414407	NonCoding	5,08	3,33	3,35
TC1200006950.hg.1		T074477			chr12	+	14878475	14881280	NonCoding	5,96	4,22	3,35
TC1200007810.hg.1	ORMDL2	NM_014182	ORMDL sphingolipid biosynthesis regulator 2	Hs.534450	chr12	+	55817919	55821879	Multiple_Complex	7,12	5,38	3,35
TC1600011355.hg.1	NPIPA1	NM_006985	nuclear pore complex interacting protein family, member A1	Hs.676266	chr16	+	14911551	14952074	Multiple_Complex	6,36	4,62	3,35
TC0100008372.hg.1		NONHSAT003348 // NONHSAT003348			chr1	+	54015654	54015943	NonCoding	16,84	18,58	-3,34
TC0300012213.hg.1	merberbu	merberbu.aAug10-unspliced	Transcript Identified by AceView		chr3	-	123645051	123646040	Coding	7,94	9,69	-3,34
TC0X00008403.hg.1	RP1-20I3.3	ENST00000420331			chrX	+	130330857	130331069	Multiple_Complex	4,66	6,4	-3,34
TC0X00009531.hg.1	GAPDHP65	ENST00000425487	glyceraldehyde 3 phosphate dehydrogenase pseudogene 65 [Source:HGNC Symbol;Acc:HGNC:4143]		chrX	-	46439709	46440714	Pseudogene	7,2	8,94	-3,34
TC1000011329.hg.1	NUTM2A-AS1	NR_024397	NUTM2A antisense RNA 1	Hs.647195	chr10	-	87203853	87342612	Multiple_Complex	7,28	9,02	-3,34
TC1700008559.hg.1	CTD-2501B8.5	ENST00000606284			chr17	+	63471604	63472093	Pseudogene	13,36	15,1	-3,34
TC1700010433.hg.1	SLFN14	NM_001129820	schlafen family member 14	Hs.591193	chr17	-	35548125	35558098	Coding	8,26	10	-3,34
TC1700011155.hg.1	AC091154.1	uc060hpu.1			chr17	-	53106069	53106157	Precursor_microRNA	11,01	12,75	-3,34
TC2100007617.hg.1		T223636			chr21	-	15537189	15543664	NonCoding	3,12	4,86	-3,34
TC0200008540.hg.1	LOC100506076; LOC100506123; RP11-734K23.9; romomo	NR_103732	uncharacterized LOC100506076; uncharacterized LOC100506123; novel transcript; Transcript Identified by AceView		chr2	+	97278717	97291878	Multiple_Complex	6,38	4,64	3,34
TC0300012248.hg.1	meybeybu	meybeybu.aAug10-unspliced	Transcript Identified by AceView		chr3	-	125366538	125367200	Unassigned	5,64	3,9	3,34
TC0700011282.hg.1	RP11-165H4.2	ENST00000454924			chr7	-	64141538	64142401	Pseudogene	8,3	6,56	3,34
TC0X00008314.hg.1	tawla	tawla.aAug10-unspliced	Transcript Identified by AceView		chrX	+	122881502	122882109	Coding	5,34	3,6	3,34
TC1100010089.hg.1	RNF141	NM_016422	ring finger protein 141	Hs.44685	chr11	-	10511678	10541230	Multiple_Complex	7,2	5,46	3,34
TC1600008207.hg.1	HSPE1P5	ENST00000561489	heat shock protein family E (Hsp10) member 1 pseudogene 5 [Source:HGNC Symbol;Acc:HGNC:49324]		chr16	+	68686399	68686670	Multiple_Complex	5,49	3,75	3,34
TC0200010229.hg.1	GAPDHP59	ENST00000435908	glyceraldehyde-3-phosphate dehydrogenase pseudogene 59 [Source:HGNC Symbol;Acc:HGNC:4152]		chr2	+	187415552	187415818	Multiple_Complex	9,34	11,08	-3,33
TC0300009055.hg.1		T251721			chr3	+	143373111	143374744	NonCoding	4,72	6,46	-3,33
TC0400011208.hg.1	FAM175A	NM_139076	family with sequence similarity 175, member A	Hs.334772	chr4	-	83459517	83523348	Multiple_Complex	4,7	6,44	-3,33
TC0500009179.hg.1		chr5_154202758_154203652			chr5	+	154823198	154824092	NonCoding	6,36	8,09	-3,33
TC1000008066.hg.1	cheegloybu	cheegloybu.aAug10-unspliced	Transcript Identified by AceView		chr10	+	74250517	74251369	Unassigned	5,35	7,09	-3,33
TC1200008594.hg.1		NONHSAT030257			chr12	+	100402145	100402250	NonCoding	3,43	5,16	-3,33
TC1400009138.hg.1	RP11-248J18.2	ENST00000602954.1	novel transcript, sense intronic to SAV1		chr14	-	50662511	50663178	NonCoding	7,47	9,21	-3,33
TC1600008325.hg.1		T135846			chr16	+	71947295	71954556	NonCoding	4,23	5,97	-3,33
TC1900011691.hg.1	LINC00664	NR_037194	long intergenic non-protein coding RNA 664	Hs.710554	chr19	+	21483137	21505288	NonCoding	3,83	5,56	-3,33
TC0100007401.hg.1	RP3-469D22.1	ENST00000419297			chr1	+	25398712	25399280	Multiple_Complex	5,3	3,57	3,33
TC1200008266.hg.1	dugla	dugla.aAug10-unspliced	Transcript Identified by AceView		chr12	+	77462824	77463398	Coding	5,08	3,35	3,33
TSUnmapped00000950.hg.1		URS00006E4816			---	---	0	0	NonCoding	5,09	3,35	3,33
TC0100009427.hg.1	FAM212B-AS1	NR_038951	FAM212B antisense RNA 1	Hs.485810	chr1	+	111739841	111747798	NonCoding	6,72	8,45	-3,32
TC0300007745.hg.1	ARL6IP5	NM_006407	ADP-ribosylation factor like GTPase 6 interacting protein 5	Hs.518060 // Hs.745255	chr3	+	69084939	69106088	Multiple_Complex	10,98	12,71	-3,32
TC0400007143.hg.1		T262769			chr4	+	27679657	27682794	NonCoding	3,12	4,85	-3,32
TC0600012839.hg.1	CDK19	NM_001300960	cyclin-dependent kinase 19	Hs.744895	chr6	-	110609978	110815958	Multiple_Complex	9,93	11,66	-3,32
TC1100008004.hg.1	SPDYC	NM_001008778	speedy/RINGO cell cycle regulator family member C	Hs.450642	chr11	+	65170154	65173244	Multiple_Complex	3,64	5,37	-3,32
TC1800007523.hg.1	PHLPP1	NM_194449	PH domain and leucine rich repeat protein phosphatase 1	Hs.465337	chr18	+	62715439	62980443	Multiple_Complex	6,08	7,81	-3,32
TC0X00008680.hg.1	AC231656.1	uc065bmf.1			chrX	+	149312233	149312315	Precursor_microRNA	7,67	5,94	3,32
TC1700008282.hg.1	NME1; NME1-NME2; NME2	NM_000269	NME/NM23 nucleoside diphosphate kinase 1; NME1-NME2 readthrough; NME/NM23 nucleoside diphosphate kinase 2	Hs.463456	chr17	+	51153536	51171747	Multiple_Complex	6,11	4,37	3,32
TC2100006710.hg.1	AP001506.1	ENST00000615444			chr21	+	20597953	20598163	Pseudogene	4,85	3,11	3,32
TC0100015947.hg.1	THBS3	hsa_circ_0014502	Salzman2013 ALT_ACCEPTOR, ALT_DONOR, coding, INTERNAL, intronic best transcript NM_007112		chr1	-	155206717	155206814	NonCoding	9,32	11,05	-3,31
TC0200013737.hg.1		T195991			chr2	-	104891348	104929878	NonCoding	4,35	6,07	-3,31
TC0700007000.hg.1	HOTAIRM1	NR_038366	HOXA transcript antisense RNA, myeloid-specific 1	Hs.445239	chr7	+	27095647	27100265	NonCoding	9,34	11,06	-3,31
TC0800006991.hg.1	merkoy	merkoy.aAug10	Transcript Identified by AceView		chr8	+	22632722	22634010	Coding	4,7	6,43	-3,31
TC1100011723.hg.1	RSF1	NM_016578	remodeling and spacing factor 1	Hs.420229	chr11	-	77659996	77821017	Multiple_Complex	11,41	13,14	-3,31
TC2200006614.hg.1	GP1BB; SEPT5	NM_000407	glycoprotein Ib (platelet), beta polypeptide; septin 5	Hs.283743	chr22	+	19714464	19724774	Multiple_Complex	10,41	12,14	-3,31
TC0100011458.hg.1	TRAF3IP3	NM_001287754	TRAF3 interacting protein 3	Hs.147434	chr1	+	209756032	209782323	Multiple_Complex	7,23	5,51	3,31
TC0100015875.hg.1	ILF2	NM_001267809	interleukin enhancer binding factor 2	Hs.75117	chr1	-	153661788	153671048	Multiple_Complex	6,87	5,14	3,31
TC0200009802.hg.1		AC096656.1:102592..102657:rfam			chr2	+	160803848	160803913	NonCoding	7,42	5,69	3,31
TC0900007597.hg.1	Y_RNA	ENST00000628388	Y RNA [Source:RFAM;Acc:RF00019]		chr9	+	74847506	74847601	NonCoding	6,31	4,58	3,31
TC0900010496.hg.1	RP11-336N8.3	ENST00000433468			chr9	-	78180214	78180693	Multiple_Complex	6,32	4,59	3,31
TC0X00007058.hg.1	LOC643167	LOC643167.aAug10-unspliced	Transcript Identified by AceView, Entrez Gene ID(s) 643167		chrX	+	44031145	44031821	Unassigned	9,78	8,05	3,31
TC1500007125.hg.1		lnc-C15orf48-2:1			chr15	+	45507404	45508017	NonCoding	6	4,27	3,31
TC1700007504.hg.1	RHOT1	NM_001033566	ras homolog family member T1	Hs.655325	chr17	+	32142454	32253374	Multiple_Complex	6,08	4,36	3,31
TC1900006896.hg.1	HNRNPM	NM_001297418	heterogeneous nuclear ribonucleoprotein M	Hs.465808 // Hs.666214	chr19	+	8444767	8489118	Multiple_Complex	9,21	7,48	3,31
TC0200008063.hg.1	DGUOK	NM_080916	deoxyguanosine kinase	Hs.469022	chr2	+	73926826	73958961	Multiple_Complex	7,99	9,71	-3,3
TC0400009352.hg.1	CEP44	NM_001040157	centrosomal protein 44kDa	Hs.555989	chr4	+	174283677	174333380	Multiple_Complex	5,24	6,97	-3,3
TC0700008542.hg.1	MEPCE	NM_001194990	methylphosphate capping enzyme	Hs.178011	chr7	+	100428790	100434126	Multiple_Complex	6,86	8,59	-3,3
TC0700009761.hg.1		lnc-DPP6-2:1			chr7	+	153422291	153423516	NonCoding	3,52	5,24	-3,3
TC0900007260.hg.1	FRG1HP	NR_034006	FSHD region gene 1 family member H, pseudogene	Hs.231861	chr9	+	40992232	41217197	Multiple_Complex	8,63	10,36	-3,3
TC0Y00006858.hg.1	VAMP7	NM_001145149_2	Homo sapiens vesicle-associated membrane protein 7 (VAMP7), transcript variant 2, mRNA.; Homo sapiens vesicle-associated membrane protein 7 (VAMP7), transcript variant 3, mRNA.; Homo sapiens vesicle-associated membrane protein 7 (VAMP7), transcript variant 1, mRNA.; Homo sapiens vesicle-associated membrane protein 7 (VAMP7), transcript variant 4, non-coding RNA.; Homo sapiens vesicle-associated m…		chrY	+	57067800	57130289	Multiple_Complex	7,76	9,48	-3,3
TC1000006961.hg.1	glyslar	glyslar.aAug10-unspliced	Transcript Identified by AceView		chr10	+	20987201	20987524	Unassigned	3,92	5,64	-3,3
TC1500007167.hg.1	klysta	klysta.aAug10-unspliced	Transcript Identified by AceView		chr15	+	48530095	48530506	Coding	3,55	5,27	-3,3
TC1500009621.hg.1	GTF2A2	NM_004492	general transcription factor IIA 2	Hs.512934	chr15	-	59638062	59657541	Multiple_Complex	10,96	12,68	-3,3
TC1800006889.hg.1	RIOK3	NM_003831	RIO kinase 3	Hs.728452	chr18	+	23452823	23486603	Multiple_Complex	16,52	18,24	-3,3
TC2000007457.hg.1	PKIG	NM_001281444	protein kinase (cAMP-dependent, catalytic) inhibitor gamma	Hs.472831	chr20	+	44531781	44624247	Multiple_Complex	6,21	7,93	-3,3
TC0100007173.hg.1	RPS14P3	NR_077246	ribosomal protein S14 pseudogene 3	Hs.660760	chr1	+	19607807	19608644	Multiple_Complex	6,83	5,11	3,3
TC0200009474.hg.1	rogybo	rogybo.aAug10-unspliced	Transcript Identified by AceView		chr2	+	137992509	137993476	Coding	4,82	3,1	3,3
TC0600012244.hg.1	RPL37P15	OTTHUMT00000041126	ribosomal protein L37 pseudogene 15		chr6	-	70098390	70098676	Multiple_Complex	5,57	3,85	3,3
TC0Y00006480.hg.1	gluber	gluber.aAug10-unspliced	Transcript Identified by AceView		chrY	+	2745213	2746331	Coding	5,96	4,24	3,3
TC1700010190.hg.1	IFT20	NM_001267774	intraflagellar transport 20	Hs.705431 // Hs.744876	chr17	-	28328325	28335489	Multiple_Complex	5,45	3,73	3,3
TC1700011493.hg.1	kerna	kerna.aAug10-unspliced	Transcript Identified by AceView		chr17	-	65985869	65988101	Coding	5,67	3,95	3,3
TC0200012929.hg.1	voypeebo	voypeebo.aAug10-unspliced	Transcript Identified by AceView		chr2	-	68230633	68232014	Unassigned	3,58	5,29	-3,29
TC0400010640.hg.1	TPI1P4	ENST00000513630	triosephosphate isomerase 1 pseudogene 4 [Source:HGNC Symbol;Acc:HGNC:38071]		chr4	-	49016682	49017154	Pseudogene	3,74	5,46	-3,29
TC0500008102.hg.1	MTND5P12	ENST00000502851	mitochondrially encoded NADH:ubiquinone oxidoreductase core subunit 5 pseudogene 12 [Source:HGNC Symbol;Acc:HGNC:42274]		chr5	+	94567461	94568909	Multiple_Complex	4,55	6,27	-3,29
TC0500011478.hg.1	KIAA0825	NM_001145678	KIAA0825	Hs.425123	chr5	-	94150851	94618604	Multiple_Complex	3,13	4,85	-3,29
TC0500013076.hg.1	plarstoybu	plarstoybu.aAug10-unspliced	Transcript Identified by AceView		chr5	-	179982573	179987796	Unassigned	3,08	4,8	-3,29
TC0900011717.hg.1	vytuby	vytuby.aAug10-unspliced	Transcript Identified by AceView		chr9	-	129946292	129946805	Unassigned	3,12	4,84	-3,29
TC1000009967.hg.1	LOC101928834; RP11-354E11.2	NR_120646	uncharacterized LOC101928834; novel transcript, antisense to C10orf112		chr10	-	19710328	19728550	NonCoding	7,83	9,55	-3,29
TC1400008860.hg.1		T102561			chr14	-	31602409	31607324	NonCoding	3,85	5,57	-3,29
TC1400009230.hg.1	AL138994.1	uc032bce.2			chr14	-	54641608	54641705	Precursor_microRNA	4,55	6,27	-3,29
TC1500009240.hg.1	ACTBP7	ENST00000418351	actin, beta pseudogene 7 [Source:HGNC Symbol;Acc:HGNC:140]		chr15	-	43989061	43990184	Pseudogene	6,97	8,69	-3,29
TC0100009546.hg.1	Y_RNA	ENST00000363677	Y RNA [Source:RFAM;Acc:RF00019]		chr1	+	116452536	116452627	NonCoding	5,68	3,96	3,29
TC0100012475.hg.1	MRPL20	NM_017971	mitochondrial ribosomal protein L20	Hs.182698	chr1	-	1401896	1407313	Multiple_Complex	6,83	5,11	3,29
TC0200012210.hg.1		AL133244.1:26698..26633:rfam			chr2	-	32956403	32956468	NonCoding	7,95	6,23	3,29
TC0300009676.hg.1	shermubu	shermubu.aAug10-unspliced	Transcript Identified by AceView		chr3	+	183641514	183642608	Unassigned	5,23	3,51	3,29
TC0400012782.hg.1	STIM2	NM_001169117	stromal interaction molecule 2	Hs.744950	chr4	+	26860691	27025381	Multiple_Complex	7,53	5,81	3,29
TC0X00008615.hg.1	darnu	darnu.aAug10	Transcript Identified by AceView		chrX	+	142204188	142210143	Unassigned	5,23	3,51	3,29
TC0X00011106.hg.1	RPL12P50	ENST00000603116	ribosomal protein L12 pseudogene 50 [Source:HGNC Symbol;Acc:HGNC:51942]		chrX	-	151023607	151023722	Multiple_Complex	7,76	6,04	3,29
TC1400010101.hg.1		NONHSAT039522			chr14	-	96323708	96323787	NonCoding	5,3	3,58	3,29
TC1600007608.hg.1	IGHV3OR16-8	OTTHUMT00000432095	immunoglobulin heavy variable 3/OR16-8 (non-functional)		chr16	+	33009175	33009620	Coding	6,13	4,41	3,29
TC0800011075.hg.1	TMEM55A	NM_018710	transmembrane protein 55A	Hs.202517	chr8	-	90993796	91041064	Multiple_Complex	8,54	10,26	-3,28
TC0X00010362.hg.1		lnc-GLA-1:1			chrX	-	101504581	101509670	NonCoding	3,43	5,15	-3,28
TC1100007948.hg.1	PRDX5	NM_012094	peroxiredoxin 5	Hs.502823	chr11	+	64318088	64321823	Coding	9,16	10,87	-3,28
TC1700009806.hg.1	AC003664.1; vyvaw	ENST00000440522.1	novel transcript; Transcript Identified by AceView		chr17	-	13299149	13306760	NonCoding	4,65	6,36	-3,28
TC1800009303.hg.1	deesey; RP11-879F14.3; RP11-879F14.2	deesey.aAug10	Transcript Identified by AceView; novel transcript		chr18	-	61571342	61607001	Multiple_Complex	16,1	17,81	-3,28
TC1900011013.hg.1	swywa	swywa.aAug10-unspliced	Transcript Identified by AceView		chr19	-	47050207	47055004	Multiple_Complex	6,27	7,98	-3,28
TC0800009775.hg.1		T339879			chr8	-	19093356	19093768	NonCoding	5,81	4,09	3,28
TC0800010953.hg.1	HNRNPA1P4	OTTHUMT00000372792	heterogeneous nuclear ribonucleoprotein A1 pseudogene 4		chr8	-	82291624	82292379	Pseudogene	6,35	4,63	3,28
TC0900009346.hg.1	CBWD1	NM_001145355	COBW domain containing 1	Hs.531330 // Hs.645337	chr9	-	121038	179147	Multiple_Complex	11,01	9,3	3,28
TC1400010595.hg.1	KIAA0391	NM_001256678	KIAA0391	Hs.458487	chr14	+	35121846	35277614	Multiple_Complex	5,39	3,68	3,28
TC0500006737.hg.1	MARCH6	NM_001270660	membrane associated ring finger 6	Hs.432862	chr5	+	10353639	10440665	Multiple_Complex	10,55	12,25	-3,27
TC0500010830.hg.1	AC116606.1	uc063dud.1			chr5	-	57872939	57873046	Precursor_microRNA	4,47	6,18	-3,27
TC1000011091.hg.1	spumu	spumu.aAug10-unspliced	Transcript Identified by AceView		chr10	-	75686530	75687143	Coding	3,15	4,86	-3,27
TC1600010306.hg.1		T132365			chr16	-	51919335	51994735	NonCoding	3,38	5,09	-3,27
TC1600010779.hg.1	AC027281.1	uc059wsf.1			chr16	-	70873184	70873313	Precursor_microRNA	3,72	5,43	-3,27
TC1800006849.hg.1	AC091043.1	uc060nvg.1			chr18	+	21999569	21999651	Precursor_microRNA	4,17	5,88	-3,27
TC1900011711.hg.1		NONHSAT065873 // NONHSAT065873			chr19	+	35575604	35581897	NonCoding	3,86	5,57	-3,27
TC2100007337.hg.1	dysobo	dysobo.aAug10-unspliced	Transcript Identified by AceView		chr21	+	44032472	44032856	Unassigned	3,27	4,98	-3,27
TC0100009023.hg.1	RP11-91I11.1	ENST00000439897			chr1	+	91600171	91600321	Multiple_Complex	5,85	4,14	3,27
TC0600006991.hg.1	RN7SKP204	ENST00000365481	RNA, 7SK small nuclear pseudogene 204 [Source:HGNC Symbol;Acc:HGNC:45928]		chr6	+	13547704	13548013	NonCoding	6,65	4,94	3,27
TC0600007663.hg.1	LOC102725019; XXbac-BPG254F23.7	ENST00000448198	uncharacterized LOC102725019; novel transcript		chr6	+	32718005	32719170	NonCoding	6,01	4,3	3,27
TC0600007729.hg.1		NONHSAT110812 // NONHSAT110812			chr6	+	33900622	33904161	NonCoding	6,96	5,25	3,27
TC0600013104.hg.1		T311010			chr6	-	126276237	126277815	NonCoding	5,09	3,38	3,27
TC0X00007049.hg.1	RP11-265D20.1	ENST00000605596			chrX	+	43000174	43000396	Multiple_Complex	5,33	3,62	3,27
TC1800007835.hg.1	ADNP2	NM_014913	ADNP homeobox 2	Hs.131915	chr18	+	80109031	80147523	Multiple_Complex	5,21	3,5	3,27
TC0100010733.hg.1	storkerbo	storkerbo.aAug10	Transcript Identified by AceView		chr1	+	178039833	178046468	NonCoding	4,22	5,93	-3,26
TC0400011123.hg.1	Y_RNA	ENST00000364128	Y RNA [Source:RFAM;Acc:RF00019]		chr4	-	78632273	78632385	NonCoding	4,27	5,98	-3,26
TC0800007464.hg.1	RP11-359P18.2	ENST00000523940			chr8	+	43251711	43251858	Multiple_Complex	3,41	5,11	-3,26
[truncated: 6,276 more rows]
