# Supplementary material for: Platelets Purification Is a Crucial Step for Transcriptomic Analysis
Source: Int J Mol Sci. 2022 Mar 13;23(6):3100. doi: 10.3390/ijms23063100 (PMC8953733; doi:10.3390/ijms23063100)
Supplement: Supplementary file 1 [file ijms-23-03100-s001.zip › Supplementary Table S2.xlsx]

## Sheet: Leukocytes
List of transcripts related to leukocytes and found increased in platelets purified by the classical method
ID	Gene Symbol	Description	Group	Classical method Avg (log2)	Microbead method Avg (log2)	Fold Change
TC0100011105.hg.1	PTPRC= CD45	protein tyrosine phosphatase, receptor type, C	Multiple_Complex	13,98	8,15	56,91
TC0600014272.hg.1	HLA-DRB6	major histocompatibility complex, class II, DR beta 6 (pseudogene)	Multiple_Complex	5,08	3,92	2,24	Major histocompatibility complex class II molecules
TC0600011491.hg.1	HLA-DRB5	major histocompatibility complex, class II, DR beta 5	Multiple_Complex	4,89	3,56	2,5
TC0600007650.hg.1	HLA-DRA	major histocompatibility complex, class II, DR alpha	Coding	7,3	5,34	3,89
TC0600007657.hg.1	HLA-DQA1	major histocompatibility complex, class II, DQ alpha 1	Multiple_Complex	6,34	3,82	5,74
TC0600007664.hg.1	HLA-DQA2	major histocompatibility complex, class II, DQ alpha 2	Coding	5,53	2,99	5,82
TC0600014273.hg.1	HLA-DRB1	major histocompatibility complex, class II, DR beta 1	Multiple_Complex	7,71	4,39	9,98
TC0600014277.hg.1	HLA-DMA	major histocompatibility complex, class II, DM alpha	Multiple_Complex	7,37	4,73	6,26
TC0600007677.hg.1	HLA-DPB1	major histocompatibility complex, class II, DP beta 1	Multiple_Complex	7,25	4,62	6,2
TC0600011517.hg.1	HLA-DPA1	major histocompatibility complex, class II, DP alpha 1	Multiple_Complex	6,69	4,06	6,19
TC1600006888.hg.1	CIITA	class II, major histocompatibility complex, transactivator	Multiple_Complex	5,6	3,56	4,11
TC0600014276.hg.1	HLA-DMB	major histocompatibility complex, class II, DM beta	Multiple_Complex	9,41	5,11	19,75
TC0100017110.hg.1	FCMR	Fc fragment of IgM receptor	Multiple_Complex	7,9	4,6	9,9	Fc receptors
TC0100016049.hg.1	FCRL3	Fc receptor-like 3	Multiple_Complex	7,39	4,22	8,98
TC0100016051.hg.1	FCRL2	Fc receptor-like 2	Multiple_Complex	4,64	3,46	2,27
TC0100016052.hg.1	FCRL1	Fc receptor-like 1	Multiple_Complex	4,85	3,71	2,2
TC1400010800.hg.1	IGHG3; IGHV4-34; IGHV7-34-1; IGHV3-23; IGHV1-24; IGHV3-7; IGHV3-11; IGHV3-21; IGHV3-15; IGHV3-6; IGHV3-20; IGHV2-5; IGHV1-2; IGHV4-4; IGHV1-3; IGHV6-1; IGHM; IGHJ6; IGHJ2P; IGHJ2; IGHJ1P; IGHJ1; IGHG1	immunoglobulin heavy constant gamma 3 (G3m marker); immunoglobulin heavy variable 4-34; immunoglobulin heavy variable 7-34-1 (pseudogene); immunoglobulin heavy variable 3-23; immunoglobulin heavy variable 1-24; immunoglobulin heavy variable 3-7; immunoglobulin heavy variable 3-11 (gene/pseudogene); immunoglobulin heavy variable 3-21; immunoglobulin heavy variable 3-15; immunoglobulin heavy variab…	Multiple_Complex	6,5	3,21	9,76	Immunoglobulins
TC1700011430.hg.1	CD79B	CD79b molecule, immunoglobulin-associated beta	Multiple_Complex	7,25	4,77	5,57
TC2200009222.hg.1	IGLC3	immunoglobulin lambda constant 3 (Kern-Oz+ marker)	Coding	9,72	4,09	49,42
TC0200013380.hg.1	IGK; IGKV1-6; IGKV1-5; IGKV3-11; IGKV1-8; IGKV2-10; IGKV1-9; IGKV2-23; IGKV3-20; IGKV1-12; IGKV1-16; IGKV1-17; IGKV2-28; IGKV3-15; IGKV2-24; IGKV1-39; IGKV1-33; IGKC; IGKV2-30	immunoglobulin kappa locus; immunoglobulin kappa variable 1-6; immunoglobulin kappa variable 1-5; immunoglobulin kappa variable 3-11; immunoglobulin kappa variable 1-8; immunoglobulin kappa variable 2-10 (pseudogene); immunoglobulin kappa variable 1-9; immunoglobulin kappa variable 2-23 (pseudogene); immunoglobulin kappa variable 3-20; immunoglobulin kappa variable 1-12; immunoglobulin kappa vari…	Multiple_Complex	13,04	4,11	486,91
TC1400010804.hg.1	IGHV4-39	immunoglobulin heavy variable 4-39	Multiple_Complex	6,43	4,21	4,65
TC1400010444.hg.1	IGHA1	immunoglobulin heavy constant alpha 1	Coding	5,86	3,72	4,43
TC1400010495.hg.1	IGHV3-30	immunoglobulin heavy variable 3-30	Coding	5,96	3,95	4,01
TC2200006822.hg.1	IGLC7	immunoglobulin lambda constant 7	Coding	5,72	3,74	3,95
TC1400010500.hg.1	IGHV3-33	immunoglobulin heavy variable 3-33	Coding	5,81	3,91	3,75
TC1500010834.hg.1	IGHV1OR15-3; IGHV1OR15-1	immunoglobulin heavy variable 1/OR15-3 (pseudogene); immunoglobulin heavy variable 1/OR15-1 (non-functional)	Multiple_Complex	6,69	4,84	3,6
TSUnmapped00000665.hg.1	IGKV3-20	immunoglobulin kappa variable 3-20 [Source:HGNC Symbol;Acc:HGNC:5817]	Coding	5,17	3,42	3,38
TC1600007608.hg.1	IGHV3OR16-8	immunoglobulin heavy variable 3/OR16-8 (non-functional)	Coding	6,13	4,41	3,29
TC1500008604.hg.1	IGHV3OR15-7	immunoglobulin heavy variable 3/OR15-7 (pseudogene)	Coding	6,63	5,13	2,82
TC1600007605.hg.1	IGHV3OR16-10	immunoglobulin heavy variable 3/OR16-10 (non-functional)	Coding	6,97	5,59	2,6
TC1400010528.hg.1	IGHV3-52	immunoglobulin heavy variable 3-52 (pseudogene)	Multiple_Complex	6,09	4,72	2,58
TC1400010498.hg.1	IGHV4-31	immunoglobulin heavy variable 4-31	Multiple_Complex	4,62	3,32	2,48
TC1400010554.hg.1	IGHV3-71	immunoglobulin heavy variable 3-71 (pseudogene)	Multiple_Complex	5,08	3,77	2,47
TC1400010497.hg.1	IGHV3-30-2	immunoglobulin heavy variable 3-30-2 (pseudogene)	Multiple_Complex	5,96	4,66	2,46
TC1400010502.hg.1	IGHV3-33-2	immunoglobulin heavy variable 3-33-2 (pseudogene)	Multiple_Complex	5,33	4,12	2,32
TC2200009205.hg.1	IGLV8-61	immunoglobulin lambda variable 8-61	Coding	4,67	3,46	2,32
TC1400010534.hg.1	IGHV3-60	immunoglobulin heavy variable 3-60 (pseudogene)	Multiple_Complex	4,91	3,75	2,23
TC2200006821.hg.1	IGLC6	immunoglobulin lambda constant 6 (Kern+Oz- marker, gene/pseudogene)	Multiple_Complex	5,41	4,26	2,22
TC1600010112.hg.1	IGHV3OR16-16	immunoglobulin heavy variable 3/OR16-16 (pseudogene) [Source:HGNC Symbol;Acc:HGNC:5640]	Multiple_Complex	5,09	3,99	2,14
TSUnmapped00000755.hg.1	IGKV1-39	immunoglobulin kappa variable 1-39 (gene/pseudogene) [Source:HGNC Symbol;Acc:HGNC:5740]	Coding	4,72	3,67	2,07
TC0400010961.hg.1	JCHAIN	joining chain of multimeric IgA and IgM	Multiple_Complex	10,45	4,27	72,37
TC1200006773.hg.1	KLRF1	killer cell lectin-like receptor subfamily F, member 1	Multiple_Complex	9,2	6,68	5,77	Lymphocytes and natural killer cells
TC1200009872.hg.1	KLRB1	killer cell lectin-like receptor subfamily B, member 1	Coding	10,97	6,55	21,41
TC1200012754.hg.1	KLRC1	killer cell lectin-like receptor subfamily C, member 1	Multiple_Complex	4,89	3,32	2,98
TC1200012753.hg.1	KLRC2	killer cell lectin-like receptor subfamily C, member 2	Coding	7,14	5,79	2,54
TC1200006788.hg.1	KLRD1 = CD94	killer cell lectin-like receptor subfamily D, member 1	Multiple_Complex	7	5,78	2,32
TC1900011251.hg.1	NKG7	natural killer cell granule protein 7	Coding	10,6	9,04	2,95
TC0300008320.hg.1	CD96	CD96 molecule	Multiple_Complex	10,2	7,65	5,87
TC0100016139.hg.1	CD48	CD48 molecule	Multiple_Complex	5,93	4,79	2,21
TC0200008452.hg.1	MAL	mal, T-cell differentiation protein	Multiple_Complex	6,36	3,31	8,26
TC0500007413.hg.1	GZMA	granzyme A	Multiple_Complex	9,73	7,07	6,32
TC0500007408.hg.1	GZMK	granzyme K	Multiple_Complex	6,04	3,59	5,45
TC0300011997.hg.1	BTLA	B and T lymphocyte associated	Multiple_Complex	5,86	3,92	3,84
TC0X00009981.hg.1	IL2RG	interleukin 2 receptor, gamma	Multiple_Complex	7,14	5,39	3,37
TC0600011439.hg.1	NCR3	natural cytotoxicity triggering receptor 3	Multiple_Complex	5,41	3,96	2,73
TC1100009200.hg.1	CD3E	CD3e molecule, epsilon (CD3-TCR complex)	Multiple_Complex	9,79	7,5	4,89	T lymphocytes
TC1100012478.hg.1	CD3D	CD3d molecule, delta (CD3-TCR complex)	Multiple_Complex	12,62	4,32	314,47
TC1100009202.hg.1	CD3G	CD3g molecule, gamma (CD3-TCR complex)	Multiple_Complex	5,95	3,99	3,9
TC0700010774.hg.1	TRGJP1	T cell receptor gamma joining P1	Coding	7,19	4,48	6,55
TC0700013538.hg.1	TRGJ1; TRGC2; TRGJ2; TRGV9; TRGC1; TRGJP; TRGJP2	T cell receptor gamma joining 1; T cell receptor gamma constant 2; T cell receptor gamma joining 2; T cell receptor gamma variable 9; T cell receptor gamma constant 1; T cell receptor gamma joining P; T cell receptor gamma joining P2	Multiple_Complex	7,9	5,21	6,45
TC1100009200.hg.1	CD3E	CD3e molecule, epsilon (CD3-TCR complex)	Multiple_Complex	9,79	7,5	4,89
TC0700013478.hg.1	TRBV20-1	T cell receptor beta variable 20-1	Multiple_Complex	5,56	3,57	3,98
TC0700013479.hg.1	TRBV25-1; TRBJ2-4; TRBV28; TRBC2; TRBJ2-6; TRBJ2-1; TRBV27; TRBJ1-5; TRBJ1-6; TRBC1	T cell receptor beta variable 25-1; T cell receptor beta joining 2-4; T cell receptor beta variable 28; T cell receptor beta constant 2; T cell receptor beta joining 2-6; T cell receptor beta joining 2-1; T cell receptor beta variable 27; T cell receptor beta joining 1-5; T cell receptor beta joining 1-6; T cell receptor beta constant 1	Multiple_Complex	6,96	5,07	3,73
TC1400006632.hg.1	TRAJ35	T cell receptor alpha joining 35 (non-functional)	Coding	7,82	3,49	20,11
TC1400006630.hg.1	TRAJ38	T cell receptor alpha joining 38	Coding	5,1	3,52	2,99
TC1400006631.hg.1	TRAJ36	T cell receptor alpha joining 36	Coding	5,42	3,86	2,94
TC0300008290.hg.1	TRAT1	T cell receptor associated transmembrane adaptor 1	Multiple_Complex	4,97	3,6	2,58
TC1400010571.hg.1	TRAC; TRAV6; TRAV13-1; TRAV8-4; TRAV13-2; TRAV9-2; TRAV12-3; TRAV16; TRAV17; TRAV20; TRAV22; TRDV1; TRAV26-1; TRAV8-7; TRAV27; TRAV29DV5; TRAV35; TRAV38-2DV8; TRDV2; TRDJ1; TRDC; TRAJ58; TRAJ57; TRAJ54; TRAJ53; TRAJ52; TRAJ49; TRAJ48; TRAJ46; TRAJ44; TRAJ43; TRAJ42; TRAJ40; TRAJ39; TRAJ34; TRAJ32; TRAJ31; TRAJ29; TRAJ28; TRAJ27; TRAJ26; TRAJ24; TRAJ21; TRAJ20; TRAJ18; TRAJ12; TRAJ11; TRAJ6; TRAJ4…	T-cell receptor alpha constant; T cell receptor alpha variable 6; T cell receptor alpha variable 13-1; T cell receptor alpha variable 8-4; T cell receptor alpha variable 13-2; T cell receptor alpha variable 9-2; T cell receptor alpha variable 12-3; T cell receptor alpha variable 16; T cell receptor alpha variable 17; T cell receptor alpha variable 20; T cell receptor alpha variable 22; T cell rec…	Multiple_Complex	4,23	2,96	2,41
TC0700009470.hg.1	TRBJ1-4	T cell receptor beta joining 1-4	Coding	5,34	4,17	2,25
TC1400010572.hg.1	TRAJ10	T cell receptor alpha joining 10	Multiple_Complex	6,23	5,12	2,16
TC1400006641.hg.1	TRAJ14	T cell receptor alpha joining 14	Coding	14,58	13,56	2,03
TC0300008542.hg.1	CD86	CD86 molecule	Multiple_Complex	4,96	3,58	2,6	Antigen presenting cells including B cells
TC2000007519.hg.1	CD40	CD40 molecule, TNF receptor superfamily member 5	Multiple_Complex	5,7	4,65	2,07
TC0500013316.hg.1	CD180	CD180 molecule	Multiple_Complex	5,72	3,34	5,21
TC1700012341.hg.1	C1QBP	complement component 1, q subcomponent binding protein	Multiple_Complex	7,89	4,92	7,81	Complements
TC0100011413.hg.1	CR2	complement component (3d/Epstein Barr virus) receptor 2	Multiple_Complex	5,01	3,68	2,5
TC0100009394.hg.1	CD53	CD53 molecule	Multiple_Complex	10,61	5,92	25,78
TC0600006836.hg.1	LY86	lymphocyte antigen 86	Multiple_Complex	7,13	3,81	9,99
TC1300008840.hg.1	LCP1	lymphocyte cytosolic protein 1 (L-plastin)	Multiple_Complex	8,3	5,07	9,38
TC0100016359.hg.1	SELL	selectin L	Multiple_Complex	7,61	4,98	6,18
TC0500007138.hg.1	IL7R	interleukin 7 receptor	Multiple_Complex	6,84	4,42	5,38
TC0100010241.hg.1	MNDA	myeloid cell nuclear differentiation antigen	Multiple_Complex	7,76	5,7	4,17
TC0600007597.hg.1	LST1	leukocyte specific transcript 1	Multiple_Complex	6,94	4,89	4,12
TC0400010449.hg.1	TLR10	toll-like receptor 10	Multiple_Complex	6,56	4,54	4,05
TC1200009881.hg.1	CLEC2B	C-type lectin domain family 2, member B	Multiple_Complex	11,5	6,39	34,41
TC2100006967.hg.1	IFNGR2	interferon gamma receptor 2 (interferon gamma transducer 1)	Multiple_Complex	6,12	4,14	3,94
TC2100008494.hg.1	IFNAR2	interferon (alpha, beta and omega) receptor 2	Multiple_Complex	6,05	4,16	3,7
TC1200011599.hg.1	LTA4H	leukotriene A4 hydrolase	Multiple_Complex	9,48	4,82	25,3
TC0900007576.hg.1	ANXA1	annexin A1	Multiple_Complex	8,87	4,46	21,24
TC0200014414.hg.1	CXCR4	chemokine (C-X-C motif) receptor 4	Multiple_Complex	11,29	6,88	21,23
TC2100006960.hg.1	IFNAR1	interferon (alpha, beta and omega) receptor 1	Multiple_Complex	4,81	3,71	2,15
TC1500010778.hg.1	IL16	interleukin 16	Multiple_Complex	5,52	4,44	2,11
TC1700010630.hg.1	CCR7	chemokine (C-C motif) receptor 7	Coding	8,56	4,32	18,85
TC1600007312.hg.1	IL4R	interleukin 4 receptor	Multiple_Complex	4,87	3,78	2,12
TC0200012189.hg.1	NLRC4	NLR family, CARD domain containing 4	Coding	4,71	3,47	2,35
TC1100013221.hg.1	CASP1	caspase 1	Multiple_Complex	7,73	4,78	7,68
TC0600008780.hg.1	CASP8AP2	caspase 8 associated protein 2	Multiple_Complex	6,37	4,47	3,74
TC0100015875.hg.1	ILF2	interleukin enhancer binding factor 2	Multiple_Complex	6,87	5,14	3,31
TC0600013125.hg.1	THEMIS	thymocyte selection associated	Coding	5,02	3,36	3,15
TC0500008846.hg.1	IGIP	IgA-inducing protein	Coding	5,47	3,9	2,96
TC1300009598.hg.1	GPR183	G protein-coupled receptor 183	Coding	7,19	5,7	2,83
TC1200011891.hg.1	GIT2	G protein-coupled receptor kinase interacting ArfGAP 2	Multiple_Complex	7,7	6,29	2,65
TC0800007978.hg.1	LY96	lymphocyte antigen 96	Coding	4,87	3,53	2,52
TC0100015783.hg.1	RFX5	regulatory factor X, 5 (influences HLA class II expression)	Multiple_Complex	5,35	4,08	2,41
TC0300011988.hg.1	GCSAM	germinal center-associated, signaling and motility	Coding	4,82	3,55	2,41
TC0200009973.hg.1	ITGA6	integrin alpha 6	Multiple_Complex	5,35	4,11	2,37
TC1300006543.hg.1	FGF9	fibroblast growth factor 9	Multiple_Complex	4,74	3,56	2,27
TC0100014014.hg.1	PRDX1	peroxiredoxin 1	Multiple_Complex	5,93	4,77	2,25
TC0100018484.hg.1	MCL1	myeloid cell leukemia 1	Multiple_Complex	5,04	3,89	2,23
TC0700008011.hg.1	NCF1	neutrophil cytosolic factor 1	Multiple_Complex	4,43	3,27	2,23
TC1600006658.hg.1	IL32	interleukin 32	Multiple_Complex	6,02	4,92	2,15
TC1100010962.hg.1	MPEG1	macrophage expressed 1	Coding	4,81	3,71	2,14
TC0300013146.hg.1	TNFSF10	tumor necrosis factor (ligand) superfamily, member 10	Multiple_Complex	4,76	3,68	2,13
TC0600012731.hg.1	ATG5	autophagy related 5	Multiple_Complex	4,37	3,29	2,13
TC2000007227.hg.1	ROMO1	reactive oxygen species modulator 1	Multiple_Complex	9,03	7,94	2,13
TC1100012919.hg.1	THYN1	thymocyte nuclear protein 1	Multiple_Complex	5,06	4	2,1
TC2200009231.hg.1	MIF	macrophage migration inhibitory factor (glycosylation-inhibiting factor)	Multiple_Complex	5,18	4,11	2,1
TC0100015355.hg.1	SIKE1	suppressor of IKBKE 1	Multiple_Complex	4,92	3,86	2,09
TC0200008675.hg.1	IL18RAP	interleukin 18 receptor accessory protein	Multiple_Complex	6,77	5,7	2,09
TC0100015752.hg.1	CTSS	cathepsin S	Multiple_Complex	9,61	4,19	42,92
TC0600007598.hg.1	AIF1	allograft inflammatory factor 1	Multiple_Complex	13,65	8,76	29,54
