# Supplementary material for: Platelets Purification Is a Crucial Step for Transcriptomic Analysis
Source: Int J Mol Sci. 2022 Mar 13;23(6):3100. doi: 10.3390/ijms23063100 (PMC8953733; doi:10.3390/ijms23063100)
Supplement: Supplementary file 1 [file ijms-23-03100-s001.zip › Supplementary Table S3.xlsx]

## Sheet: Red blood cells
List of transcripts related to erythrocytes and found increased in platelets purified by the classical method
ID	Gene Symbol	Description	Group	Classical method Avg (log2)	Microbead method Avg (log2)	Fold Change
TC1600006446.hg.1	HBA1	hemoglobin, alpha 1	Multiple_Complex	9,97	6,56	10,66
TC1600006445.hg.1	HBA2	hemoglobin, alpha 2	Multiple_Complex	9,99	6,54	10,96
TC1100009917.hg.1	HBB	hemoglobin, beta	Multiple_Complex	16,51	14,52	3,97
