# Supplementary material for: Platelets Purification Is a Crucial Step for Transcriptomic Analysis
Source: Int J Mol Sci. 2022 Mar 13;23(6):3100. doi: 10.3390/ijms23063100 (PMC8953733; doi:10.3390/ijms23063100)
Supplement: Supplementary file 1 [file ijms-23-03100-s001.zip › Supplementary Table S4.xlsx]

## Sheet: Plaquettes
List of transcripts related to platelets and found decreased in platelets purified by the classical method
ID	Gene Symbol	Description	Group	Classical method Avg (log2)	Microbead method Avg (log2)	Fold Change
TC0700008190.hg.1	CD36 = GPIV	CD36 molecule (thrombospondin receptor)	Multiple_Complex	7,22	8,54	-2,51
TC0100016357.hg.1	SELP	selectin P (granule membrane protein 140kDa, antigen CD62)	Multiple_Complex	10,13	13,83	-13,03
TC1700010830.hg.1	ITGA2B = CD41 = GPIIb	integrin alpha 2b	Multiple_Complex	8,54	11,7	-8,93
TC1700012274.hg.1	ITGB3 = CD61	integrin beta 3	Multiple_Complex	15,07	17,52	-5,49
TC0600010709.hg.1	F13A1	coagulation factor XIII, A1 polypeptide	Multiple_Complex	14,38	19,75	-41,22
TC0400012222.hg.1	PDGFC	platelet derived growth factor C	Multiple_Complex	4,08	6,05	-3,92
TC1700006653.hg.1	GP1BA	glycoprotein Ib (platelet), alpha polypeptide	Coding	6,26	8,05	-3,45
TC2200006614.hg.1	GP1BB; SEPT5	glycoprotein Ib (platelet), beta polypeptide; septin 5	Multiple_Complex	10,41	12,14	-3,31
TC0700009352.hg.1	TBXAS1	thromboxane A synthase 1 (platelet)	Multiple_Complex	7,79	9,48	-3,21
TC0300008755.hg.1	GP9	glycoprotein IX (platelet)	Coding	3,79	4,99	-2,31
TC0300013599.hg.1	GP5	glycoprotein V (platelet)	Coding	4,83	5,83	-2
TC1500006925.hg.1	THBS1	thrombospondin 1	Multiple_Complex	14,25	17,61	-10,26
TC0600011770.hg.1	TREML1	triggering receptor expressed on myeloid cells-like 1	Multiple_Complex	12,91	16,86	-15,46
TC2000007509.hg.1	CTSA	cathepsin A	Multiple_Complex	12,24	15,76	-11,44
TC1200006604.hg.1	CD9	CD9 molecule	Multiple_Complex	5,7	7,13	-2,7
TC1100013129.hg.1	CTSD	cathepsin D	Multiple_Complex	7,39	8,62	-2,34
TC1700010447.hg.1	CCL5	chemokine (C-C motif) ligand 5	Coding	11,6	14,41	-6,99
TC1900010743.hg.1	TGFB1	transforming growth factor beta 1	Multiple_Complex	6,39	10,28	-14,79
TC1800008977.hg.1	CD226	CD226 molecule	Multiple_Complex	12,34	15,39	-8,28
TC1100012686.hg.1	ESAM	endothelial cell adhesion molecule	Multiple_Complex	11,48	14,71	-9,4
TC0100018519.hg.1	F11R	F11 receptor	Multiple_Complex	10,99	14,09	-8,53
TC2000007251.hg.1	MYL9	myosin light chain 9	Multiple_Complex	12,89	15,68	-6,91
TC0X00011194.hg.1	FLNA	filamin A, alpha	Multiple_Complex	7,24	9,84	-6,07
TC1100009611.hg.1	JAM3	junctional adhesion molecule 3	Multiple_Complex	7,11	9,7	-6,02
TC1100011643.hg.1	ARRB1	arrestin, beta 1	Multiple_Complex	8,12	10,42	-4,93
TC0200015194.hg.1	TFPI	tissue factor pathway inhibitor (lipoprotein-associated coagulation inhibitor)	Multiple_Complex	7,2	9,53	-5,05
TC2100007803.hg.1	APP	amyloid beta (A4) precursor protein	Multiple_Complex	13,23	17,31	-16,85
TC1200007418.hg.1	ANO6	anoctamin 6	Multiple_Complex	15,41	18,92	-11,32
TC0X00007149.hg.1	TIMP1	TIMP metallopeptidase inhibitor 1	Multiple_Complex	7,94	12,92	-31,56
TC0Y00006476.hg.1	CD99	Homo sapiens CD99 molecule (CD99), transcript variant 2, mRNA.; Homo sapiens CD99 molecule (CD99), transcript variant 3, mRNA.; Homo sapiens CD99 molecule (CD99), transcript variant 1, mRNA.; CD99 molecule [Source:HGNC Symbol;Acc:HGNC:7082]; Homo sapiens CD99 molecule, mRNA (cDNA clone MGC:2282 IMAGE:3161673), complete cds.; Homo sapiens CD99 molecule, mRNA (cDNA clone MGC:3938 IMAGE:2906143), co…	Multiple_Complex	13,38	16,28	-7,44
TC1200010866.hg.1	CD63	CD63 molecule	Multiple_Complex	15,58	17,07	-2,79
TC1100011643.hg.1	ARRB1	arrestin, beta 1	Multiple_Complex	8,12	10,42	-4,93
TC1700011442.hg.1	PECAM1 = CD31	platelet/endothelial cell adhesion molecule 1	Multiple_Complex	6,73	8,56	-3,56
TC0100011621.hg.1	TGFB2; TGFB2-OT1	transforming growth factor beta 2; TGFB2 overlapping transcript 1	Multiple_Complex	6,74	8,35	-3,04
TC1100009657.hg.1	IFITM3	interferon induced transmembrane protein 3	Multiple_Complex	6,98	8,88	-3,73
TC0400008391.hg.1	EGF	epidermal growth factor	Multiple_Complex	6,11	8,18	-4,21
TC0100015397.hg.1	CD58	CD58 molecule	Multiple_Complex	7,15	10,53	-10,42
TC0100011406.hg.1	CD55	CD55 molecule, decay accelerating factor for complement (Cromer blood group)	Multiple_Complex	16,58	17,77	-2,28
TC1500008485.hg.1	IGF1R	insulin-like growth factor 1 receptor	Multiple_Complex	5,76	6,81	-2,08
TC0300011936.hg.1	CD47	CD47 molecule	Multiple_Complex	17,17	18,38	-2,31
TC0100016137.hg.1	CD84	CD84 molecule	Multiple_Complex	6,13	7,97	-3,59
TC1500009574.hg.1	ADAM10	ADAM metallopeptidase domain 10	Multiple_Complex	8,17	9,81	-3,11
TC1300010000.hg.1	TNFSF13B	tumor necrosis factor (ligand) superfamily, member 13b	Multiple_Complex	7,79	9,11	-2,49
TC0100016431.hg.1	TNFSF4 = OX40L	tumor necrosis factor (ligand) superfamily, member 4	Multiple_Complex	10,39	13,91	-11,47
TC0400011578.hg.1	CASP6	caspase 6	Multiple_Complex	6,36	7,58	-2,34
TC0100008621.hg.1	LEPR; LEPROT	leptin receptor; leptin receptor overlapping transcript	Multiple_Complex	14,45	15,55	-2,14
TC0600014103.hg.1	LY6G6F	lymphocyte antigen 6 complex, locus G6F	Coding	8,92	10,92	-4
TC1600011368.hg.1	LAT	linker for activation of T-cells	Multiple_Complex	4,57	5,79	-2,32
TC1300008125.hg.1	LAMP1	lysosomal-associated membrane protein 1	Multiple_Complex	3,64	4,89	-2,38
TC0X00010671.hg.1	LAMP2	lysosomal-associated membrane protein 2	Multiple_Complex	8,16	10,09	-3,8
TC0800009437.hg.1	DEFA1B; DEFA1; DEFA3	defensin, alpha 1B; defensin, alpha 1; defensin, alpha 3, neutrophil-specific	Coding	3,71	5,85	-4,41
TC0800012381.hg.1	DEFA1; DEFA1B	defensin, alpha 1; defensin, alpha 1B	Coding	3,71	5,85	-4,41
TC1900011657.hg.1	MCEMP1	mast cell-expressed membrane protein 1	Multiple_Complex	7,52	8,67	-2,22
TC1700012191.hg.1	CD68	CD68 molecule	Coding	5,93	7,46	-2,87
TC0600007518.hg.1	HLA-L	major histocompatibility complex, class I, L (pseudogene)	Multiple_Complex	10,41	11,96	-2,91
TC0600007495.hg.1	HLA-A	major histocompatibility complex, class I, A	Multiple_Complex	8,35	10,03	-3,21
TC0600014258.hg.1	HLA-B	major histocompatibility complex, class I, B	Multiple_Complex	11,81	15,07	-9,57
TC0600014257.hg.1	HLA-C	major histocompatibility complex, class I, C	Multiple_Complex	9,64	12,81	-8,95
TC0600007530.hg.1	HLA-E	major histocompatibility complex, class I, E	Multiple_Complex	9,72	11,85	-4,38
TC0600007487.hg.1	HLA-G	major histocompatibility complex, class I, G	Multiple_Complex	5,75	6,79	-2,06
TC0600007488.hg.1	HLA-H	major histocompatibility complex, class I, H (pseudogene)	Multiple_Complex	15,16	16,61	-2,72
TC0600007494.hg.1	HLA-U	major histocompatibility complex, class I, U (pseudogene)	Multiple_Complex	12,98	16,24	-9,52
TC0100018308.hg.1	FCGR2A	Fc fragment of IgG, low affinity IIa, receptor (CD32)	Multiple_Complex	7,06	9,17	-4,31
TC0100010341.hg.1	FCER1G	Fc fragment of IgE, high affinity I, receptor for; gamma polypeptide	Multiple_Complex	16,61	18,11	-2,83
TC0600014217.hg.1	SERPINB1	serpin peptidase inhibitor, clade B (ovalbumin), member 1	Multiple_Complex	9,61	12,03	-5,33
