# Supplementary material for: Platelets Purification Is a Crucial Step for Transcriptomic Analysis
Source: Int J Mol Sci. 2022 Mar 13;23(6):3100. doi: 10.3390/ijms23063100 (PMC8953733; doi:10.3390/ijms23063100)
Supplement: Supplementary file 1 [file ijms-23-03100-s001.zip › Supplementary Table S5.xlsx]

## Sheet: Feuil1
List of transcripts related to platelets and contaminating leukocytes and erythrocytes, separately.
	Gene Symbol	Description
Platelet related transcripts	GP1BA	glycoprotein Ib (platelet), alpha polypeptide
	GP1BB; SEPT5	glycoprotein Ib (platelet), beta polypeptide; septin 5
	TBXAS1	thromboxane A synthase 1 (platelet)
	GP9	glycoprotein IX (platelet)
	GP5	glycoprotein V (platelet)
	CD36 = GPIV	CD36 molecule (thrombospondin receptor)
	SELP	selectin P
	ITGA2B = CD41 = GPIIb	integrin alpha 2b
	ITGB3 = CD61	integrin beta 3
	F13A1	coagulation factor XIII, A1 polypeptide
	PDGFC	platelet derived growth factor C
	THBS1	thrombospondin 1
	TREML1	triggering receptor expressed on myeloid cells-like 1
	CD9	CD9 molecule
	CCL5	chemokine (C-C motif) ligand 5
	TGFB1	transforming growth factor beta 1
	TGFB2; TGFB2-OT1	transforming growth factor beta 2; TGFB2 overlapping transcript 1
	MYL9	myosin light chain 9
	CD99	CD99 molecule
	CD63	CD63 molecule
	PECAM1 = CD31	platelet/endothelial cell adhesion molecule 1
	IFITM3	interferon induced transmembrane protein 3
	CD47	CD47 molecule
	FCGR2A	Fc fragment of IgG, low affinity IIa, receptor (CD32)
	FCER1G	Fc fragment of IgE, high affinity I, receptor for; gamma polypeptide
Leukocytes related transcripts	PTPRC= CD45	protein tyrosine phosphatase, receptor type, C
	RPL23	ribosomal protein L23
	RPL27	ribosomal protein L27
	RPL31	ribosomal protein L31
	RPL35	ribosomal protein L35
	RPS14	ribosomal protein S14
	RPS21	ribosomal protein S21
	RPS3A	ribosomal protein S3A
	RPS6	ribosomal protein S6
	FCMR	Fc fragment of IgM receptor
	IGLC3	immunoglobulin lambda constant 3 (Kern-Oz+ marker)
	IGK	immunoglobulin kappa locus
	JCHAIN	joining chain of multimeric IgA and IgM
	GZMA	granzyme A
	IL2RG	interleukin 2 receptor, gamma
	KLRF1	killer cell lectin-like receptor subfamily F, member 1
	KLRB1	killer cell lectin-like receptor subfamily B, member 1
	KLRC1	killer cell lectin-like receptor subfamily C, member 1
	KLRC2	killer cell lectin-like receptor subfamily C, member 2
	KLRD1	killer cell lectin-like receptor subfamily D, member 1
	CD3E	CD3e molecule, epsilon (CD3-TCR complex)
	CD3D	CD3d molecule, delta (CD3-TCR complex)
	CD3G	CD3g molecule, gamma (CD3-TCR complex)
	CD3E	CD3e molecule, epsilon (CD3-TCR complex)
	MAL	mal, T-cell differentiation protein
	CD86	CD86 molecule
	CD180	CD180 molecule
	C1QBP	complement component 1, q subcomponent binding protein
	CR2	complement component (3d/Epstein Barr virus) receptor 2
	CD53	CD53 molecule
	CLEC2B	C-type lectin domain family 2, member B
	LTA4H	leukotriene A4 hydrolase
	ANXA1	annexin A1
	CXCR4	chemokine (C-X-C motif) receptor 4
	CCR7	chemokine (C-C motif) receptor 7
	CTSS	cathepsin S
	HLA-DQA1	major histocompatibility complex, class II, DQ alpha 1
	HLA-DQA2	major histocompatibility complex, class II, DQ alpha 2
	HLA-DRB1	major histocompatibility complex, class II, DR beta 1
	HLA-DMB	major histocompatibility complex, class II, DM beta
	AIF1	allograft inflammatory factor 1
Erythrocytes related transcripts	HBA1	hemoglobin, alpha 1
	HBA2	hemoglobin, alpha 2
	HBB	hemoglobin, beta
