# Supplementary material for: Platelets Purification Is a Crucial Step for Transcriptomic Analysis
Source: Int J Mol Sci. 2022 Mar 13;23(6):3100. doi: 10.3390/ijms23063100 (PMC8953733; doi:10.3390/ijms23063100)
Supplement: Supplementary file 1 [file ijms-23-03100-s001.zip › Supplementary Table S6.xlsx]

## Sheet: 1860 common genes
List of common transcripts found in our study and Rowley et al. 2011.
Name	Probe Set ID	mRNA Accession	mRNA Source	mRna - Description	UniGene ID	Chromosome	Strand	Start	Stop
ZYX	TC0700009493.hg.1	NM_001010972	RefSeq	zyxin (ZYX), transcript variant 2, mRNA.	Hs.490415	chr7	+	143381080	143391111
ZSWIM7	TC1700009877.hg.1	NM_001042697	RefSeq	zinc finger, SWIM-type containing 7 (ZSWIM7), transcript variant 1, mRNA.	Hs.593985	chr17	-	15976560	15999717
ZRANB2	TC0100014579.hg.1	NM_005455	RefSeq	zinc finger, RAN-binding domain containing 2 (ZRANB2), transcript variant 2, mRNA.	Hs.194718	chr1	-	71063291	71081297
ZNRD1	TC0600014093.hg.1	NM_001278785	RefSeq	zinc ribbon domain containing 1 (ZNRD1), transcript variant c, mRNA.	Hs.57813	chr6	+	30061240	30064909
ZNF83	TC1900011305.hg.1	NM_001105549	RefSeq	zinc finger protein 83 (ZNF83), transcript variant 1, mRNA.	Hs.467210 // Hs.665751 // Hs.710125 // Hs.744177	chr19	-	52594060	52690581
ZNF81	TC0X00007158.hg.1	NM_007137	RefSeq	zinc finger protein 81 (ZNF81), mRNA.	Hs.114246	chrX	+	47836902	48002561
ZNF638	TC0200007999.hg.1	ZNF638.uAug10-unspliced	Ace View	Transcript Identified by AceView, Entrez Gene ID(s) 27332		chr2	+	71383857	71385152
ZNF622	TC0500010197.hg.1	NM_033414	RefSeq	zinc finger protein 622 (ZNF622), mRNA.	Hs.60300	chr5	-	16451519	16465792
ZNF577	TC1900012018.hg.1	NM_001135590	RefSeq	zinc finger protein 577 (ZNF577), transcript variant 2, mRNA.	Hs.729135	chr19	-	51855802	51887980
ZNF529	TC1900010529.hg.1	NM_001145649	RefSeq	zinc finger protein 529 (ZNF529), transcript variant 1, mRNA.	Hs.654960	chr19	-	36534774	36605276
ZNF518A	TC1000008535.hg.1	NM_001278524	RefSeq	zinc finger protein 518A (ZNF518A), transcript variant 1, mRNA.	Hs.600823	chr10	+	96129193	96205288
ZNF41	TC0X00009569.hg.1	NM_007130	RefSeq	zinc finger protein 41 (ZNF41), transcript variant 1, mRNA.	Hs.496074 // Hs.737678	chrX	-	47445879	47482946
ZNF385D	TC0300013955.hg.1	ENST00000466511	ENSEMBL	zinc finger protein 385D [gene_biotype:protein_coding transcript_biotype:processed_transcript]	Hs.21026	chr3	-	21877840	22373321
ZNF267	TC1600007557.hg.1	NM_001265588	RefSeq	zinc finger protein 267 (ZNF267), transcript variant 2, mRNA.	Hs.460645	chr16	+	31873758	31917357
ZNF217	TC2000009504.hg.1	NM_006526	RefSeq	zinc finger protein 217 (ZNF217), mRNA.	Hs.155040 // Hs.711564	chr20	-	53567065	53609907
ZNF185	TC0X00008760.hg.1	NM_001178106	RefSeq	zinc finger protein 185 (LIM domain) (ZNF185), transcript variant 1, mRNA.	Hs.16622	chrX	+	152914442	152973481
ZNF148	TC0300012245.hg.1	NM_021964	RefSeq	zinc finger protein 148 (ZNF148), mRNA.	Hs.592591	chr3	-	125225561	125375354
ZNF143	TC1100006812.hg.1	NM_001282656	RefSeq	zinc finger protein 143 (ZNF143), transcript variant 2, mRNA.	Hs.523471	chr11	+	9460319	9528524
ZNF101	TC1900007447.hg.1	NM_001300949	RefSeq	zinc finger protein 101 (ZNF101), transcript variant 2, mRNA.	Hs.631642	chr19	+	19668153	19683509
ZMYND8	TC2000009292.hg.1	NM_001281769	RefSeq	zinc finger, MYND-type containing 8 (ZMYND8), transcript variant 4, mRNA.	Hs.446240 // Hs.658553 // Hs.668465	chr20	-	47209214	47356889
ZMYM5	TC1300008229.hg.1	NM_001039649	RefSeq	zinc finger, MYM-type 5 (ZMYM5), transcript variant 2, mRNA.	Hs.530988	chr13	-	19823482	19863636
ZFYVE21	TC1400008415.hg.1	NM_001198953	RefSeq	zinc finger, FYVE domain containing 21 (ZFYVE21), transcript variant 1, mRNA.	Hs.592322	chr14	+	103715730	103733668
ZFAND3	TC0600007887.hg.1	NM_021943	RefSeq	zinc finger, AN1-type domain 3 (ZFAND3), mRNA.	Hs.36959	chr6	+	37819499	38154624
ZFAND2A	TC0700010005.hg.1	NM_182491	RefSeq	zinc finger, AN1-type domain 2A (ZFAND2A), mRNA.	Hs.648111	chr7	-	1152071	1160759
ZFAND1	TC0800012435.hg.1	NM_001170796	RefSeq	zinc finger, AN1-type domain 1 (ZFAND1), transcript variant 2, mRNA.	Hs.655453	chr8	-	81701331	81721304
ZEB2	TC0200014512.hg.1	NM_001171653	RefSeq	zinc finger E-box binding homeobox 2 (ZEB2), transcript variant 2, mRNA.	Hs.34871	chr2	-	144384081	144524661
ZDHHC7	TC1600011075.hg.1	NM_001145548	RefSeq	zinc finger, DHHC-type containing 7 (ZDHHC7), transcript variant 1, mRNA.	Hs.461610	chr16	-	84974181	85011535
ZDHHC3	TC0300010908.hg.1	NM_001135179	RefSeq	zinc finger, DHHC-type containing 3 (ZDHHC3), transcript variant 1, mRNA.	Hs.61430	chr3	-	44915257	44976185
ZDHHC20	TC1300008289.hg.1	NM_001286638	RefSeq	zinc finger, DHHC-type containing 20 (ZDHHC20), transcript variant 2, mRNA.	Hs.564611	chr13	-	21372571	21459370
ZCRB1	TC1200010454.hg.1	NM_033114	RefSeq	zinc finger CCHC-type and RNA binding motif 1 (ZCRB1), mRNA.	Hs.496279	chr12	-	42312078	42326130
ZCCHC7	TC0900007143.hg.1	NM_001289119	RefSeq	zinc finger, CCHC domain containing 7 (ZCCHC7), transcript variant 3, mRNA.	Hs.654700	chr9	+	37120472	37358149
ZCCHC2	TC1800007518.hg.1	NM_017742	RefSeq	zinc finger, CCHC domain containing 2 (ZCCHC2), transcript variant 1, mRNA.	Hs.114191	chr18	+	62523007	62587709
ZCCHC17	TC0100007634.hg.1	NM_001282566	RefSeq	zinc finger, CCHC domain containing 17 (ZCCHC17), transcript variant 1, mRNA.	Hs.524094	chr1	+	31296982	31364953
ZC3H7A	TC1600009417.hg.1	NM_014153	RefSeq	zinc finger CCCH-type containing 7A (ZC3H7A), mRNA.	Hs.371856	chr16	-	11750586	11797267
ZBTB8OS	TC0100013619.hg.1	NM_001308135	RefSeq	zinc finger and BTB domain containing 8 opposite strand (ZBTB8OS), transcript variant 2, mRNA.	Hs.655921	chr1	-	32600172	32650903
ZBTB26	TC0900011454.hg.1	NM_001304363	RefSeq	zinc finger and BTB domain containing 26 (ZBTB26), transcript variant 2, mRNA.	Hs.5638	chr9	-	122915566	122931551
YY1AP1	TC0100018506.hg.1	NM_001198899	RefSeq	YY1 associated protein 1 (YY1AP1), transcript variant 6, mRNA.	Hs.584927	chr1	-	155659442	155689032
YY1	TC1400008205.hg.1	NM_003403	RefSeq	YY1 transcription factor (YY1), mRNA.	Hs.388927 // Hs.603118	chr14	+	100238298	100282792
YWHAE	TC1700009368.hg.1	NM_006761	RefSeq	tyrosine 3-monooxygenase/tryptophan 5-monooxygenase activation protein, epsilon (YWHAE), transcript variant 1, mRNA.	Hs.513851	chr17	-	1344272	1400378
YTHDC1	TC0400010904.hg.1	NM_001031732	RefSeq	YTH domain containing 1 (YTHDC1), transcript variant 1, mRNA.	Hs.175955	chr4	-	68310387	68350106
YPEL5	TC0200007132.hg.1	NM_001127399	RefSeq	yippee-like 5 (YPEL5), transcript variant 3, mRNA.	Hs.515890	chr2	+	30146884	30160533
YLPM1	TC1400010628.hg.1	ENST00000553381	ENSEMBL	YLP motif containing 1 [gene_biotype:protein_coding transcript_biotype:processed_transcript]	Hs.531111	chr14	+	74844024	74855675
YIPF4	TC0200007181.hg.1	NM_032312	RefSeq	Yip1 domain family, member 4 (YIPF4), mRNA.	Hs.468099	chr2	+	32277889	32316594
YIPF3	TC0600011876.hg.1	NM_015388	RefSeq	Yip1 domain family, member 3 (YIPF3), mRNA.	Hs.440950	chr6	-	43511827	43516990
YIF1B	TC1900010597.hg.1	NM_001039671	RefSeq	Yip1 interacting factor homolog B (S. cerevisiae) (YIF1B), transcript variant 3, mRNA.	Hs.280741	chr19	-	38303560	38317273
YBX1	TC0100008025.hg.1	NM_004559	RefSeq	Y box binding protein 1 (YBX1), transcript variant 1, mRNA.	Hs.473583	chr1	+	42682395	42702362
XRCC6BP1	TC1200007906.hg.1	NM_033276	RefSeq	XRCC6 binding protein 1 (XRCC6BP1), mRNA.	Hs.61188	chr12	+	57941541	57957269
XRCC1	TC1900011968.hg.1	NM_006297	RefSeq	X-ray repair complementing defective repair in Chinese hamster cells 1 (XRCC1), mRNA.	Hs.98493	chr19	-	43543040	43580473
XPO7	TC0800006963.hg.1	NM_015024	RefSeq	exportin 7 (XPO7), mRNA.	Hs.172685	chr8	+	21919669	22006585
XPO1	TC0200012742.hg.1	NM_003400	RefSeq	exportin 1 (XPO1), mRNA.	Hs.370770	chr2	-	61477849	61538626
XPNPEP1	TC1000011799.hg.1	XPNPEP1.vpAug10-unspliced	Ace View	Transcript Identified by AceView, Entrez Gene ID(s) 7511		chr10	-	109867619	109868171
XK	TC0X00006957.hg.1	NM_021083	RefSeq	X-linked Kx blood group (XK), mRNA.	Hs.78919	chrX	+	37685759	37732130
WSB2	TC1200012105.hg.1	NM_001278557	RefSeq	WD repeat and SOCS box containing 2 (WSB2), transcript variant 1, mRNA.	Hs.506985	chr12	-	118032691	118062430
WRNIP1	TC0600006611.hg.1	NM_020135	RefSeq	Werner helicase interacting protein 1 (WRNIP1), transcript variant 1, mRNA.	Hs.236828	chr6	+	2765414	2786952
WRB	TC2100008519.hg.1	ENST00000476914	ENSEMBL	tryptophan rich basic protein [gene_biotype:protein_coding transcript_biotype:processed_transcript]	Hs.744958	chr21	+	39410869	39428528
WIPI1	TC1700011561.hg.1	NM_017983	RefSeq	WD repeat domain, phosphoinositide interacting 1 (WIPI1), mRNA.	Hs.463964	chr17	-	68420948	68457513
WIPF1	TC0200014995.hg.1	NM_001077269	RefSeq	WAS/WASL interacting protein family, member 1 (WIPF1), transcript variant 2, mRNA.	Hs.128067	chr2	-	174559572	174682916
WHSC1	TC0400006546.hg.1	NM_001042424	RefSeq	Wolf-Hirschhorn syndrome candidate 1 (WHSC1), transcript variant 10, mRNA.	Hs.113876	chr4	+	1871396	1982207
WHAMM	TC1500008100.hg.1	NM_001080435	RefSeq	WAS protein homolog associated with actin, golgi membranes and microtubules (WHAMM), mRNA.	Hs.377360	chr15	+	82809628	82836108
WFDC3	TC2000009242.hg.1	NM_080614	RefSeq	WAP four-disulfide core domain 3 (WFDC3), mRNA.	Hs.419126	chr20	-	45747944	45791932
WEE1	TC1100006815.hg.1	NM_001143976	RefSeq	WEE1 G2 checkpoint kinase (WEE1), transcript variant 2, mRNA.	Hs.249441	chr11	+	9573681	9593457
WDR44	TC0X00008223.hg.1	NM_001184965	RefSeq	WD repeat domain 44 (WDR44), transcript variant 2, mRNA.	Hs.98510	chrX	+	118346073	118449961
WDR43	TC0200007111.hg.1	NM_015131	RefSeq	WD repeat domain 43 (WDR43), mRNA.	Hs.709228	chr2	+	28894643	28948222
WDR26	TC0100017472.hg.1	WDR26.nAug10-unspliced	Ace View	Transcript Identified by AceView, Entrez Gene ID(s) 80232		chr1	-	224391135	224391570
WDR11	TC1000009111.hg.1	NM_018117	RefSeq	WD repeat domain 11 (WDR11), mRNA.	Hs.144447	chr10	+	120851175	120909526
WDR1	TC0400010033.hg.1	NM_005112	RefSeq	WD repeat domain 1 (WDR1), transcript variant 2, mRNA.	Hs.128548	chr4	-	10074339	10116949
WBP5	TC0X00008001.hg.1	NM_001006612	RefSeq	WW domain binding protein 5 (WBP5), transcript variant 2, mRNA.	Hs.533287	chrX	+	103356445	103358469
WBP2	TC1700011773.hg.1	NM_012478	RefSeq	WW domain binding protein 2 (WBP2), mRNA.	Hs.514489	chr17	-	75845699	75856507
WBP1	TC0200016476.hg.1	NM_012477	RefSeq	WW domain binding protein 1 (WBP1), mRNA.	Hs.516114	chr2	+	74458329	74460891
WASL	TC0700012461.hg.1	NM_003941	RefSeq	Wiskott-Aldrich syndrome-like (WASL), mRNA.	Hs.143728 // Hs.731519	chr7	-	123681927	123749071
WASF3	TC1300006658.hg.1	NM_001291965	RefSeq	WAS protein family, member 3 (WASF3), transcript variant 2, mRNA.	Hs.618732	chr13	+	26557703	26688948
WASF2	TC0100007514.hg.1	hsa_circ_0000035	circbase	Memczak2013 ANTISENSE, coding, INTERNAL, intronic best transcript NM_006990		chr1	+	27420914	27421242
VTI1B	TC1400010764.hg.1	NM_006370	RefSeq	vesicle transport through interaction with t-SNAREs 1B (VTI1B), mRNA.	Hs.741177	chr14	-	67647075	67674885
VTA1	TC0600009667.hg.1	NM_001286371	RefSeq	vesicle (multivesicular body) trafficking 1 (VTA1), transcript variant 2, mRNA.	Hs.431367	chr6	+	142147162	142224689
VRK1	TC1400010649.hg.1	NM_003384	RefSeq	vaccinia related kinase 1 (VRK1), mRNA.	Hs.422662	chr14	+	96797304	96881614
VPS8	TC0300009727.hg.1	VPS8.vdAug10-unspliced	Ace View	Transcript Identified by AceView, Entrez Gene ID(s) 23355		chr3	+	185048675	185049246
VPS41	TC0700010796.hg.1	NM_014396	RefSeq	vacuolar protein sorting 41 homolog (S. cerevisiae) (VPS41), transcript variant 1, mRNA.	Hs.592184	chr7	-	38722963	38932394
VPS37B	TC1200012254.hg.1	NM_024667	RefSeq	vacuolar protein sorting 37 homolog B (S. cerevisiae) (VPS37B), mRNA.	Hs.507162	chr12	-	122865328	122896444
VPS37A	TC0800006866.hg.1	NM_001145152	RefSeq	vacuolar protein sorting 37 homolog A (S. cerevisiae) (VPS37A), transcript variant 2, mRNA.	Hs.343873	chr8	+	17246571	17302427
VPS33A	TC1200012862.hg.1	NM_022916	RefSeq	vacuolar protein sorting 33 homolog A (S. cerevisiae) (VPS33A), mRNA.	Hs.592009	chr12	-	122229564	122266521
VPS28	TC0800012213.hg.1	NM_016208	RefSeq	vacuolar protein sorting 28 homolog (S. cerevisiae) (VPS28), transcript variant 1, mRNA.	Hs.418175	chr8	-	144423601	144428563
VPS26A	TC1000007888.hg.1	NM_001035260	RefSeq	VPS26 retromer complex component A (VPS26A), transcript variant 2, mRNA.	Hs.499925	chr10	+	69123512	69172861
VPS13B	TC0800008352.hg.1	NM_015243	RefSeq	vacuolar protein sorting 13 homolog B (yeast) (VPS13B), transcript variant 3, mRNA.	Hs.191540	chr8	+	99013076	99877586
VNN1	TC0600013203.hg.1	NM_004666	RefSeq	vanin 1 (VNN1), mRNA.	Hs.12114 // Hs.720659	chr6	-	132680858	132714055
VKORC1L1	TC0700007822.hg.1	NM_001284342	RefSeq	vitamin K epoxide reductase complex, subunit 1-like 1 (VKORC1L1), transcript variant 2, mRNA.	Hs.427232	chr7	+	65873267	65959563
VKORC1	TC1600011527.hg.1	NM_001311311	RefSeq	vitamin K epoxide reductase complex, subunit 1 (VKORC1), transcript variant 3, mRNA.	Hs.324844	chr16	-	31090774	31095980
VEZT	TC1200008508.hg.1	NM_017599	RefSeq	vezatin, adherens junctions transmembrane protein (VEZT), transcript variant 1, mRNA.	Hs.24135	chr12	+	95217746	95302790
VEPH1	TC0300012924.hg.1	NM_001167911	RefSeq	ventricular zone expressed PH domain-containing 1 (VEPH1), transcript variant 3, mRNA.	Hs.658046	chr3	-	157259742	157533619
VEGFC	TC0400012487.hg.1	NM_005429	RefSeq	vascular endothelial growth factor C (VEGFC), mRNA.	Hs.435215	chr4	-	176683534	176792745
VDAC3	TC0800007440.hg.1	NM_001135694	RefSeq	voltage-dependent anion channel 3 (VDAC3), transcript variant 2, mRNA.	Hs.699301	chr8	+	42391624	42405937
VCL	TC1000008056.hg.1	NM_003373	RefSeq	vinculin (VCL), transcript variant 2, mRNA.	Hs.643896	chr10	+	73995193	74121363
VBP1	TC0X00008866.hg.1	NM_001303543	RefSeq	von Hippel-Lindau binding protein 1 (VBP1), transcript variant 2, mRNA.	Hs.436803	chrX	+	155197007	155239841
VAPA	TC1800006656.hg.1	NM_003574	RefSeq	VAMP (vesicle-associated membrane protein)-associated protein A, 33kDa (VAPA), transcript variant 1, mRNA.	Hs.165195	chr18	+	9913958	9960021
VAMP8	TC0200008260.hg.1	NM_003761	RefSeq	vesicle-associated membrane protein 8 (VAMP8), mRNA.	Hs.714302	chr2	+	85561562	85582033
VAMP7	TC0Y00006858.hg.1	NM_001145149_2	RefSeq	vesicle-associated membrane protein 7 (VAMP7), transcript variant 2, mRNA.		chrY	+	57067800	57130289
UVRAG	TC1100008490.hg.1	hsa_circ_0000340	circbase	Memczak2013 ALT_ACCEPTOR, ALT_DONOR, coding, INTERNAL, intronic best transcript NM_003369		chr11	+	76133440	76133555
UTP18	TC1700008283.hg.1	NM_016001	RefSeq	UTP18 small subunit (SSU) processome component (UTP18), mRNA.	Hs.709327	chr17	+	51260528	51297936
USP6NL	TC1000009792.hg.1	NM_001080491	RefSeq	USP6 N-terminal like (USP6NL), transcript variant 2, mRNA.	Hs.498661	chr10	-	11453946	11611789
USP47	TC1100006860.hg.1	NM_001282659	RefSeq	ubiquitin specific peptidase 47 (USP47), transcript variant 1, mRNA.	Hs.577256	chr11	+	11841423	11959325
USP39	TC0200008263.hg.1	NM_001256725	RefSeq	ubiquitin specific peptidase 39 (USP39), transcript variant 2, mRNA.	Hs.654745	chr2	+	85602842	85649284
USP34	TC0200007722.hg.1	hsa_circ_0001015	circbase	Memczak2013 ANTISENSE, CDS, coding, INTERNAL best transcript NM_014709		chr2	+	61405786	61405873
USP33	TC0100014653.hg.1	NM_015017	RefSeq	ubiquitin specific peptidase 33 (USP33), transcript variant 1, mRNA.	Hs.480597	chr1	-	77695987	77759879
USP22	TC1700010076.hg.1	NM_015276	RefSeq	ubiquitin specific peptidase 22 (USP22), mRNA.	Hs.462492	chr17	-	20999593	21043760
USP15	TC1200007954.hg.1	NM_001252078	RefSeq	ubiquitin specific peptidase 15 (USP15), transcript variant 1, mRNA.	Hs.434951	chr12	+	62260338	62417431
USP12	TC1300008424.hg.1	NM_182488	RefSeq	ubiquitin specific peptidase 12 (USP12), mRNA.	Hs.42400	chr13	-	27066142	27171896
USP10	TC1600008657.hg.1	NM_001272075	RefSeq	ubiquitin specific peptidase 10 (USP10), transcript variant 1, mRNA.	Hs.136778	chr16	+	84699949	84779922
USO1	TC0400007880.hg.1	USO1.dAug10-unspliced	Ace View	Transcript Identified by AceView, Entrez Gene ID(s) 8615		chr4	+	75756258	75756709
USF2	TC1900007847.hg.1	NM_003367	RefSeq	upstream transcription factor 2, c-fos interacting (USF2), transcript variant 1, mRNA.	Hs.454534	chr19	+	35268978	35279821
UQCRQ	TC0500008653.hg.1	NM_014402	RefSeq	ubiquinol-cytochrome c reductase, complex III subunit VII, 9.5kDa (UQCRQ), mRNA.	Hs.146602	chr5	+	132866560	132868844
UQCRHL	TC0100013013.hg.1	NM_001089591	RefSeq	ubiquinol-cytochrome c reductase hinge protein like (UQCRHL), mRNA.	Hs.568229	chr1	-	15807162	15809348
UQCRH	TC0100008152.hg.1	NM_001297565	RefSeq	ubiquinol-cytochrome c reductase hinge protein (UQCRH), transcript variant 2, mRNA.	Hs.481571	chr1	+	46303613	46316777
UQCRB	TC0800011171.hg.1	NM_001199975	RefSeq	ubiquinol-cytochrome c reductase binding protein (UQCRB), transcript variant 2, mRNA.	Hs.131255	chr8	-	96225920	96235634
UPRT	TC0X00007668.hg.1	NM_001307944	RefSeq	uracil phosphoribosyltransferase (FUR1) homolog (S. cerevisiae) (UPRT), transcript variant 3, mRNA.	Hs.91612	chrX	+	75274059	75304897
UPF3A	TC1300008179.hg.1	NM_023011	RefSeq	UPF3 regulator of nonsense transcripts homolog A (yeast) (UPF3A), transcript variant 1, mRNA.	Hs.533855	chr13	+	114281584	114305817
UNC50	TC0200008573.hg.1	NM_014044	RefSeq	unc-50 homolog (C. elegans) (UNC50), mRNA.	Hs.13370	chr2	+	98608579	98618515
UIMC1	TC0500012957.hg.1	NM_001199297	RefSeq	ubiquitin interaction motif containing 1 (UIMC1), transcript variant 1, mRNA.	Hs.232721	chr5	-	176905005	177022633
UHRF2	TC0900006583.hg.1	NM_152896	RefSeq	ubiquitin-like with PHD and ring finger domains 2, E3 ubiquitin protein ligase (UHRF2), transcript variant 1, mRNA.	Hs.493401	chr9	+	6413151	6507054
UHRF1BP1L	TC1200011671.hg.1	NM_001006947	RefSeq	UHRF1 binding protein 1-like (UHRF1BP1L), transcript variant 2, mRNA.	Hs.620701	chr12	-	100028455	100142864
UFD1L	TC2200007982.hg.1	NM_001035247	RefSeq	ubiquitin fusion degradation 1 like (yeast) (UFD1L), transcript variant 2, mRNA.	Hs.474213	chr22	-	19449910	19479215
UFC1	TC0100010334.hg.1	NM_016406	RefSeq	ubiquitin-fold modifier conjugating enzyme 1 (UFC1), mRNA.	Hs.301412	chr1	+	161152776	161158856
UCP2	TC1100011602.hg.1	NM_003355	RefSeq	uncoupling protein 2 (mitochondrial, proton carrier) (UCP2), mRNA.	Hs.80658	chr11	-	73974667	73983307
UBXN6	TC1900009346.hg.1	NM_001171091	RefSeq	UBX domain protein 6 (UBXN6), transcript variant 2, mRNA.	Hs.435255	chr19	-	4444999	4457822
UBXN4	TC0200009447.hg.1	NM_014607	RefSeq	UBX domain protein 4 (UBXN4), mRNA.	Hs.591242	chr2	+	135741619	135785063
UBXN2A	TC0200006951.hg.1	NM_181713	RefSeq	UBX domain protein 2A (UBXN2A), mRNA.	Hs.591576	chr2	+	23927285	24004909
UBTF	TC1700010817.hg.1	NM_001076683	RefSeq	upstream binding transcription factor, RNA polymerase I (UBTF), transcript variant 2, mRNA.	Hs.89781	chr17	-	44205033	44221626
UBR1	TC1500009204.hg.1	NM_174916	RefSeq	ubiquitin protein ligase E3 component n-recognin 1 (UBR1), mRNA.	Hs.591121	chr15	-	42942897	43106113
UBN1	TC1600006760.hg.1	NM_001079514	RefSeq	ubinuclein 1 (UBN1), transcript variant 2, mRNA.	Hs.440219	chr16	+	4846665	4882401
UBE4A	TC1100009203.hg.1	NM_001204077	RefSeq	ubiquitination factor E4A (UBE4A), transcript variant 2, mRNA.	Hs.75275	chr11	+	118359581	118399211
UBE2Q1	TC0100015918.hg.1	NM_017582	RefSeq	ubiquitin-conjugating enzyme E2Q family member 1 (UBE2Q1), mRNA.	Hs.607928	chr1	-	154548575	154559028
UBE2L6	TC1100010897.hg.1	NM_004223	RefSeq	ubiquitin-conjugating enzyme E2L 6 (UBE2L6), transcript variant 1, mRNA.	Hs.425777	chr11	-	57551655	57568330
UBE2L3	TC2200006713.hg.1	NM_001256355	RefSeq	ubiquitin-conjugating enzyme E2L 3 (UBE2L3), transcript variant 4, mRNA.	Hs.108104	chr22	+	21549447	21624034
UBE2K	TC0400007293.hg.1	NM_001111112	RefSeq	ubiquitin-conjugating enzyme E2K (UBE2K), transcript variant 2, mRNA.	Hs.50308	chr4	+	39698044	39782792
UBE2J1	TC0600012542.hg.1	NM_016021	RefSeq	ubiquitin-conjugating enzyme E2, J1 (UBE2J1), mRNA.	Hs.163776	chr6	-	89326625	89352900
UBE2H	TC0700012584.hg.1	NM_001202498	RefSeq	ubiquitin-conjugating enzyme E2H (UBE2H), transcript variant 3, mRNA.	Hs.643548	chr7	-	129830732	129952960
UBE2F	TC0200016607.hg.1	NM_001278305	RefSeq	ubiquitin-conjugating enzyme E2F (putative) (UBE2F), transcript variant 2, mRNA.	Hs.471785	chr2	+	237966827	238042782
UBE2E3	TC0200010152.hg.1	NM_001278554	RefSeq	ubiquitin-conjugating enzyme E2E 3 (UBE2E3), transcript variant 3, mRNA.	Hs.470804	chr2	+	180967248	181076585
UBE2D3	TC0400011466.hg.1	NM_001300795	RefSeq	ubiquitin-conjugating enzyme E2D 3 (UBE2D3), transcript variant 10, mRNA.	Hs.518773	chr4	-	102794383	102868896
UBE2C	TC2000007503.hg.1	NM_001281741	RefSeq	ubiquitin-conjugating enzyme E2C (UBE2C), transcript variant 7, mRNA.	Hs.93002	chr20	+	45812576	45816957
UBE2B	TC0500008691.hg.1	NM_003337	RefSeq	ubiquitin-conjugating enzyme E2B (UBE2B), mRNA.	Hs.612096 // Hs.730071	chr5	+	134371176	134392108
UBC	TC1200012334.hg.1	NM_021009	RefSeq	ubiquitin C (UBC), mRNA.	Hs.520348	chr12	-	124911604	124917368
TXNL4B	TC1600010809.hg.1	NM_001142317	RefSeq	thioredoxin-like 4B (TXNL4B), transcript variant 2, mRNA.	Hs.134406	chr16	-	72044289	72094431
TXNL4A	TC1800009206.hg.1	NM_001303471	RefSeq	thioredoxin-like 4A (TXNL4A), transcript variant 2, mRNA.	Hs.465498	chr18	-	79970811	80033949
TXNIP	TC0100015598.hg.1	NM_006472	RefSeq	thioredoxin interacting protein (TXNIP), transcript variant 1, mRNA.	Hs.709057	chr1	-	145992435	145996631
TXNDC17	TC1700006702.hg.1	NM_032731	RefSeq	thioredoxin domain containing 17 (TXNDC17), mRNA.	Hs.408236	chr17	+	6640758	6644541
TUG1	TC2200007078.hg.1	NR_002323	RefSeq	taurine up-regulated 1 (non-protein coding) (TUG1), transcript variant 3, long non-coding RNA.	Hs.554829	chr22	+	30969158	30979395
TUBGCP4	TC1500007057.hg.1	NM_001286414	RefSeq	tubulin, gamma complex associated protein 4 (TUBGCP4), transcript variant 1, mRNA.	Hs.584887	chr15	+	43369221	43409771
TUBB1	TC2000007925.hg.1	NM_030773	RefSeq	tubulin, beta 1 class VI (TUBB1), mRNA.	Hs.303023	chr20	+	59019254	59026654
TUBB	TC0600007544.hg.1	NM_001293214	RefSeq	tubulin, beta class I (TUBB), transcript variant 4, mRNA.	Hs.636480	chr6	+	30720201	30725426
TUBA8	TC2200009187.hg.1	NM_001193414	RefSeq	tubulin, alpha 8 (TUBA8), transcript variant 2, mRNA.	Hs.137400	chr22	+	18110331	18146554
TUBA4A	TC0200015771.hg.1	NM_001278552	RefSeq	tubulin, alpha 4a (TUBA4A), transcript variant 2, mRNA.	Hs.75318	chr2	-	219249711	219278170
TUBA1C	TC1200012623.hg.1	ENST00000549554	ENSEMBL	tubulin, alpha 1c [gene_biotype:protein_coding transcript_biotype:processed_transcript]	Hs.652390	chr12	+	49188736	49208901
TUBA1B	TC1200010616.hg.1	NM_006082	RefSeq	tubulin, alpha 1b (TUBA1B), mRNA.	Hs.524390	chr12	-	49127782	49131521
TUBA1A	TC1200010618.hg.1	NM_001270399	RefSeq	tubulin, alpha 1a (TUBA1A), transcript variant 2, mRNA.	Hs.654422	chr12	-	49184795	49189324
TTYH3	TC0700006567.hg.1	NM_025250	RefSeq	tweety family member 3 (TTYH3), mRNA.	Hs.440899	chr7	+	2631951	2664802
TTLL7	TC0100014743.hg.1	NM_024686	RefSeq	tubulin tyrosine ligase-like family member 7 (TTLL7), mRNA.	Hs.445826	chr1	-	83865028	83999150
TTC9	TC1400007584.hg.1	NM_015351	RefSeq	tetratricopeptide repeat domain 9 (TTC9), mRNA.	Hs.79170	chr14	+	70641787	70675360
TTC7B	TC1400009967.hg.1	NM_001010854	RefSeq	tetratricopeptide repeat domain 7B (TTC7B), mRNA.	Hs.655697	chr14	-	90524564	90816479
TTC39C	TC1800006902.hg.1	NM_001135993	RefSeq	tetratricopeptide repeat domain 39C (TTC39C), transcript variant 1, mRNA.	Hs.128576	chr18	+	23992773	24135610
TTC3	TC2100007072.hg.1	NM_001001894	RefSeq	tetratricopeptide repeat domain 3 (TTC3), transcript variant 2, mRNA.	Hs.368214	chr21	+	37073226	37203112
TTC17	TC1100007366.hg.1	NM_001307943	RefSeq	tetratricopeptide repeat domain 17 (TTC17), transcript variant 2, mRNA.	Hs.191186	chr11	+	43358885	43494933
TSTD1	TC0100018521.hg.1	NM_001113205	RefSeq	thiosulfate sulfurtransferase (rhodanese)-like domain containing 1 (TSTD1), transcript variant 3, mRNA.	Hs.720030	chr1	-	161037631	161038990
TST	TC2200008630.hg.1	NM_001270483	RefSeq	thiosulfate sulfurtransferase (rhodanese) (TST), transcript variant 2, mRNA.	Hs.474783	chr22	-	37010859	37020183
TSPYL2	TC0X00007310.hg.1	NM_022117	RefSeq	TSPY-like 2 (TSPYL2), mRNA.	Hs.136164	chrX	+	53082360	53088546
TSPAN9	TC1200006520.hg.1	NM_001168320	RefSeq	tetraspanin 9 (TSPAN9), transcript variant 2, mRNA.	Hs.504517	chr12	+	3077355	3286564
TSPAN33	TC0700009079.hg.1	NM_178562	RefSeq	tetraspanin 33 (TSPAN33), mRNA.	Hs.27267	chr7	+	129144716	129169697
TSPAN2	TC0100015364.hg.1	NM_001308315	RefSeq	tetraspanin 2 (TSPAN2), transcript variant 2, mRNA.	Hs.310458	chr1	-	115048011	115089500
TSPAN18	TC1100007400.hg.1	NM_130783	RefSeq	tetraspanin 18 (TSPAN18), mRNA.	Hs.385634	chr11	+	44726465	44932426
TRPV2	TC1700007016.hg.1	NM_016113	RefSeq	transient receptor potential cation channel, subfamily V, member 2 (TRPV2), mRNA.	Hs.279746	chr17	+	16415542	16437003
TRPC2	TC1100006628.hg.1	NR_002720	RefSeq	transient receptor potential cation channel, subfamily C, member 2, pseudogene (TRPC2), non-coding RNA.	Hs.131910 // Hs.690732	chr11	+	3609901	3637559
TRMT6	TC2000008310.hg.1	NM_001281467	RefSeq	tRNA methyltransferase 6 (TRMT6), transcript variant 2, mRNA.	Hs.128791	chr20	-	5937235	5950558
TRMT112	TC1100011161.hg.1	NM_001286082	RefSeq	tRNA methyltransferase 11-2 homolog (S. cerevisiae) (TRMT112), transcript variant 2, mRNA.	Hs.333579	chr11	-	64316460	64318084
TRIP12	TC0200015964.hg.1	TRIP12.vbAug10-unspliced	Ace View	Transcript Identified by AceView, Entrez Gene ID(s) 9320		chr2	-	229769451	229770008
TRIM58	TC0100012328.hg.1	NM_015431	RefSeq	tripartite motif containing 58 (TRIM58), mRNA.	Hs.269151	chr1	+	247857199	247880136
TRIM44	TC1100007287.hg.1	NM_017583	RefSeq	tripartite motif containing 44 (TRIM44), mRNA.	Hs.192103	chr11	+	35662752	35818007
TRIM33	TC0100015346.hg.1	NM_015906	RefSeq	tripartite motif containing 33 (TRIM33), transcript variant a, mRNA.	Hs.26837	chr1	-	114392777	114511160
TRIM22	TC1100009942.hg.1	hsa_circ_0000276	circbase	Memczak2013 ANTISENSE, CDS, coding, INTERNAL, UTR5 best transcript NM_001199573		chr11	-	5689802	5696822
TRIM21	TC1100009880.hg.1	NM_003141	RefSeq	tripartite motif containing 21 (TRIM21), mRNA.	Hs.532357	chr11	-	4384897	4393696
TRIM13	TC1300007187.hg.1	NM_001007278	RefSeq	tripartite motif containing 13 (TRIM13), transcript variant 4, mRNA.	Hs.436922	chr13	+	49995888	50020922
TREML1	TC0600011770.hg.1	NM_001271807	RefSeq	triggering receptor expressed on myeloid cells-like 1 (TREML1), transcript variant 2, mRNA.	Hs.117331	chr6	-	41149261	41154349
TRAPPC4	TC1100009234.hg.1	NM_016146	RefSeq	trafficking protein particle complex 4 (TRAPPC4), mRNA.	Hs.132760	chr11	+	119018432	119025454
TRAPPC2	TC0X00009100.hg.1	NM_001011658	RefSeq	trafficking protein particle complex 2 (TRAPPC2), transcript variant 1, mRNA.	Hs.592238	chrX	-	13712242	13734635
TRAPPC1	TC1700012352.hg.1	NM_001166621	RefSeq	trafficking protein particle complex 1 (TRAPPC1), transcript variant 2, mRNA.	Hs.24379	chr17	-	7930345	7932123
TRAM1	TC0800010765.hg.1	NM_014294	RefSeq	translocation associated membrane protein 1 (TRAM1), mRNA.	Hs.491988	chr8	-	70573218	70608459
TRAK2	TC0200015425.hg.1	NM_015049	RefSeq	trafficking protein, kinesin binding 2 (TRAK2), mRNA.	Hs.152774	chr2	-	201377207	201451611
TRAF3IP3	TC0100011458.hg.1	NM_001287754	RefSeq	TRAF3 interacting protein 3 (TRAF3IP3), transcript variant 2, mRNA.	Hs.147434	chr1	+	209756032	209782323
TRA2A	TC0700010472.hg.1	NM_001282757	RefSeq	transformer 2 alpha homolog (Drosophila) (TRA2A), transcript variant 2, mRNA.	Hs.445652	chr7	-	23504780	23532041
TPP1	TC1100009981.hg.1	NM_000391	RefSeq	tripeptidyl peptidase I (TPP1), mRNA.	Hs.523454	chr11	-	6612763	6619461
TPM4	TC1900007260.hg.1	NM_001145160	RefSeq	tropomyosin 4 (TPM4), transcript variant Tpm4.1, mRNA.	Hs.631618	chr19	+	16067021	16103005
TPM1	TC1500007510.hg.1	NM_000366	RefSeq	tropomyosin 1 (alpha) (TPM1), transcript variant Tpm1.5, mRNA.	Hs.133892 // Hs.602995	chr15	+	63042632	63071915
TPI1	TC1200006649.hg.1	NM_000365	RefSeq	triosephosphate isomerase 1 (TPI1), transcript variant 1, mRNA.	Hs.524219	chr12	+	6867119	6870948
TP53INP1	TC0800011150.hg.1	NM_001135733	RefSeq	tumor protein p53 inducible nuclear protein 1 (TP53INP1), transcript variant 2, mRNA.	Hs.492261	chr8	-	94925972	94949411
TP53	TC1700009651.hg.1	NM_000546	RefSeq	tumor protein p53 (TP53), transcript variant 1, mRNA.	Hs.437460 // Hs.740601	chr17	-	7661779	7687550
TOR1A	TC0900011709.hg.1	NM_000113	RefSeq	torsin family 1, member A (torsin A) (TOR1A), mRNA.	Hs.534312	chr9	-	129812942	129824162
TOPBP1	TC0300012475.hg.1	NM_007027	RefSeq	topoisomerase (DNA) II binding protein 1 (TOPBP1), mRNA.	Hs.593379	chr3	-	133598175	133661893
TOP1MT	TC0800012126.hg.1	NM_001258446	RefSeq	topoisomerase (DNA) I, mitochondrial (TOP1MT), transcript variant 2, mRNA.	Hs.528574	chr8	-	143304384	143359981
TOMM7	TC0700010453.hg.1	NM_019059	RefSeq	translocase of outer mitochondrial membrane 7 homolog (yeast) (TOMM7), mRNA.	Hs.112318	chr7	-	22812628	22822852
TOM1L1	TC1700008326.hg.1	NM_005486	RefSeq	target of myb1 like 1 membrane trafficking protein (TOM1L1), mRNA.	Hs.153504	chr17	+	54899387	54961967
TOM1	TC2200007196.hg.1	NM_001135729	RefSeq	target of myb1 membrane trafficking protein (TOM1), transcript variant 3, mRNA.	Hs.474705	chr22	+	35299275	35347994
TOB1	TC1700011121.hg.1	NM_001243877	RefSeq	transducer of ERBB2, 1 (TOB1), transcript variant 2, mRNA.	Hs.703321 // Hs.744946	chr17	-	50862223	50867978
TNRC6B	TC2200007419.hg.1	NM_001024843	RefSeq	trinucleotide repeat containing 6B (TNRC6B), transcript variant 3, mRNA.	Hs.372082	chr22	+	40044817	40335808
TNPO1	TC0500007754.hg.1	NM_002270	RefSeq	transportin 1 (TNPO1), transcript variant 1, mRNA.	Hs.482497	chr5	+	72816312	72916733
TNFSF4	TC0100016431.hg.1	NM_001297562	RefSeq	tumor necrosis factor (ligand) superfamily, member 4 (TNFSF4), transcript variant 2, mRNA.	Hs.181097	chr1	-	173183731	173207313
TNFSF13B	TC1300010000.hg.1	NM_001145645	RefSeq	tumor necrosis factor (ligand) superfamily, member 13b (TNFSF13B), transcript variant 2, mRNA.	Hs.525157	chr13	+	108269629	108308484
TNFSF10	TC0300013146.hg.1	NM_001190942	RefSeq	tumor necrosis factor (ligand) superfamily, member 10 (TNFSF10), transcript variant 2, mRNA.	Hs.478275	chr3	-	172505508	172523507
TMSB10	TC0200008230.hg.1	NM_021103	RefSeq	thymosin beta 10 (TMSB10), mRNA.	Hs.446574	chr2	+	84905625	84906675
TMPO	TC1200008568.hg.1	NM_001032283	RefSeq	thymopoietin (TMPO), transcript variant 2, mRNA.	Hs.11355	chr12	+	98515512	98550379
TMOD3	TC1500007240.hg.1	NM_014547	RefSeq	tropomodulin 3 (ubiquitous) (TMOD3), mRNA.	Hs.4998	chr15	+	51829628	51947295
TMEM9B	TC1100010051.hg.1	NM_001286094	RefSeq	TMEM9 domain family, member B (TMEM9B), transcript variant 2, mRNA.	Hs.501853	chr11	-	8947201	8965011
TMEM91	TC1900011743.hg.1	NM_001042595	RefSeq	transmembrane protein 91 (TMEM91), transcript variant 2, mRNA.	Hs.709417	chr19	+	41350911	41384083
TMEM64	TC0800011071.hg.1	NM_001008495	RefSeq	transmembrane protein 64 (TMEM64), transcript variant 1, mRNA.	Hs.567759 // Hs.737401	chr8	-	90621995	90791632
TMEM60	TC0700011601.hg.1	NM_032936	RefSeq	transmembrane protein 60 (TMEM60), mRNA.	Hs.19025	chr7	-	77793728	77798580
TMEM55A	TC0800011075.hg.1	NM_018710	RefSeq	transmembrane protein 55A (TMEM55A), mRNA.	Hs.202517	chr8	-	90993796	91041064
TMEM50B	TC2100007996.hg.1	NM_006134	RefSeq	transmembrane protein 50B (TMEM50B), transcript variant 1, mRNA.	Hs.433668	chr21	-	33432485	33480011
TMEM5	TC1200007989.hg.1	NM_001278237	RefSeq	transmembrane protein 5 (TMEM5), transcript variant 2, mRNA.	Hs.216386	chr12	+	63779803	63809558
TMEM45A	TC0300008148.hg.1	NM_018004	RefSeq	transmembrane protein 45A (TMEM45A), mRNA.	Hs.658956	chr3	+	100492619	100577444
TMEM219	TC1600011380.hg.1	NM_001083613	RefSeq	transmembrane protein 219 (TMEM219), transcript variant 1, mRNA.	Hs.460574	chr16	+	29962030	29973052
TMEM189	TC2000010026.hg.1	NM_001162505	RefSeq	transmembrane protein 189 (TMEM189), transcript variant 2, mRNA.	Hs.744839	chr20	-	50118254	50153798
TMEM179B	TC1100007876.hg.1	NM_199337	RefSeq	transmembrane protein 179B (TMEM179B), mRNA.	Hs.381134	chr11	+	62787402	62790405
TMEM176B	TC0700013047.hg.1	NM_001101311	RefSeq	transmembrane protein 176B (TMEM176B), transcript variant 2, mRNA.	Hs.647090	chr7	-	150791285	150801360
TMEM176A	TC0700009680.hg.1	NM_018487	RefSeq	transmembrane protein 176A (TMEM176A), mRNA.	Hs.647116	chr7	+	150800403	150805120
TMEM173	TC0500012210.hg.1	NM_001301738	RefSeq	transmembrane protein 173 (TMEM173), transcript variant 2, mRNA.	Hs.379754	chr5	-	139475528	139482935
TMEM167A	TC0500011334.hg.1	TMEM167A.iAug10-unspliced	Ace View	Transcript Identified by AceView, Entrez Gene ID(s) 153339		chr5	-	83059099	83059250
TMEM164	TC0X00008108.hg.1	NM_017698	RefSeq	transmembrane protein 164 (TMEM164), transcript variant 1, mRNA.	Hs.496572	chrX	+	110002631	110182734
TMEM147	TC1900007864.hg.1	NM_001242597	RefSeq	transmembrane protein 147 (TMEM147), transcript variant 2, mRNA.	Hs.9234	chr19	+	35545595	35547527
TMEM140	TC0700009243.hg.1	NM_018295	RefSeq	transmembrane protein 140 (TMEM140), mRNA.	Hs.521213	chr7	+	135148014	135166215
TMEM126A	TC1100008652.hg.1	NM_001244735	RefSeq	transmembrane protein 126A (TMEM126A), transcript variant 2, mRNA.	Hs.533725	chr11	+	85647919	85656553
TMEM108	TC0300008853.hg.1	NM_001136469	RefSeq	transmembrane protein 108 (TMEM108), transcript variant 2, mRNA.	Hs.191616	chr3	+	133038288	133397792
TMED2	TC1200009247.hg.1	NM_006815	RefSeq	transmembrane p24 trafficking protein 2 (TMED2), mRNA.	Hs.733403	chr12	+	123584529	123598577
TMED10	TC1400009714.hg.1	NM_006827	RefSeq	transmembrane p24 trafficking protein 10 (TMED10), mRNA.	Hs.74137	chr14	-	75131468	75176646
TMCO1	TC0100016263.hg.1	NM_001256164	RefSeq	transmembrane and coiled-coil domains 1 (TMCO1), transcript variant 2, mRNA.	Hs.31498	chr1	-	165724291	165827755
TMCC1	TC0300012403.hg.1	NM_001017395	RefSeq	transmembrane and coiled-coil domain family 1 (TMCC1), transcript variant 1, mRNA.	Hs.477547	chr3	-	129647792	129893576
TMBIM6	TC1200012628.hg.1	NM_001098576	RefSeq	transmembrane BAX inhibitor motif containing 6 (TMBIM6), transcript variant 2, mRNA.	Hs.743965	chr12	+	49738993	49764934
TMBIM4	TC1200012819.hg.1	NM_001282606	RefSeq	transmembrane BAX inhibitor motif containing 4 (TMBIM4), transcript variant 1, mRNA.	Hs.505934	chr12	-	66135846	66170072
TM2D2	TC0800010193.hg.1	NM_001024380	RefSeq	TM2 domain containing 2 (TM2D2), transcript variant 3, mRNA.	Hs.7471	chr8	-	38988808	38996824
TM2D1	TC0100014393.hg.1	TM2D1.kAug10-unspliced	Ace View	Transcript Identified by AceView, Entrez Gene ID(s) 83941		chr1	-	61684308	61685891
TLN1	TC0900009950.hg.1	NM_006289	RefSeq	talin 1 (TLN1), mRNA.	Hs.471014	chr9	-	35696948	35732395
TLK1	TC0200014893.hg.1	NM_001136554	RefSeq	tousled-like kinase 1 (TLK1), transcript variant 2, mRNA.	Hs.744917	chr2	-	170990823	171231314
TIMP1	TC0X00007149.hg.1	NM_003254	RefSeq	TIMP metallopeptidase inhibitor 1 (TIMP1), mRNA.	Hs.522632	chrX	+	47582291	47586791
TIMM17A	TC0100011200.hg.1	NM_006335	RefSeq	translocase of inner mitochondrial membrane 17 homolog A (yeast) (TIMM17A), mRNA.	Hs.20716	chr1	+	201955491	201970661
TIAL1	TC1000012016.hg.1	TIAL1.vdAug10-unspliced	Ace View	Transcript Identified by AceView, Entrez Gene ID(s) 7073		chr10	-	119584052	119584421
TIA1	TC0200016684.hg.1	NM_022037	RefSeq	TIA1 cytotoxic granule-associated RNA binding protein (TIA1), transcript variant 1, mRNA.	Hs.413123	chr2	-	70209444	70248660
THYN1	TC1100012919.hg.1	NM_001037304	RefSeq	thymocyte nuclear protein 1 (THYN1), transcript variant 4, mRNA.	Hs.13645	chr11	-	134248279	134253370
THOC7	TC0300011378.hg.1	NM_001285387	RefSeq	THO complex 7 (THOC7), transcript variant 2, mRNA.	Hs.288151	chr3	-	63833870	63863923
THOC2	TC0X00010712.hg.1	NM_001081550	RefSeq	THO complex 2 (THOC2), mRNA.	Hs.149991	chrX	-	123600561	123733056
THEM5	TC0100015815.hg.1	NM_182578	RefSeq	thioesterase superfamily member 5 (THEM5), mRNA.	Hs.132648	chr1	-	151847101	151853697
THBS3	TC0100015947.hg.1	hsa_circ_0014502	circbase	Salzman2013 ALT_ACCEPTOR, ALT_DONOR, coding, INTERNAL, intronic best transcript NM_007112		chr1	-	155206717	155206814
THBS1	TC1500006925.hg.1	NM_003246	RefSeq	thrombospondin 1 (THBS1), mRNA.	Hs.164226	chr15	+	39581079	39599466
TGOLN2	TC0200013257.hg.1	NM_001206840	RefSeq	trans-golgi network protein 2 (TGOLN2), transcript variant 2, mRNA.	Hs.593382	chr2	-	85311671	85328425
TGFB2	TC0100011621.hg.1	NM_001135599	RefSeq	transforming growth factor, beta 2 (TGFB2), transcript variant 1, mRNA.	Hs.133379	chr1	+	218345334	218444619
TGFB1	TC1900010743.hg.1	NM_000660	RefSeq	transforming growth factor, beta 1 (TGFB1), mRNA.	Hs.645227	chr19	-	41301587	41353933
TFPI	TC0200015194.hg.1	NM_001032281	RefSeq	tissue factor pathway inhibitor (lipoprotein-associated coagulation inhibitor) (TFPI), transcript variant 2, mRNA.	Hs.516578	chr2	-	187464230	187565760
TFDP2	TC0300012654.hg.1	NM_001178138	RefSeq	transcription factor Dp-2 (E2F dimerization partner 2) (TFDP2), transcript variant 1, mRNA.	Hs.379018	chr3	-	141944428	142149544
TET2	TC0400008318.hg.1	NM_001127208	RefSeq	tet methylcytosine dioxygenase 2 (TET2), transcript variant 1, mRNA.	Hs.367639 // Hs.706276	chr4	+	105145875	105279816
TERF2IP	TC1600011428.hg.1	NM_018975	RefSeq	telomeric repeat binding factor 2, interacting protein (TERF2IP), mRNA.	Hs.301419	chr16	+	75647737	75657443
TERF1	TC0800007949.hg.1	NM_003218	RefSeq	telomeric repeat binding factor (NIMA-interacting) 1 (TERF1), transcript variant 2, mRNA.	Hs.442707	chr8	+	73008862	73048122
TECR	TC1900007181.hg.1	NM_138501	RefSeq	trans-2,3-enoyl-CoA reductase (TECR), transcript variant 1, mRNA.	Hs.515642	chr19	+	14517085	14565980
TDRD3	TC1300007344.hg.1	NM_001146070	RefSeq	tudor domain containing 3 (TDRD3), transcript variant 1, mRNA.	Hs.525061	chr13	+	60396457	60573879
TDG	TC1200008669.hg.1	NM_003211	RefSeq	thymine DNA glycosylase (TDG), mRNA.	Hs.584809	chr12	+	103965804	103988878
TCTA	TC0300007380.hg.1	NM_022171	RefSeq	T-cell leukemia translocation altered (TCTA), mRNA.	Hs.517962	chr3	+	49412206	49416476
TCL1A	TC1400010085.hg.1	NM_001098725	RefSeq	T-cell leukemia/lymphoma 1A (TCL1A), transcript variant 2, mRNA.	Hs.2484	chr14	-	95709967	95714196
TCF3	TC1900009176.hg.1	NM_001136139	RefSeq	transcription factor 3 (TCF3), transcript variant 2, mRNA.	Hs.371282	chr19	-	1609290	1652605
TCERG1	TC0500009010.hg.1	TCERG1.vaAug10-unspliced	Ace View	Transcript Identified by AceView, Entrez Gene ID(s) 10915		chr5	+	146474900	146475605
TCEA1	TC0800010458.hg.1	NM_006756	RefSeq	transcription elongation factor A (SII), 1 (TCEA1), transcript variant 1, mRNA.	Hs.491745	chr8	-	53966552	54022529
TC2N	TC1400010777.hg.1	NM_001128595	RefSeq	tandem C2 domains, nuclear (TC2N), transcript variant 2, mRNA.	Hs.510262	chr14	-	91779751	91867536
TBXAS1	TC0700009352.hg.1	NM_001061	RefSeq	thromboxane A synthase 1 (platelet) (TBXAS1), transcript variant 1, mRNA.	Hs.520757	chr7	+	139777051	140020325
TBCA	TC0500011212.hg.1	NM_001297738	RefSeq	tubulin folding cofactor A (TBCA), transcript variant 1, mRNA.	Hs.291212	chr5	-	77691166	77868780
TBC1D9B	TC0500013426.hg.1	NM_015043	RefSeq	TBC1 domain family, member 9B (with GRAM domain) (TBC1D9B), transcript variant 2, mRNA.	Hs.155829	chr5	-	179862066	179907859
TBC1D20	TC2000008130.hg.1	NM_144628	RefSeq	TBC1 domain family, member 20 (TBC1D20), transcript variant 1, mRNA.	Hs.590876	chr20	-	435477	462553
TBC1D13	TC0900008887.hg.1	NM_001286772	RefSeq	TBC1 domain family, member 13 (TBC1D13), transcript variant 2, mRNA.	Hs.3376	chr9	+	128787204	128810432
TARDBP	TC0100006840.hg.1	NM_007375	RefSeq	TAR DNA binding protein (TARDBP), mRNA.	Hs.300624	chr1	+	11012344	11030528
TAP1	TC0600011508.hg.1	NM_001292022	RefSeq	transporter 1, ATP-binding cassette, sub-family B (MDR/TAP) (TAP1), transcript variant 2, mRNA.	Hs.352018	chr6	-	32845209	32853978
TAOK3	TC1200012111.hg.1	NM_016281	RefSeq	TAO kinase 3 (TAOK3), mRNA.	Hs.644420	chr12	-	118149801	118372945
TALDO1	TC1100006487.hg.1	NM_006755	RefSeq	transaldolase 1 (TALDO1), mRNA.	Hs.438678	chr11	+	747329	765024
TAL1	TC0100018439.hg.1	NM_001287347	RefSeq	T-cell acute lymphocytic leukemia 1 (TAL1), transcript variant 2, mRNA.	Hs.705618	chr1	-	47216290	47232335
TAGLN2	TC0100016112.hg.1	NM_001277223	RefSeq	transgelin 2 (TAGLN2), transcript variant 3, mRNA.	Hs.517168	chr1	-	159918107	159925732
TAF10	TC1100013140.hg.1	NM_006284	RefSeq	TAF10 RNA polymerase II, TATA box binding protein (TBP)-associated factor, 30kDa (TAF10), mRNA.	Hs.5158	chr11	-	6610817	6612667
TAB3	TC0X00009339.hg.1	NM_152787	RefSeq	TGF-beta activated kinase 1/MAP3K7 binding protein 3 (TAB3), mRNA.	Hs.188256	chrX	-	30827442	30975084
TAB2	TC0600009789.hg.1	NM_001292034	RefSeq	TGF-beta activated kinase 1/MAP3K7 binding protein 2 (TAB2), transcript variant 3, mRNA.	Hs.269775	chr6	+	149217924	149411613
SYTL4	TC0X00010331.hg.1	NM_001129896	RefSeq	synaptotagmin-like 4 (SYTL4), transcript variant 2, mRNA.	Hs.592224	chrX	-	100674491	100732148
SYNRG	TC1700010497.hg.1	NM_001163545	RefSeq	synergin, gamma (SYNRG), transcript variant 5, mRNA.	Hs.594647	chr17	-	37514797	37609496
SVIP	TC1100010349.hg.1	NM_148893	RefSeq	small VCP/p97-interacting protein (SVIP), mRNA.	Hs.349096	chr11	-	22813799	22830299
SUSD3	TC0900007976.hg.1	NM_001287005	RefSeq	sushi domain containing 3 (SUSD3), transcript variant 2, mRNA.	Hs.88417	chr9	+	93058688	93085138
SUSD1	TC0900011220.hg.1	NM_001282640	RefSeq	sushi domain containing 1 (SUSD1), transcript variant 1, mRNA.	Hs.494827	chr9	-	112040781	112175408
SUPT7L	TC0200012095.hg.1	NM_001282729	RefSeq	SPT7-like STAGA complex gamma subunit (SUPT7L), transcript variant 2, mRNA.	Hs.6232	chr2	-	27650810	27663840
SUPT4H1	TC1700012438.hg.1	NM_003168	RefSeq	SPT4 homolog, DSIF elongation factor subunit (SUPT4H1), transcript variant 1, mRNA.	Hs.439481	chr17	-	58345175	58352423
SUPT16H	TC1400008628.hg.1	NM_007192	RefSeq	SPT16 homolog, facilitates chromatin remodeling subunit (SUPT16H), mRNA.	Hs.213724	chr14	-	21351472	21384266
SUMO3	TC2100008385.hg.1	NM_001286416	RefSeq	small ubiquitin-like modifier 3 (SUMO3), transcript variant 2, mRNA.	Hs.474005	chr21	-	44805617	44818779
SUCNR1	TC0300009194.hg.1	NM_033050	RefSeq	succinate receptor 1 (SUCNR1), mRNA.	Hs.279575	chr3	+	151873643	151884619
STXBP2	TC1900011656.hg.1	NM_001127396	RefSeq	syntaxin binding protein 2 (STXBP2), transcript variant 2, mRNA.	Hs.515104	chr19	+	7636881	7647874
STXBP1	TC0900008811.hg.1	NM_001032221	RefSeq	syntaxin binding protein 1 (STXBP1), transcript variant 2, mRNA.	Hs.288229	chr9	+	127611760	127692936
STX8	TC1700009713.hg.1	NM_004853	RefSeq	syntaxin 8 (STX8), transcript variant 1, mRNA.	Hs.431109	chr17	-	9250471	9576591
STX7	TC0600013193.hg.1	NM_003569	RefSeq	syntaxin 7 (STX7), mRNA.	Hs.593148	chr6	-	132445867	132513198
STX17	TC0900008222.hg.1	NM_017919	RefSeq	syntaxin 17 (STX17), mRNA.	Hs.704031	chr9	+	99906633	99974536
STT3B	TC0300006942.hg.1	NM_178862	RefSeq	STT3B, subunit of the oligosaccharyltransferase complex (catalytic) (STT3B), mRNA.	Hs.475812	chr3	+	31532501	31637622
STRAP	TC1200006966.hg.1	NM_007178	RefSeq	serine/threonine kinase receptor associated protein (STRAP), mRNA.	Hs.743971	chr12	+	15882354	15903478
STON2	TC1400009839.hg.1	NM_001256430	RefSeq	stonin 2 (STON2), transcript variant 2, mRNA.	Hs.14248	chr14	-	81260650	81436465
STMN1	TC0100013369.hg.1	NM_001145454	RefSeq	stathmin 1 (STMN1), transcript variant 4, mRNA.	Hs.209983	chr1	-	25884181	25906991
STK4	TC2000007476.hg.1	NM_006282	RefSeq	serine/threonine kinase 4 (STK4), mRNA.	Hs.472838	chr20	+	44966474	45079977
STK17B	TC0200015314.hg.1	NM_004226	RefSeq	serine/threonine kinase 17b (STK17B), mRNA.	Hs.88297	chr2	-	196133566	196176503
STK17A	TC0700007345.hg.1	NM_004760	RefSeq	serine/threonine kinase 17a (STK17A), mRNA.	Hs.709489	chr7	+	43582758	43627379
STK10	TC0500012818.hg.1	NM_005990	RefSeq	serine/threonine kinase 10 (STK10), mRNA.	Hs.744005	chr5	-	172042070	172188386
STIP1	TC1100007935.hg.1	NM_001282652	RefSeq	stress-induced phosphoprotein 1 (STIP1), transcript variant 1, mRNA.	Hs.337295	chr11	+	64185272	64204548
STIM2	TC0400012781.hg.1	ENST00000478425	ENSEMBL	stromal interaction molecule 2 [gene_biotype:protein_coding transcript_biotype:processed_transcript]	Hs.744950	chr4	+	26845168	26858953
STAU2	TC0800012427.hg.1	NM_001164380	RefSeq	staufen double-stranded RNA binding protein 2 (STAU2), transcript variant 1, mRNA.	Hs.561815	chr8	-	73420369	73747708
STAU1	TC2000009376.hg.1	NM_001037328	RefSeq	staufen double-stranded RNA binding protein 1 (STAU1), transcript variant T5, mRNA.	Hs.596704	chr20	-	49113339	49188367
STAT3	TC1700010721.hg.1	NM_003150	RefSeq	signal transducer and activator of transcription 3 (acute-phase response factor) (STAT3), transcript variant 2, mRNA.	Hs.463059	chr17	-	42313324	42388568
STAP1	TC0400007713.hg.1	NM_012108	RefSeq	signal transducing adaptor family member 1 (STAP1), mRNA.	Hs.435579	chr4	+	67558728	67607337
STAM	TC1000006907.hg.1	hsa_circ_0000223	circbase	Memczak2013 ALT_ACCEPTOR, ALT_DONOR, INTERNAL, intronic, ncRNA best transcript NR_037774		chr10	+	17712820	17712938
STAG2	TC0X00008332.hg.1	NM_001042749	RefSeq	stromal antigen 2 (STAG2), transcript variant 1, mRNA.	Hs.496710	chrX	+	123960212	124422664
STAC3	TC1200012807.hg.1	NM_001286256	RefSeq	SH3 and cysteine rich domain 3 (STAC3), transcript variant 2, mRNA.	Hs.417595	chr12	-	57243453	57251193
ST7L	TC0100015299.hg.1	NM_001308264	RefSeq	suppression of tumorigenicity 7 like (ST7L), transcript variant 7, mRNA.	Hs.201921	chr1	-	112523518	112620825
ST7	TC0700008882.hg.1	NM_018412	RefSeq	suppression of tumorigenicity 7 (ST7), transcript variant a, mRNA.	Hs.368131	chr7	+	116953214	117230103
ST3GAL6	TC0300013852.hg.1	NM_001271142	RefSeq	ST3 beta-galactoside alpha-2,3-sialyltransferase 6 (ST3GAL6), transcript variant 2, mRNA.	Hs.148716	chr3	+	98732236	98795845
ST3GAL3	TC0100008075.hg.1	NM_001270459	RefSeq	ST3 beta-galactoside alpha-2,3-sialyltransferase 3 (ST3GAL3), transcript variant 11, mRNA.	Hs.597915	chr1	+	43705824	43931165
ST20	TC1500010901.hg.1	NM_001100879	RefSeq	suppressor of tumorigenicity 20 (ST20), transcript variant 1, mRNA.	Hs.729127	chr15	-	79898840	79923754
SSX2IP	TC0100014762.hg.1	NM_001166293	RefSeq	synovial sarcoma, X breakpoint 2 interacting protein (SSX2IP), transcript variant 2, mRNA.	Hs.22587	chr1	-	84643707	84690803
SSR4	TC0X00008798.hg.1	NM_001204526	RefSeq	signal sequence receptor, delta (SSR4), transcript variant 1, mRNA.	Hs.409223	chrX	+	153793516	153798512
SSR2	TC0100015982.hg.1	NM_003145	RefSeq	signal sequence receptor, beta (translocon-associated protein beta) (SSR2), mRNA.	Hs.74564	chr1	-	156009048	156020967
SSFA2	TC0200010164.hg.1	NM_001130445	RefSeq	sperm specific antigen 2 (SSFA2), transcript variant 1, mRNA.	Hs.196983	chr2	+	181891716	181930738
SSBP3	TC0100014257.hg.1	NM_001009955	RefSeq	single stranded DNA binding protein 3 (SSBP3), transcript variant 3, mRNA.	Hs.658676	chr1	-	54224508	54413479
SSBP2	TC0500013336.hg.1	NM_001256732	RefSeq	single-stranded DNA binding protein 2 (SSBP2), transcript variant 1, mRNA.	Hs.102735	chr5	-	81417360	81751797
SSBP1	TC0700013469.hg.1	NM_001256510	RefSeq	single-stranded DNA binding protein 1, mitochondrial (SSBP1), transcript variant 1, mRNA.	Hs.490394	chr7	+	141738321	141750488
SSB	TC0200009920.hg.1	NM_001294145	RefSeq	Sjogren syndrome antigen B (autoantigen La) (SSB), transcript variant 2, mRNA.	Hs.632535	chr2	+	169791933	169812065
SS18L2	TC0300007164.hg.1	NM_016305	RefSeq	synovial sarcoma translocation gene on chromosome 18-like 2 (SS18L2), mRNA.	Hs.534454	chr3	+	42581840	42595114
SRSF7	TC0200012297.hg.1	NM_001031684	RefSeq	serine/arginine-rich splicing factor 7 (SRSF7), transcript variant 1, mRNA.	Hs.309090	chr2	-	38743599	38751494
SRSF6	TC2000007430.hg.1	NM_006275	RefSeq	serine/arginine-rich splicing factor 6 (SRSF6), transcript variant 1, mRNA.	Hs.725336	chr20	+	43457864	43464247
SRSF5	TC1400007562.hg.1	NM_001039465	RefSeq	serine/arginine-rich splicing factor 5 (SRSF5), transcript variant 1, mRNA.	Hs.632326	chr14	+	69726900	69772005
SRSF3	TC0600007842.hg.1	NM_003017	RefSeq	serine/arginine-rich splicing factor 3 (SRSF3), transcript variant 1, mRNA.	Hs.405144	chr6	+	36594313	36605600
SRRT	TC0700008568.hg.1	NM_001128852	RefSeq	serrate, RNA effector molecule (SRRT), transcript variant 3, mRNA.	Hs.111801	chr7	+	100875079	100888664
SRRM2	TC1600006633.hg.1	NM_016333	RefSeq	serine/arginine repetitive matrix 2 (SRRM2), mRNA.	Hs.433343	chr16	+	2752329	2772538
SRP72	TC0400010772.hg.1	hsa_circ_0001415	circbase	Memczak2013 ANTISENSE, coding, INTERNAL, intronic best transcript NM_006947		chr4	-	56475661	56475788
SRP68	TC1700011783.hg.1	NM_001260502	RefSeq	signal recognition particle 68kDa (SRP68), transcript variant 2, mRNA.	Hs.514495	chr17	-	76038775	76072653
SRP54	TC1400006890.hg.1	NM_001146282	RefSeq	signal recognition particle 54kDa (SRP54), transcript variant 2, mRNA.	Hs.167535	chr14	+	34981957	35029567
SRP19	TC0500013212.hg.1	NM_001204193	RefSeq	signal recognition particle 19kDa (SRP19), transcript variant 2, mRNA.	Hs.637001	chr5	+	112861188	112893094
SRI	TC0700011714.hg.1	NM_001256891	RefSeq	sorcin (SRI), transcript variant 3, mRNA.	Hs.489040	chr7	-	88205117	88226993
SRGN	TC1000007885.hg.1	SRGN.cAug10-unspliced	Ace View	Transcript Identified by AceView, Entrez Gene ID(s) 5552		chr10	+	69100958	69101301
SREK1	TC0500007617.hg.1	NM_001077199	RefSeq	splicing regulatory glutamine/lysine-rich protein 1 (SREK1), transcript variant 1, mRNA.	Hs.49367	chr5	+	66139971	66183616
SPTLC2	TC1400009787.hg.1	NM_004863	RefSeq	serine palmitoyltransferase, long chain base subunit 2 (SPTLC2), mRNA.	Hs.435661	chr14	-	77505997	77616773
SPTBN1	TC0200007609.hg.1	NM_003128	RefSeq	spectrin, beta, non-erythrocytic 1 (SPTBN1), transcript variant 1, mRNA.	Hs.503178 // Hs.705692	chr2	+	54456285	54671446
SPPL2A	TC1500009396.hg.1	NM_032802	RefSeq	signal peptide peptidase like 2A (SPPL2A), mRNA.	Hs.401537	chr15	-	50702266	50765808
SPOCD1	TC0100013581.hg.1	NM_001281987	RefSeq	SPOC domain containing 1 (SPOCD1), transcript variant 2, mRNA.	Hs.62604	chr1	-	31790422	31816051
SPINT2	TC1900011725.hg.1	NM_001166103	RefSeq	serine peptidase inhibitor, Kunitz type, 2 (SPINT2), transcript variant b, mRNA.	Hs.31439	chr19	+	38264458	38292614
SPIN2B	TC0X00009841.hg.1	NM_001006681	RefSeq	spindlin family, member 2B (SPIN2B), transcript variant 1, mRNA.	Hs.745094	chrX	-	57118551	57121556
SPG7	TC1600011446.hg.1	NM_003119	RefSeq	spastic paraplegia 7 (pure and complicated autosomal recessive) (SPG7), transcript variant 1, mRNA.	Hs.185597	chr16	+	89507502	89557768
SPG20	TC1300008614.hg.1	NM_001142294	RefSeq	spastic paraplegia 20 (Troyer syndrome) (SPG20), transcript variant 4, mRNA.	Hs.440414	chr13	-	36301638	36370180
SPEN	TC0100007006.hg.1	NM_015001	RefSeq	spen family transcriptional repressor (SPEN), mRNA.	Hs.744843	chr1	+	15847864	15940460
SPDYC	TC1100008004.hg.1	NM_001008778	RefSeq	speedy/RINGO cell cycle regulator family member C (SPDYC), mRNA.	Hs.450642	chr11	+	65170154	65173244
SPCS2	TC0100013466.hg.1	BC008063	GenBank	signal peptidase complex subunit 2 homolog (S. cerevisiae), mRNA (cDNA clone MGC:2249 IMAGE:2967488), complete cds.	Hs.282700 // Hs.719927	chr1	-	28095051	28096422
SPATS2	TC1200007561.hg.1	NM_001293285	RefSeq	spermatogenesis associated, serine-rich 2 (SPATS2), transcript variant 1, mRNA.	Hs.654826	chr12	+	49366584	49527426
SPARC	TC0500012519.hg.1	NM_001309443	RefSeq	secreted protein, acidic, cysteine-rich (osteonectin) (SPARC), transcript variant 2, mRNA.	Hs.111779	chr5	-	151661096	151687165
SPAG9	TC1700011128.hg.1	NM_001130527	RefSeq	sperm associated antigen 9 (SPAG9), transcript variant 2, mRNA.	Hs.463439	chr17	-	50962174	51120865
SP140	TC0200011020.hg.1	NM_001005176	RefSeq	SP140 nuclear body protein (SP140), transcript variant 2, mRNA.	Hs.632549	chr2	+	230203110	230313215
SP110	TC0200015976.hg.1	NM_001185015	RefSeq	SP110 nuclear body protein (SP110), transcript variant d, mRNA.	Hs.145150	chr2	-	230167293	230225729
SP100	TC0200011023.hg.1	NM_001080391	RefSeq	SP100 nuclear antigen (SP100), transcript variant 1, mRNA.	Hs.369056	chr2	+	230415942	230545602
SOS1	TC0200012307.hg.1	NM_005633	RefSeq	son of sevenless homolog 1 (Drosophila) (SOS1), mRNA.	Hs.709893 // Hs.732497	chr2	-	38981396	39124345
SORL1	TC1100009309.hg.1	NM_003105	RefSeq	sortilin-related receptor, L(DLR class) A repeats containing (SORL1), mRNA.	Hs.368592	chr11	+	121452203	121633762
SORBS1	TC1000011487.hg.1	NM_001034954	RefSeq	sorbin and SH3 domain containing 1 (SORBS1), transcript variant 3, mRNA.	Hs.38621	chr10	-	95311771	95561420
SON	TC2100006974.hg.1	NM_001291411	RefSeq	SON DNA binding protein (SON), transcript variant e, mRNA.	Hs.517262	chr21	+	33542618	33577514
SOD2	TC0600013757.hg.1	NM_000636	RefSeq	superoxide dismutase 2, mitochondrial (SOD2), transcript variant 1, mRNA.	Hs.487046	chr6	-	159669057	159762529
SNX3	TC0600012777.hg.1	NM_001300928	RefSeq	sorting nexin 3 (SNX3), transcript variant 3, mRNA.	Hs.12102	chr6	-	108211217	108261260
SNX24	TC0500008483.hg.1	NM_014035	RefSeq	sorting nexin 24 (SNX24), mRNA.	Hs.483200	chr5	+	122843439	123029354
SNX2	TC0500008479.hg.1	NM_001278199	RefSeq	sorting nexin 2 (SNX2), transcript variant 2, mRNA.	Hs.713554	chr5	+	122774996	122834969
SNRPN	TC1500010698.hg.1	NM_003097	RefSeq	small nuclear ribonucleoprotein polypeptide N (SNRPN), transcript variant 1, mRNA.	Hs.555970 // Hs.564847 // Hs.578619 // Hs.585703 // Hs.592473 // Hs.621316 // Hs.632166 // Hs.728856 // Hs.731866 // Hs.733072 // Hs.737651	chr15	+	24823647	25036558
SNRPG	TC0200012994.hg.1	NM_003096	RefSeq	small nuclear ribonucleoprotein polypeptide G (SNRPG), mRNA.	Hs.465167 // Hs.516076 // Hs.631639 // Hs.654528	chr2	-	70281362	70293771
SNRPE	TC0100011276.hg.1	NM_001304464	RefSeq	small nuclear ribonucleoprotein polypeptide E (SNRPE), transcript variant 2, mRNA.	Hs.334612 // Hs.654418	chr1	+	203861585	203871152
SNRPD3	TC2200009235.hg.1	NM_001278656	RefSeq	small nuclear ribonucleoprotein D3 polypeptide 18kDa (SNRPD3), transcript variant 2, mRNA.	Hs.356549	chr22	+	24555503	24582052
SNRPD2	TC1900010951.hg.1	NM_004597	RefSeq	small nuclear ribonucleoprotein D2 polypeptide 16.5kDa (SNRPD2), transcript variant 1, mRNA.	Hs.515472	chr19	-	45686533	45692569
SNRPD1	TC1800006834.hg.1	NM_001291916	RefSeq	small nuclear ribonucleoprotein D1 polypeptide 16kDa (SNRPD1), transcript variant 2, mRNA.	Hs.464734	chr18	+	21612267	21633524
SNRPB2	TC2000006781.hg.1	NM_003092	RefSeq	small nuclear ribonucleoprotein polypeptide B (SNRPB2), transcript variant 1, mRNA.	Hs.280378	chr20	+	16729961	16742563
SNRPA1	TC1500010659.hg.1	NM_003090	RefSeq	small nuclear ribonucleoprotein polypeptide A (SNRPA1), mRNA.	Hs.528763	chr15	-	101281510	101295282
SNRNP40	TC0100013557.hg.1	NM_004814	RefSeq	small nuclear ribonucleoprotein 40kDa (U5) (SNRNP40), mRNA.	Hs.33962	chr1	-	31259568	31296797
SNRNP200	TC0200013517.hg.1	NM_014014	RefSeq	small nuclear ribonucleoprotein 200kDa (U5) (SNRNP200), mRNA.	Hs.246112	chr2	-	96274336	96305569
SNORD50A	TC0600012477.hg.1	NR_002743	RefSeq	small nucleolar RNA, C/D box 50A (SNORD50A), small nucleolar RNA.		chr6	-	85658214	85678736
SNORD49A	TC1700007017.hg.1	NR_002744	RefSeq	small nucleolar RNA, C/D box 49A (SNORD49A), small nucleolar RNA.		chr17	+	16438822	16478678
SNORD22	TC1100011109.hg.1	NR_000008	RefSeq	small nucleolar RNA, C/D box 22 (SNORD22), small nucleolar RNA.	Hs.744737	chr11	-	62851938	62856011
SNORA9	TC0700010942.hg.1	NR_002952	RefSeq	small nucleolar RNA, H/ACA box 9 (SNORA9), small nucleolar RNA.	Hs.744745	chr7	-	44982590	44987990
SNORA70	TC0200010707.hg.1	uc061sbp.1	UCSC Genes	Small nucleolar RNA SNORA70 [Source:RFAM;Acc:RF00156]		chr2	+	214846947	214847081
SNORA63	TC0100013722.hg.1	uc057eva.1	UCSC Genes	Small nucleolar RNA SNORA63 [Source:RFAM;Acc:RF00092]		chr1	-	36418450	36418578
SNORA44	TC0100015800.hg.1	uc057kxf.1	UCSC Genes	Small nucleolar RNA SNORA44 [Source:RFAM;Acc:RF00405]		chr1	-	151527831	151527938
SNF8	TC1700011017.hg.1	NM_007241	RefSeq	SNF8, ESCRT-II complex subunit (SNF8), mRNA.	Hs.127249	chr17	-	48929316	48945117
SND1	TC0700009020.hg.1	NM_014390	RefSeq	staphylococcal nuclease and tudor domain containing 1 (SND1), mRNA.	Hs.122523	chr7	+	127652148	128092609
SNCA	TC0400011313.hg.1	NM_000345	RefSeq	synuclein, alpha (non A4 component of amyloid precursor) (SNCA), transcript variant 1, mRNA.	Hs.21374	chr4	-	89724099	89838315
SNAPC3	TC0900006708.hg.1	NM_001039697	RefSeq	small nuclear RNA activating complex, polypeptide 3, 50kDa (SNAPC3), mRNA.	Hs.546299	chr9	+	15422704	15465953
SNAP29	TC2200006678.hg.1	NM_004782	RefSeq	synaptosomal-associated protein, 29kDa (SNAP29), mRNA.	Hs.108002	chr22	+	20858983	20891218
SNAP23	TC1500007034.hg.1	NM_003825	RefSeq	synaptosomal-associated protein, 23kDa (SNAP23), transcript variant 1, mRNA.	Hs.511149	chr15	+	42491233	42545356
SMS	TC0X00006770.hg.1	NM_001258423	RefSeq	spermine synthase (SMS), transcript variant 2, mRNA.	Hs.724874	chrX	+	21940573	21994837
SMPD1	TC1100006726.hg.1	NM_000543	RefSeq	sphingomyelin phosphodiesterase 1, acid lysosomal (SMPD1), transcript variant 1, mRNA.	Hs.498173	chr11	+	6390414	6394998
SMOX	TC2000006571.hg.1	NM_001270691	RefSeq	spermine oxidase (SMOX), transcript variant 6, mRNA.	Hs.433337	chr20	+	4120980	4187747
SMNDC1	TC1000011807.hg.1	NM_005871	RefSeq	survival motor neuron domain containing 1 (SMNDC1), mRNA.	Hs.632093	chr10	-	110290730	110304951
SMC5	TC0900007520.hg.1	NM_015110	RefSeq	structural maintenance of chromosomes 5 (SMC5), mRNA.	Hs.534189	chr9	+	70258962	70354888
SMARCC2	TC1200010900.hg.1	NM_001130420	RefSeq	SWI/SNF related, matrix associated, actin dependent regulator of chromatin, subfamily c, member 2 (SMARCC2), transcript variant 3, mRNA.	Hs.236030	chr12	-	56161852	56190284
SMARCA5	TC0400008882.hg.1	NM_003601	RefSeq	SWI/SNF related, matrix associated, actin dependent regulator of chromatin, subfamily a, member 5 (SMARCA5), mRNA.	Hs.558422	chr4	+	143513463	143557489
SMAP2	TC0100007954.hg.1	NM_001198978	RefSeq	small ArfGAP2 (SMAP2), transcript variant 3, mRNA.	Hs.15200	chr1	+	40344850	40423326
SMAD5	TC0500013232.hg.1	NM_001001419	RefSeq	SMAD family member 5 (SMAD5), transcript variant 2, mRNA.	Hs.167700	chr5	+	136132845	136182734
SMAD4	TC1800009229.hg.1	NM_005359	RefSeq	SMAD family member 4 (SMAD4), mRNA.	Hs.75862	chr18	+	51026828	51085045
SMAD2	TC1800009283.hg.1	NM_001003652	RefSeq	SMAD family member 2 (SMAD2), transcript variant 2, mRNA.	Hs.12253	chr18	-	47831551	47931146
SMAD1	TC0400008909.hg.1	NM_001003688	RefSeq	SMAD family member 1 (SMAD1), transcript variant 2, mRNA.	Hs.604588	chr4	+	145481194	145559173
SLFN14	TC1700010433.hg.1	NM_001129820	RefSeq	schlafen family member 14 (SLFN14), mRNA.	Hs.591193	chr17	-	35548125	35558098
SLC9A9	TC0300012686.hg.1	NM_173653	RefSeq	solute carrier family 9, subfamily A (NHE9, cation proton antiporter 9), member 9 (SLC9A9), mRNA.	Hs.302257	chr3	-	143265222	143848531
SLC6A6	TC0300006677.hg.1	NM_001134367	RefSeq	solute carrier family 6 (neurotransmitter transporter), member 6 (SLC6A6), transcript variant 2, mRNA.	Hs.529488	chr3	+	14402576	14489349
SLC6A4	TC1700010272.hg.1	NM_001045	RefSeq	solute carrier family 6 (neurotransmitter transporter), member 4 (SLC6A4), mRNA.	Hs.29792	chr17	-	30194319	30236002
SLC41A3	TC0300012266.hg.1	NM_001008485	RefSeq	solute carrier family 41, member 3 (SLC41A3), transcript variant 1, mRNA.	Hs.573007	chr3	-	126006355	126101561
SLC40A1	TC0200015211.hg.1	NM_014585	RefSeq	solute carrier family 40 (iron-regulated transporter), member 1 (SLC40A1), mRNA.	Hs.643005	chr2	-	189560579	189583758
SLC38A1	TC1200010516.hg.1	NM_001077484	RefSeq	solute carrier family 38, member 1 (SLC38A1), transcript variant 2, mRNA.	Hs.533770	chr12	-	46183056	46270017
SLC37A1	TC2100008526.hg.1	ENST00000454800	ENSEMBL	solute carrier family 37 (glucose-6-phosphate transporter), member 1 [gene_biotype:protein_coding transcript_biotype:processed_transcript]	Hs.547009	chr21	+	42496008	42498203
SLC35E1	TC1900011901.hg.1	NM_024881	RefSeq	solute carrier family 35, member E1 (SLC35E1), mRNA.	Hs.620596	chr19	-	16549831	16572382
SLC35A1	TC0600014154.hg.1	NM_001168398	RefSeq	solute carrier family 35 (CMP-sialic acid transporter), member A1 (SLC35A1), transcript variant 2, mRNA.	Hs.423163	chr6	+	87470623	87512339
SLC2A3	TC1200009800.hg.1	NM_006931	RefSeq	solute carrier family 2 (facilitated glucose transporter), member 3 (SLC2A3), mRNA.	Hs.419240	chr12	-	7919228	7936296
SLC25A5	TC0X00008249.hg.1	NM_001152	RefSeq	solute carrier family 25 (mitochondrial carrier; adenine nucleotide translocator), member 5 (SLC25A5), mRNA.	Hs.632282	chrX	+	119468400	119471396
SLC25A36	TC0300008989.hg.1	NM_001104647	RefSeq	solute carrier family 25 (pyrimidine nucleotide carrier), member 36 (SLC25A36), transcript variant 1, mRNA.	Hs.144130	chr3	+	140941820	140979943
SLC10A3	TC0X00011206.hg.1	NM_001142391	RefSeq	solute carrier family 10, member 3 (SLC10A3), transcript variant 2, mRNA.	Hs.522826	chrX	-	154487306	154490690
SLBP	TC0400009746.hg.1	NM_001306074	RefSeq	stem-loop binding protein (SLBP), transcript variant 2, mRNA.	Hs.298345	chr4	-	1692731	1712741
SLAMF6	TC0100010303.hg.1	hsa_circ_0000144	circbase	Memczak2013 ANTISENSE, coding, INTERNAL, intronic best transcript NM_052931		chr1	+	160502677	160503004
SKP1	TC0500013358.hg.1	NM_006930	RefSeq	S-phase kinase-associated protein 1 (SKP1), transcript variant 1, mRNA.	Hs.171626	chr5	-	134148935	134177038
SKIL	TC0300009471.hg.1	NM_001145097	RefSeq	SKI-like proto-oncogene (SKIL), transcript variant 2, mRNA.	Hs.536655 // Hs.581632	chr3	+	170357678	170397227
SKAP2	TC0700013527.hg.1	NM_001303468	RefSeq	src kinase associated phosphoprotein 2 (SKAP2), transcript variant 2, mRNA.	Hs.200770 // Hs.610137	chr7	-	26667062	26865113
SKAP1	TC1700010982.hg.1	NM_001075099	RefSeq	src kinase associated phosphoprotein 1 (SKAP1), transcript variant 2, mRNA.	Hs.316931	chr17	-	48133440	48430275
SIKE1	TC0100015355.hg.1	NM_001102396	RefSeq	suppressor of IKBKE 1 (SIKE1), transcript variant 1, mRNA.	Hs.709277	chr1	-	114769479	114780687
SIAE	TC1100012681.hg.1	NM_001199922	RefSeq	sialic acid acetylesterase (SIAE), transcript variant 2, mRNA.	Hs.10056	chr11	-	124633113	124695707
SHISA5	TC0300011023.hg.1	NM_001272065	RefSeq	shisa family member 5 (SHISA5), transcript variant 2, mRNA.	Hs.414579	chr3	-	48467798	48504826
SHFM1	TC0700013587.hg.1	NM_006304	RefSeq	split hand/foot malformation (ectrodactyly) type 1 (SHFM1), mRNA.	Hs.489201	chr7	-	96621527	96709891
SH3BP5	TC0300010399.hg.1	NM_001018009	RefSeq	SH3-domain binding protein 5 (BTK-associated) (SH3BP5), transcript variant 2, mRNA.	Hs.257761	chr3	-	15254356	15341394
SH3BGRL2	TC0600008622.hg.1	NM_031469	RefSeq	SH3 domain binding glutamate-rich protein like 2 (SH3BGRL2), mRNA.	Hs.302772	chr6	+	79631283	79703659
SFT2D1	TC0600013880.hg.1	NM_145169	RefSeq	SFT2 domain containing 1 (SFT2D1), transcript variant 1, mRNA.	Hs.487143	chr6	-	166319728	166342606
SFSWAP	TC1200009445.hg.1	NM_001261411	RefSeq	splicing factor, suppressor of white-apricot family (SFSWAP), transcript variant 1, mRNA.	Hs.308171	chr12	+	131711081	131799738
SFPQ	TC0100018432.hg.1	NM_005066	RefSeq	splicing factor proline/glutamine-rich (SFPQ), mRNA.	Hs.355934	chr1	-	35182932	35193148
SF3A1	TC2200008434.hg.1	NM_005877	RefSeq	splicing factor 3a, subunit 1, 120kDa (SF3A1), mRNA.	Hs.406277	chr22	-	30331988	30356947
SF1	TC1100011184.hg.1	hsa_circ_0000321	circbase	Memczak2013 ALT_ACCEPTOR, ALT_DONOR, coding, INTERNAL, intronic best transcript NM_201998		chr11	-	64770772	64770865
SETX	TC0900011803.hg.1	NM_015046	RefSeq	senataxin (SETX), mRNA.	Hs.460317	chr9	-	132261356	132354985
SETD3	TC1400010169.hg.1	NM_032233	RefSeq	SET domain containing 3 (SETD3), transcript variant 1, mRNA.	Hs.510407	chr14	-	99397746	99480896
SETD2	TC0300010968.hg.1	NM_014159	RefSeq	SET domain containing 2 (SETD2), mRNA.	Hs.517941	chr3	-	47016408	47163977
SET	TC0900008879.hg.1	NM_001122821	RefSeq	SET nuclear proto-oncogene (SET), transcript variant 1, mRNA.	Hs.436687	chr9	+	128683424	128696400
SESN3	TC1100012019.hg.1	NM_001271594	RefSeq	sestrin 3 (SESN3), transcript variant 2, mRNA.	Hs.120633	chr11	-	95165513	95232541
SESN1	TC0600012801.hg.1	NM_001199933	RefSeq	sestrin 1 (SESN1), transcript variant 2, mRNA.	Hs.591336	chr6	-	108986437	109094819
SERPINI1	TC0300009412.hg.1	NM_001122752	RefSeq	serpin peptidase inhibitor, clade I (neuroserpin), member 1 (SERPINI1), transcript variant 2, mRNA.	Hs.478153	chr3	+	167735243	167825569
SERPINB6	TC0600010542.hg.1	NM_001195291	RefSeq	serpin peptidase inhibitor, clade B (ovalbumin), member 6 (SERPINB6), transcript variant 2, mRNA.	Hs.519523	chr6	-	2940064	2972165
SERPINB1	TC0600014217.hg.1	NM_030666	RefSeq	serpin peptidase inhibitor, clade B (ovalbumin), member 1 (SERPINB1), transcript variant 1, mRNA.	Hs.381167	chr6	-	2828567	2845196
SERINC3	TC2000009196.hg.1	NM_006811	RefSeq	serine incorporator 3 (SERINC3), transcript variant 1, mRNA.	Hs.272168	chr20	-	44496221	44522109
SERF2	TC1500010729.hg.1	NM_001018108	RefSeq	small EDRK-rich factor 2 (SERF2), transcript variant 3, mRNA.	Hs.424126 // Hs.604985	chr15	+	43777087	43796089
SEPN1	TC0100018200.hg.1	NM_020451	RefSeq	selenoprotein N, 1 (SEPN1), transcript variant 1, mRNA.	Hs.323396	chr1	+	25800176	25818224
SENP1	TC1200010566.hg.1	NM_001267594	RefSeq	SUMO1/sentrin specific peptidase 1 (SENP1), transcript variant 1, mRNA.	Hs.371957	chr12	-	48042898	48106308
SEMA4D	TC0900007869.hg.1	hsa_circ_0001872	circbase	Memczak2013 ANTISENSE, coding, INTERNAL, UTR3 best transcript NM_006378		chr9	+	89377526	89377686
SELT	TC0300009168.hg.1	NM_016275	RefSeq	selenoprotein T (SELT), mRNA.	Hs.369052	chr3	+	150602875	150630447
SELP	TC0100016357.hg.1	NM_003005	RefSeq	selectin P (granule membrane protein 140kDa, antigen CD62) (SELP), mRNA.	Hs.73800	chr1	-	169588849	169630193
SELL	TC0100016359.hg.1	NM_000655	RefSeq	selectin L (SELL), transcript variant 1, mRNA.	Hs.728756	chr1	-	169690665	169711702
SECISBP2L	TC1500009358.hg.1	NM_001193489	RefSeq	SECIS binding protein 2-like (SECISBP2L), transcript variant 1, mRNA.	Hs.9997	chr15	-	48988476	49046563
SEC61G	TC0700011119.hg.1	NM_001012456	RefSeq	Sec61 translocon gamma subunit (SEC61G), transcript variant 2, mRNA.	Hs.488282	chr7	-	54752247	54759974
SEC61B	TC0900008207.hg.1	NM_006808	RefSeq	Sec61 translocon beta subunit (SEC61B), mRNA.	Hs.191887	chr9	+	99222064	99230619
SEC14L1	TC1700008984.hg.1	NM_001039573	RefSeq	SEC14-like lipid binding 1 (SEC14L1), transcript variant 2, mRNA.	Hs.464184	chr17	+	77086716	77217101
SEC11A	TC1500010292.hg.1	NM_001271918	RefSeq	SEC11 homolog A, signal peptidase complex subunit (SEC11A), transcript variant 5, mRNA.	Hs.9534	chr15	-	84669537	84716716
SDPR	TC0200015264.hg.1	NM_004657	RefSeq	serum deprivation response (SDPR), mRNA.	Hs.26530	chr2	-	191834302	191847280
SDHAF2	TC1100007808.hg.1	hsa_circ_0000312	circbase	Memczak2013 ALT_ACCEPTOR, ALT_DONOR, coding, INTERNAL, intronic best transcript NM_017841		chr11	+	61445100	61445255
SDHA	TC0500006442.hg.1	NM_001294332	RefSeq	succinate dehydrogenase complex, subunit A, flavoprotein (Fp) (SDHA), transcript variant 2, mRNA.	Hs.440475	chr5	+	218223	257082
SDCBP	TC0800007738.hg.1	NM_001007067	RefSeq	syndecan binding protein (syntenin) (SDCBP), transcript variant 2, mRNA.	Hs.200804	chr8	+	58552924	58582860
SDAD1	TC0400012934.hg.1	NM_001288983	RefSeq	SDA1 domain containing 1 (SDAD1), transcript variant 2, mRNA.	Hs.632604	chr4	-	75949906	75990962
SCYL2	TC1200008592.hg.1	NM_017988	RefSeq	SCY1-like, kinase-like 2 (SCYL2), mRNA.	Hs.506481	chr12	+	100267140	100341724
SCPEP1	TC1700008372.hg.1	NM_021626	RefSeq	serine carboxypeptidase 1 (SCPEP1), mRNA.	Hs.514950	chr17	+	56978105	57006768
SCP2	TC0100008336.hg.1	NM_001007098	RefSeq	sterol carrier protein 2 (SCP2), transcript variant 2, mRNA.	Hs.476365	chr1	+	52927229	53051703
SCLY	TC0200016606.hg.1	NM_016510	RefSeq	selenocysteine lyase (SCLY), mRNA.	Hs.731909	chr2	+	238060889	238099413
SCFD2	TC0400010699.hg.1	NM_152540	RefSeq	sec1 family domain containing 2 (SCFD2), mRNA.	Hs.302287	chr4	-	52872982	53366075
SCFD1	TC1400006823.hg.1	NM_001257376	RefSeq	sec1 family domain containing 1 (SCFD1), transcript variant 3, mRNA.	Hs.369168	chr14	+	30622112	30735827
SCARNA7	TC0300012971.hg.1	NR_003001	RefSeq	small Cajal body-specific RNA 7 (SCARNA7), guide RNA.	Hs.675953	chr3	-	160514907	160515236
SBDS	TC0700011383.hg.1	NM_016038	RefSeq	Shwachman-Bodian-Diamond syndrome (SBDS), mRNA.	Hs.110445	chr7	-	66987677	66995601
SAV1	TC1400009134.hg.1	NM_021818	RefSeq	salvador family WW domain containing protein 1 (SAV1), mRNA.	Hs.642842	chr14	-	50632058	50668353
SAR1A	TC1000010912.hg.1	NM_001142648	RefSeq	secretion associated, Ras related GTPase 1A (SAR1A), transcript variant 1, mRNA.	Hs.499960	chr10	-	70147289	70170529
SAP18	TC1300006520.hg.1	NM_005870	RefSeq	Sin3A-associated protein, 18kDa (SAP18), mRNA.	Hs.524899	chr13	+	21140514	21149085
SAMSN1	TC2100007599.hg.1	NM_001256370	RefSeq	SAM domain, SH3 domain and nuclear localization signals 1 (SAMSN1), transcript variant 2, mRNA.	Hs.473341	chr21	-	14485228	14583402
SAMM50	TC2200009282.hg.1	NM_015380	RefSeq	SAMM50 sorting and assembly machinery component (SAMM50), mRNA.	Hs.505824	chr22	+	43955381	44010531
SAMD3	TC0600013160.hg.1	NM_001017373	RefSeq	sterile alpha motif domain containing 3 (SAMD3), transcript variant 1, mRNA.	Hs.440508	chr6	-	130133410	130365425
S1PR1	TC0100009241.hg.1	NM_001400	RefSeq	sphingosine-1-phosphate receptor 1 (S1PR1), mRNA.	Hs.154210	chr1	+	101236749	101241520
S100A9	TC0100010032.hg.1	NM_002965	RefSeq	S100 calcium binding protein A9 (S100A9), mRNA.	Hs.112405	chr1	+	153357854	153361027
S100A8	TC0100015858.hg.1	NM_002964	RefSeq	S100 calcium binding protein A8 (S100A8), mRNA.	Hs.416073	chr1	-	153390032	153391188
S100A6	TC0100015864.hg.1	NM_014624	RefSeq	S100 calcium binding protein A6 (S100A6), mRNA.	Hs.275243	chr1	-	153534599	153536244
S100A4	TC0100015866.hg.1	NM_002961	RefSeq	S100 calcium binding protein A4 (S100A4), transcript variant 1, mRNA.	Hs.654444	chr1	-	153543613	153550136
S100A12	TC0100015856.hg.1	NM_005621	RefSeq	S100 calcium binding protein A12 (S100A12), mRNA.	Hs.19413	chr1	-	153373705	153375649
S100A11	TC0100015822.hg.1	NM_005620	RefSeq	S100 calcium binding protein A11 (S100A11), mRNA.	Hs.417004	chr1	-	152032506	152047907
S100A10	TC0100015819.hg.1	NM_002966	RefSeq	S100 calcium binding protein A10 (S100A10), mRNA.	Hs.143873	chr1	-	151982910	151994390
RYBP	TC0300011525.hg.1	NM_012234	RefSeq	RING1 and YY1 binding protein (RYBP), mRNA.	Hs.7910	chr3	-	72120468	72446918
RUNX3	TC0100013339.hg.1	NM_001031680	RefSeq	runt-related transcription factor 3 (RUNX3), transcript variant 1, mRNA.	Hs.170019	chr1	-	24899511	24965121
RUNX1	TC2100008563.hg.1	OTTHUMT00000194408	Havana transcript	runt-related transcription factor 1[gene_biotype:protein_coding transcript_biotype:processed_transcript]	Hs.149261	chr21	-	35372507	35580922
RUFY1	TC0500009690.hg.1	NM_001040451	RefSeq	RUN and FYVE domain containing 1 (RUFY1), transcript variant 2, mRNA.	Hs.306769	chr5	+	179550558	179610026
RTN3	TC1100007906.hg.1	NM_001265589	RefSeq	reticulon 3 (RTN3), transcript variant 5, mRNA.	Hs.743229	chr11	+	63681446	63759891
RTN2	TC1900010943.hg.1	NM_005619	RefSeq	reticulon 2 (RTN2), transcript variant 1, mRNA.	Hs.47517	chr19	-	45485288	45497061
RTN1	TC1400009329.hg.1	NM_021136	RefSeq	reticulon 1 (RTN1), transcript variant 1, mRNA.	Hs.368626	chr14	-	59595976	59870966
RSRC1	TC0300009306.hg.1	NM_001271834	RefSeq	arginine/serine-rich coiled-coil 1 (RSRC1), transcript variant 3, mRNA.	Hs.591283	chr3	+	158105855	158545730
RSL24D1	TC1500009492.hg.1	NM_016304	RefSeq	ribosomal L24 domain containing 1 (RSL24D1), mRNA.	Hs.274772	chr15	-	55180806	55197067
RSF1	TC1100011723.hg.1	NM_016578	RefSeq	remodeling and spacing factor 1 (RSF1), mRNA.	Hs.420229	chr11	-	77659996	77821017
RSAD2	TC0200016401.hg.1	ENST00000474872	ENSEMBL	radical S-adenosyl methionine domain containing 2 [gene_biotype:protein_coding transcript_biotype:processed_transcript]	Hs.17518	chr2	+	6865806	6877244
RRAGC	TC0100018433.hg.1	NM_001271851	RefSeq	Ras-related GTP binding C (RRAGC), transcript variant 2, mRNA.	Hs.532461	chr1	-	38838197	38859823
RPSAP58	TC1900011698.hg.1	NR_003662	RefSeq	ribosomal protein SA pseudogene 58 (RPSAP58), non-coding RNA.	Hs.560655	chr19	+	23762944	23833314
RPSA	TC0300007101.hg.1	NM_001304288	RefSeq	ribosomal protein SA (RPSA), transcript variant 3, mRNA.	Hs.449909	chr3	+	39406689	39412542
RPS9	TC1900008840.hg.1	ENST00000302907	ENSEMBL	ribosomal protein S9 [gene_biotype:protein_coding transcript_biotype:protein_coding]	Hs.467284 // Hs.546288	chr19	+	54200742	54249003
RPS8	TC0100008103.hg.1	NM_001012	RefSeq	ribosomal protein S8 (RPS8), mRNA.	Hs.512675	chr1	+	44775251	44778779
RPS7	TC0200006536.hg.1	NM_001011	RefSeq	ribosomal protein S7 (RPS7), mRNA.	Hs.534346 // Hs.546287 // Hs.646582	chr2	+	3575205	3580919
RPS6	TC0900009654.hg.1	NM_001010	RefSeq	ribosomal protein S6 (RPS6), mRNA.	Hs.408073	chr9	-	19375715	19380254
RPS5	TC1900009045.hg.1	NM_001009	RefSeq	ribosomal protein S5 (RPS5), mRNA.	Hs.378103	chr19	+	58386400	58394806
RPS4Y1	TC0Y00007322.hg.1	NM_001008	RefSeq	ribosomal protein S4, Y-linked 1 (RPS4Y1), mRNA.	Hs.282376	chrY	+	2841486	2867268
RPS4X	TC0X00010029.hg.1	NM_001007	RefSeq	ribosomal protein S4, X-linked (RPS4X), mRNA.	Hs.118076	chrX	-	72255679	72277300
RPS3A	TC0400008984.hg.1	NM_001006	RefSeq	ribosomal protein S3A (RPS3A), transcript variant 1, mRNA.	Hs.356572	chr4	+	151099573	151104652
RPS3	TC1100008462.hg.1	NM_001005	RefSeq	ribosomal protein S3 (RPS3), transcript variant 1, mRNA.	Hs.546286	chr11	+	75399486	75422301
RPS29	TC1400010742.hg.1	ENST00000539688	ENSEMBL	ribosomal protein S29 [gene_biotype:protein_coding transcript_biotype:processed_transcript]	Hs.156367	chr14	-	49597475	49599164
RPS28	TC1100008612.hg.1	BC000354	GenBank	ribosomal protein S28, mRNA (cDNA clone MGC:8658 IMAGE:2964364), complete cds.	Hs.153177 // Hs.322473	chr11	+	82689529	82689904
RPS27A	TC0200007628.hg.1	NM_001135592	RefSeq	ribosomal protein S27a (RPS27A), transcript variant 2, mRNA.	Hs.311640 // Hs.546292	chr2	+	55231903	55235853
RPS27	TC0100010060.hg.1	NM_001030	RefSeq	ribosomal protein S27 (RPS27), mRNA.	Hs.546291 // Hs.654475	chr1	+	153990759	153992156
RPS25	TC1100012508.hg.1	NM_001028	RefSeq	ribosomal protein S25 (RPS25), mRNA.	Hs.512676	chr11	-	119015712	119018691
RPS23	TC0500011316.hg.1	NM_001025	RefSeq	ribosomal protein S23 (RPS23), mRNA.	Hs.527193	chr5	-	82273320	82278577
RPS21	TC2000008007.hg.1	NM_001024	RefSeq	ribosomal protein S21 (RPS21), mRNA.	Hs.190968	chr20	+	62387065	62388520
RPS2	TC1600009077.hg.1	NM_002952	RefSeq	ribosomal protein S2 (RPS2), mRNA.	Hs.356366 // Hs.381079 // Hs.498569 // Hs.506997	chr16	-	1962052	1964860
RPS19	TC1900008164.hg.1	NM_001022	RefSeq	ribosomal protein S19 (RPS19), mRNA.	Hs.438429	chr19	+	41859918	41872926
RPS18	TC0600007693.hg.1	NM_022551	RefSeq	ribosomal protein S18 (RPS18), mRNA.	Hs.448854 // Hs.627414	chr6	+	33272010	33276510
RPS16	TC1900010659.hg.1	NM_001020	RefSeq	ribosomal protein S16 (RPS16), mRNA.	Hs.397609	chr19	-	39433207	39435978
RPS15A	TC1600011493.hg.1	NM_001019	RefSeq	ribosomal protein S15a (RPS15A), transcript variant 2, mRNA.	Hs.370504	chr16	-	18781295	18790383
RPS15	TC1900006532.hg.1	NM_001018	RefSeq	ribosomal protein S15 (RPS15), transcript variant 2, mRNA.	Hs.406683	chr19	+	1438358	1440497
RPS14	TC0500013387.hg.1	NM_001025070	RefSeq	ribosomal protein S14 (RPS14), transcript variant 2, mRNA.	Hs.744846	chr5	-	150444229	150449756
RPS13	TC1100013147.hg.1	NM_001017	RefSeq	ribosomal protein S13 (RPS13), mRNA.	Hs.446588	chr11	-	17074389	17077922
RPS12	TC0600009488.hg.1	NM_001016	RefSeq	ribosomal protein S12 (RPS12), mRNA.	Hs.546289	chr6	+	132814441	132817564
RPS11	TC1900008542.hg.1	NM_001015	RefSeq	ribosomal protein S11 (RPS11), mRNA.	Hs.433529	chr19	+	49496365	49499712
RPS10	TC0600014282.hg.1	NM_001014	RefSeq	ribosomal protein S10 (RPS10), transcript variant 2, mRNA.	Hs.406620 // Hs.645317	chr6	-	34417454	34426125
RPLP2	TC1100006491.hg.1	NM_001004	RefSeq	ribosomal protein, large, P2 (RPLP2), mRNA.	Hs.437594	chr11	+	809647	812880
RPLP1	TC1500007700.hg.1	NM_001003	RefSeq	ribosomal protein, large, P1 (RPLP1), transcript variant 1, mRNA.	Hs.356502	chr15	+	69452784	69456194
RPLP0	TC1200012151.hg.1	NM_001002	RefSeq	ribosomal protein, large, P0 (RPLP0), transcript variant 1, mRNA.	Hs.546285	chr12	-	120196686	120201235
RPL9	TC0400010463.hg.1	NM_000661	RefSeq	ribosomal protein L9 (RPL9), transcript variant 1, mRNA.	Hs.412370 // Hs.513083 // Hs.730597	chr4	-	39454124	39458948
RPL8	TC0800012240.hg.1	NM_000973	RefSeq	ribosomal protein L8 (RPL8), transcript variant 1, mRNA.	Hs.178551	chr8	-	144789765	144792587
RPL7A	TC0900009073.hg.1	NM_000972	RefSeq	ribosomal protein L7a (RPL7A), mRNA.	Hs.499839	chr9	+	133348214	133351426
RPL7	TC0100015017.hg.1	BC006095	GenBank	ribosomal protein L7, mRNA (cDNA clone MGC:12719 IMAGE:2821364), complete cds.	Hs.421257 // Hs.571841	chr1	-	96678808	96679640
RPL6	TC1200011971.hg.1	NM_000970	RefSeq	ribosomal protein L6 (RPL6), transcript variant 2, mRNA.	Hs.546283 // Hs.744897	chr12	-	112405190	112418838
RPL5	TC0100009048.hg.1	hsa_circ_0000092	circbase	Memczak2013 ALT_ACCEPTOR, ALT_DONOR, coding, INTERNAL, intronic best transcript NM_000969		chr1	+	92839497	92839610
RPL38	TC1700008842.hg.1	NM_000999	RefSeq	ribosomal protein L38 (RPL38), transcript variant 1, mRNA.	Hs.380953	chr17	+	74203582	74210655
RPL37A	TC0200016595.hg.1	NM_000998	RefSeq	ribosomal protein L37a (RPL37A), mRNA.	Hs.433701	chr2	+	216498189	216529587
RPL37	TC0500010585.hg.1	NM_000997	RefSeq	ribosomal protein L37 (RPL37), mRNA.	Hs.447582 // Hs.558601 // Hs.731513	chr5	-	40825262	40835335
RPL36AL	TC1400009104.hg.1	NM_001001	RefSeq	ribosomal protein L36a-like (RPL36AL), mRNA.	Hs.444749 // Hs.745129	chr14	-	49618519	49620685
RPL35	TC0900011510.hg.1	NM_007209	RefSeq	ribosomal protein L35 (RPL35), mRNA.	Hs.182825	chr9	-	124857879	124861981
RPL34	TC0400008359.hg.1	NM_000995	RefSeq	ribosomal protein L34 (RPL34), transcript variant 1, mRNA.	Hs.438227	chr4	+	108620566	108630483
RPL32	TC0300010310.hg.1	NM_000994	RefSeq	ribosomal protein L32 (RPL32), transcript variant 1, mRNA.	Hs.265174	chr3	-	12834485	12841588
RPL31	TC0200008632.hg.1	NM_000993	RefSeq	ribosomal protein L31 (RPL31), transcript variant 1, mRNA.	Hs.469473	chr2	+	101001715	101024032
RPL30	TC0800011206.hg.1	NM_000989	RefSeq	ribosomal protein L30 (RPL30), mRNA.	Hs.400295	chr8	-	98024851	98046469
RPL3	TC2200008744.hg.1	NM_000967	RefSeq	ribosomal protein L3 (RPL3), transcript variant 1, mRNA.	Hs.119598	chr22	-	39312882	39320389
RPL29	TC0300011151.hg.1	NM_000992	RefSeq	ribosomal protein L29 (RPL29), mRNA.	Hs.425125	chr3	-	51993600	51995942
RPL28	TC1900008907.hg.1	NM_000991	RefSeq	ribosomal protein L28 (RPL28), transcript variant 2, mRNA.	Hs.652114	chr19	+	55385345	55403250
RPL27A	TC1100006791.hg.1	NM_000990	RefSeq	ribosomal protein L27a (RPL27A), mRNA.	Hs.523463	chr11	+	8682411	8714759
RPL27	TC1700007930.hg.1	NM_000988	RefSeq	ribosomal protein L27 (RPL27), mRNA.	Hs.514196 // Hs.660076	chr17	+	42998273	43002959
RPL26	TC1700012356.hg.1	NM_000987	RefSeq	ribosomal protein L26 (RPL26), transcript variant 2, mRNA.	Hs.482144 // Hs.644794 // Hs.744896	chr17	-	8377516	8383247
RPL24	TC0300011860.hg.1	NM_000986	RefSeq	ribosomal protein L24 (RPL24), mRNA.	Hs.477028 // Hs.649475	chr3	-	101681090	101686782
RPL23P8	TC0700006856.hg.1	NR_026673	RefSeq	ribosomal protein L23 pseudogene 8 (RPL23P8), non-coding RNA.	Hs.722187	chr7	+	20827298	20828398
RPL23	TC1700010551.hg.1	NM_000978	RefSeq	ribosomal protein L23 (RPL23), mRNA.	Hs.406300	chr17	-	38847865	38853843
RPL22L1	TC0300013103.hg.1	NM_001099645	RefSeq	ribosomal protein L22-like 1 (RPL22L1), mRNA.	Hs.380933	chr3	-	170864875	170870483
RPL22	TC0100012670.hg.1	NM_000983	RefSeq	ribosomal protein L22 (RPL22), mRNA.	Hs.515329 // Hs.554762	chr1	-	6181269	6209560
RPL19	TC1700007740.hg.1	NM_000981	RefSeq	ribosomal protein L19 (RPL19), mRNA.	Hs.381061	chr17	+	39200283	39204727
RPL18	TC1900011990.hg.1	NM_000979	RefSeq	ribosomal protein L18 (RPL18), transcript variant 1, mRNA.	Hs.515517	chr19	-	48615327	48619536
RPL17	TC1800009285.hg.1	NM_000985	RefSeq	ribosomal protein L17 (RPL17), transcript variant 1, mRNA.	Hs.293653 // Hs.374588 // Hs.485081	chr18	-	49488453	49492565
RPL14	TC0300013809.hg.1	NM_001034996	RefSeq	ribosomal protein L14 (RPL14), transcript variant 1, mRNA.	Hs.446522	chr3	+	40457292	40462372
RPL13AP5	TC1000008550.hg.1	NR_026712	RefSeq	ribosomal protein L13a pseudogene 5 (RPL13AP5), non-coding RNA.	Hs.645344	chr10	+	96750266	96750923
RPL13	TC1600008888.hg.1	NM_000977	RefSeq	ribosomal protein L13 (RPL13), transcript variant 1, mRNA.	Hs.410817	chr16	+	89560657	89566829
RPL12	TC0900011575.hg.1	NM_000976	RefSeq	ribosomal protein L12 (RPL12), mRNA.	Hs.408054	chr9	-	127447674	127451432
RPL11	TC0100007326.hg.1	NM_000975	RefSeq	ribosomal protein L11 (RPL11), transcript variant 1, mRNA.	Hs.719951	chr1	+	23691779	23696426
RPL10A	TC0600007800.hg.1	NM_007104	RefSeq	ribosomal protein L10a (RPL10A), mRNA.	Hs.148340 // Hs.546269	chr6	+	35468401	35470785
RPL10	TC0X00008829.hg.1	NM_001256577	RefSeq	ribosomal protein L10 (RPL10), transcript variant 2, mRNA.	Hs.534404	chrX	+	154389955	154409168
RPF1	TC0100008884.hg.1	NM_025065	RefSeq	ribosome production factor 1 homolog (RPF1), mRNA.	Hs.481202	chr1	+	84479237	84498350
RP9	TC0700010697.hg.1	NM_203288	RefSeq	retinitis pigmentosa 9 (autosomal dominant) (RP9), mRNA.	Hs.326805	chr7	-	33094797	33109401
ROMO1	TC2000007227.hg.1	NM_080748	RefSeq	reactive oxygen species modulator 1 (ROMO1), mRNA.	Hs.472564	chr20	+	35699272	35700984
ROCK2	TC0200011745.hg.1	NM_004850	RefSeq	Rho-associated, coiled-coil containing protein kinase 2 (ROCK2), mRNA.	Hs.681743	chr2	-	11179761	11348330
ROBO1	TC0300011628.hg.1	NM_001145845	RefSeq	roundabout guidance receptor 1 (ROBO1), transcript variant 4, mRNA.	Hs.744218	chr3	-	78597238	79767909
RNF8	TC0600007868.hg.1	NM_003958	RefSeq	ring finger protein 8, E3 ubiquitin protein ligase (RNF8), transcript variant 1, mRNA.	Hs.485278	chr6	+	37353972	37394738
RNF38	TC0900012225.hg.1	NM_022781	RefSeq	ring finger protein 38 (RNF38), transcript variant 1, mRNA.	Hs.333503	chr9	-	36336396	36401198
RNF24	TC2000008242.hg.1	NM_001134337	RefSeq	ring finger protein 24 (RNF24), transcript variant 2, mRNA.	Hs.589884	chr20	-	3927309	4015582
RNF220	TC0100008094.hg.1	NM_018150	RefSeq	ring finger protein 220 (RNF220), mRNA.	Hs.456557	chr1	+	44405194	44651724
RNF216	TC0700010170.hg.1	NM_207111	RefSeq	ring finger protein 216 (RNF216), transcript variant 1, mRNA.	Hs.487458 // Hs.689456	chr7	-	5620041	5781739
RNF168	TC0300013703.hg.1	NM_152617	RefSeq	ring finger protein 168, E3 ubiquitin protein ligase (RNF168), mRNA.	Hs.250648	chr3	-	196468783	196503768
RNF146	TC0600009393.hg.1	NM_001242844	RefSeq	ring finger protein 146 (RNF146), transcript variant 1, mRNA.	Hs.267120	chr6	+	127266610	127288567
RNF141	TC1100010089.hg.1	NM_016422	RefSeq	ring finger protein 141 (RNF141), mRNA.	Hs.44685	chr11	-	10511678	10541230
RNF115	TC0100015588.hg.1	NM_014455	RefSeq	ring finger protein 115 (RNF115), mRNA.	Hs.523550	chr1	-	145738868	145824123
RNF114	TC2000007666.hg.1	NM_018683	RefSeq	ring finger protein 114 (RNF114), mRNA.	Hs.144949	chr20	+	49936336	49953892
RNASET2	TC0600014371.hg.1	NM_003730	RefSeq	ribonuclease T2 (RNASET2), mRNA.	Hs.529989	chr6	-	166929504	166957191
RNASE6	TC1400006534.hg.1	NM_005615	RefSeq	ribonuclease, RNase A family, k6 (RNASE6), mRNA.	Hs.23262	chr14	+	20781051	20782467
RMRP	TC0900007091.hg.1	hsa_circ_0001853	circbase	Memczak2013 ANTISENSE, ncRNA, upstream_start best transcript NR_003051		chr9	+	35657755	35658020
RMND5A	TC0200008300.hg.1	NM_022780	RefSeq	required for meiotic nuclear division 5 homolog A (RMND5A), mRNA.	Hs.75277	chr2	+	86720173	86778041
RIT1	TC0100015975.hg.1	NM_001256820	RefSeq	Ras-like without CAAX 1 (RIT1), transcript variant 3, mRNA.	Hs.491234	chr1	-	155897808	155911404
RIOK3	TC1800006889.hg.1	NM_003831	RefSeq	RIO kinase 3 (RIOK3), mRNA.	Hs.728452	chr18	+	23452823	23486603
RHOT1	TC1700007504.hg.1	NM_001033566	RefSeq	ras homolog family member T1 (RHOT1), transcript variant 2, mRNA.	Hs.655325	chr17	+	32142454	32253374
RHOBTB1	TC1000010737.hg.1	NM_001242359	RefSeq	Rho-related BTB domain containing 1 (RHOBTB1), transcript variant 4, mRNA.	Hs.737374	chr10	-	60869438	61001440
RHOA	TC0300011060.hg.1	NM_001664	RefSeq	ras homolog family member A (RHOA), transcript variant 1, mRNA.	Hs.247077	chr3	-	49359145	49412998
RHEB	TC0700013080.hg.1	NM_005614	RefSeq	Ras homolog enriched in brain (RHEB), mRNA.	Hs.283521 // Hs.647068	chr7	-	151466012	151520120
RHBDD1	TC0200010966.hg.1	NM_001167608	RefSeq	rhomboid domain containing 1 (RHBDD1), transcript variant 2, mRNA.	Hs.471514	chr2	+	226835581	226999215
RGS6	TC1400007608.hg.1	ENST00000553519	ENSEMBL	regulator of G-protein signaling 6 [gene_biotype:protein_coding transcript_biotype:processed_transcript]	Hs.509872	chr14	+	72511607	72515847
RGS2	TC0100011022.hg.1	NM_002923	RefSeq	regulator of G-protein signaling 2 (RGS2), mRNA.	Hs.78944	chr1	+	192809039	192812283
RFX5	TC0100015783.hg.1	NM_000449	RefSeq	regulatory factor X, 5 (influences HLA class II expression) (RFX5), transcript variant 1, mRNA.	Hs.632472	chr1	-	151340640	151347357
REXO2	TC1100013097.hg.1	NM_015523	RefSeq	RNA exonuclease 2 (REXO2), mRNA.	Hs.677190 // Hs.714231	chr11	+	114439386	114450279
REST	TC0400007609.hg.1	NM_001193508	RefSeq	RE1-silencing transcription factor (REST), transcript variant 2, mRNA.	Hs.307836	chr4	+	56907876	56935844
REPS2	TC0X00006704.hg.1	NM_001080975	RefSeq	RALBP1 associated Eps domain containing 2 (REPS2), transcript variant 2, mRNA.	Hs.186810	chrX	+	16946691	17153280
REL	TC0200016452.hg.1	NM_001291746	RefSeq	v-rel avian reticuloendotheliosis viral oncogene homolog (REL), transcript variant 2, mRNA.	Hs.631886	chr2	+	60881495	60931610
REEP3	TC1000007797.hg.1	NM_001001330	RefSeq	receptor accessory protein 3 (REEP3), mRNA.	Hs.499833	chr10	+	63521363	63625123
RDH11	TC1400010765.hg.1	NM_001252650	RefSeq	retinol dehydrogenase 11 (all-trans/9-cis/11-cis) (RDH11), transcript variant 2, mRNA.	Hs.719925	chr14	-	67676801	67695814
RDH10	TC0800007957.hg.1	NM_172037	RefSeq	retinol dehydrogenase 10 (all-trans) (RDH10), mRNA.	Hs.244940	chr8	+	73294602	73325285
RCOR3	TC0100011485.hg.1	NM_001136223	RefSeq	REST corepressor 3 (RCOR3), transcript variant 1, mRNA.	Hs.356399	chr1	+	211258377	211316385
RCOR1	TC1400008355.hg.1	NM_015156	RefSeq	REST corepressor 1 (RCOR1), mRNA.	Hs.510521	chr14	+	102592659	102730576
RCHY1	TC0400011040.hg.1	NM_001009922	RefSeq	ring finger and CHY zinc finger domain containing 1, E3 ubiquitin protein ligase (RCHY1), transcript variant 3, mRNA.	Hs.48297	chr4	-	75479037	75514764
RBPMS2	TC1500009756.hg.1	NM_194272	RefSeq	RNA binding protein with multiple splicing 2 (RBPMS2), mRNA.	Hs.436518	chr15	-	64739892	64775587
RBPJ	TC0400007120.hg.1	NM_005349	RefSeq	recombination signal binding protein for immunoglobulin kappa J region (RBPJ), transcript variant 1, mRNA.	Hs.479396	chr4	+	26163455	26435131
RBMX	TC0X00011401.hg.1	NM_001164803	RefSeq	RNA binding motif protein, X-linked (RBMX), transcript variant 2, mRNA.	Hs.380118	chrX	-	136869187	136880780
RBMS1	TC0200014735.hg.1	NM_002897	RefSeq	RNA binding motif, single stranded interacting protein 1 (RBMS1), transcript variant 3, mRNA.	Hs.470412	chr2	-	160272151	160493807
RBM5	TC0300013829.hg.1	NM_005778	RefSeq	RNA binding motif protein 5 (RBM5), transcript variant 1, mRNA.	Hs.439480	chr3	+	50088908	50119021
RBM45	TC0200010112.hg.1	NM_152945	RefSeq	RNA binding motif protein 45 (RBM45), mRNA.	Hs.377257	chr2	+	178112424	178139011
RBM39	TC2000008985.hg.1	NM_001242599	RefSeq	RNA binding motif protein 39 (RBM39), transcript variant 3, mRNA.	Hs.282901	chr20	-	35703609	35742336
RBM23	TC1400008683.hg.1	NM_001077351	RefSeq	RNA binding motif protein 23 (RBM23), transcript variant 1, mRNA.	Hs.4997	chr14	-	22893206	22919187
RBBP6	TC1600007255.hg.1	NM_006910	RefSeq	retinoblastoma binding protein 6 (RBBP6), transcript variant 1, mRNA.	Hs.188553	chr16	+	24537693	24572863
RASSF2	TC2000006580.hg.1	hsa_circ_0001128	circbase	Memczak2013 ANTISENSE, coding, INTERNAL, UTR3 best transcript NM_014737		chr20	+	4782674	4782882
RASGRF2	TC0500007927.hg.1	hsa_circ_0008779	circbase	Jeck2013 ALT_ACCEPTOR, ALT_DONOR, coding, INTERNAL, intronic best transcript NM_006909		chr5	+	81004141	81005410
RASA3	TC1300009933.hg.1	NM_007368	RefSeq	RAS p21 protein activator 3 (RASA3), mRNA.	Hs.593075	chr13	-	113977783	114132620
RAP1A	TC0100009418.hg.1	NM_001010935	RefSeq	RAP1A, member of RAS oncogene family (RAP1A), transcript variant 1, mRNA.	Hs.190334	chr1	+	111542218	111716695
RANBP9	TC0600010864.hg.1	NM_005493	RefSeq	RAN binding protein 9 (RANBP9), mRNA.	Hs.708182	chr6	-	13621498	13711564
RAN	TC1200009416.hg.1	NM_001300796	RefSeq	RAN, member RAS oncogene family (RAN), transcript variant 2, mRNA.	Hs.10842	chr12	+	130871879	130877678
RALGPS2	TC0100010755.hg.1	NM_001286247	RefSeq	Ral GEF with PH domain and SH3 binding motif 2 (RALGPS2), transcript variant 2, mRNA.	Hs.632485	chr1	+	178725147	178921842
RALBP1	TC1800006639.hg.1	NM_006788	RefSeq	ralA binding protein 1 (RALBP1), mRNA.	Hs.528993	chr18	+	9475009	9538116
RAD51C	TC1700008438.hg.1	NM_002876	RefSeq	RAD51 paralog C (RAD51C), transcript variant 2, mRNA.	Hs.412587	chr17	+	58692573	58735611
RAD23B	TC0900008345.hg.1	NM_001244713	RefSeq	RAD23 homolog B, nucleotide excision repair protein (RAD23B), transcript variant 2, mRNA.	Hs.521640	chr9	+	107283137	107332194
RAD23A	TC1900007110.hg.1	NM_001270362	RefSeq	RAD23 homolog A, nucleotide excision repair protein (RAD23A), transcript variant 2, mRNA.	Hs.643267	chr19	+	12945814	12953643
RAC2	TC2200008641.hg.1	NM_002872	RefSeq	ras-related C3 botulinum toxin substrate 2 (rho family, small GTP binding protein Rac2) (RAC2), mRNA.	Hs.517601	chr22	-	37225261	37244448
RAC1	TC0700006648.hg.1	NM_006908	RefSeq	ras-related C3 botulinum toxin substrate 1 (rho family, small GTP binding protein Rac1) (RAC1), transcript variant Rac1, mRNA.	Hs.413812	chr7	+	6374495	6403977
RABL2A	TC0200008984.hg.1	NM_001306158	RefSeq	RAB, member of RAS oncogene family-like 2A (RABL2A), transcript variant 3, mRNA.	Hs.446425	chr2	+	113627229	113643398
RABGGTB	TC0100018237.hg.1	NM_004582	RefSeq	Rab geranylgeranyltransferase, beta subunit (RABGGTB), transcript variant 1, mRNA.	Hs.78948	chr1	+	75783912	75795090
RABEP1	TC1700006676.hg.1	NM_001083585	RefSeq	rabaptin, RAB GTPase binding effector protein 1 (RABEP1), transcript variant 2, mRNA.	Hs.592121	chr17	+	5282263	5386339
RABAC1	TC1900010781.hg.1	NM_006423	RefSeq	Rab acceptor 1 (prenylated) (RABAC1), mRNA.	Hs.11417	chr19	-	41956681	41959390
RAB8A	TC1900011682.hg.1	NM_005370	RefSeq	RAB8A, member RAS oncogene family (RAB8A), mRNA.	Hs.642874	chr19	+	16111680	16133635
RAB7A	TC0300008735.hg.1	NM_004637	RefSeq	RAB7A, member RAS oncogene family (RAB7A), mRNA.	Hs.744853	chr3	+	128726122	128814798
RAB6B	TC0300012482.hg.1	NM_016577	RefSeq	RAB6B, member RAS oncogene family (RAB6B), mRNA.	Hs.715344	chr3	-	133824236	133895847
RAB6A	TC1100011590.hg.1	NM_001243718	RefSeq	RAB6A, member RAS oncogene family (RAB6A), transcript variant 4, mRNA.	Hs.503222 // Hs.591552	chr11	-	73675638	73761156
RAB5C	TC1700012416.hg.1	NM_001252039	RefSeq	RAB5C, member RAS oncogene family (RAB5C), transcript variant 3, mRNA.	Hs.650382	chr17	-	42124976	42155044
RAB4A	TC0100011901.hg.1	NM_001271998	RefSeq	RAB4A, member RAS oncogene family (RAB4A), transcript variant 2, mRNA.	Hs.296169	chr1	+	229271062	229313760
RAB37	TC1700008862.hg.1	NM_001006638	RefSeq	RAB37, member RAS oncogene family (RAB37), transcript variant 2, mRNA.	Hs.351413	chr17	+	74670578	74747335
RAB32	TC0600009744.hg.1	NM_006834	RefSeq	RAB32, member RAS oncogene family (RAB32), mRNA.	Hs.287714	chr6	+	146543692	146554965
RAB27A	TC1500010866.hg.1	NM_004580	RefSeq	RAB27A, member RAS oncogene family (RAB27A), transcript variant 1, mRNA.	Hs.654978	chr15	-	55202966	55289815
RAB20	TC1300009797.hg.1	NM_017817	RefSeq	RAB20, member RAS oncogene family (RAB20), mRNA.	Hs.743563	chr13	-	110523066	110561737
RAB1B	TC1100008067.hg.1	NM_030981	RefSeq	RAB1B, member RAS oncogene family (RAB1B), mRNA.	Hs.300816	chr11	+	66268533	66277492
RAB14	TC0900011396.hg.1	NM_016322	RefSeq	RAB14, member RAS oncogene family (RAB14), mRNA.	Hs.371563	chr9	-	121178137	121223014
RAB13	TC0100015895.hg.1	NM_001272038	RefSeq	RAB13, member RAS oncogene family (RAB13), transcript variant 2, mRNA.	Hs.151536	chr1	-	153981617	153986377
RAB10	TC0200007015.hg.1	NM_016131	RefSeq	RAB10, member RAS oncogene family (RAB10), mRNA.	Hs.467960	chr2	+	26033860	26137454
R3HDM1	TC0200009443.hg.1	R3HDM1.vcAug10-unspliced	Ace View	Transcript Identified by AceView, Entrez Gene ID(s) 23518		chr2	+	135640728	135641306
QKI	TC0600010121.hg.1	NM_001301085	RefSeq	QKI, KH domain containing, RNA binding (QKI), transcript variant 5, mRNA.	Hs.510324	chr6	+	163414000	163578596
QARS	TC0300011050.hg.1	NM_001272073	RefSeq	glutaminyl-tRNA synthetase (QARS), transcript variant 2, mRNA.	Hs.79322	chr3	-	49095932	49105129
PYHIN1	TC0100010243.hg.1	NM_152501	RefSeq	pyrin and HIN domain family, member 1 (PYHIN1), transcript variant 1, mRNA.	Hs.745322	chr1	+	158930796	158977059
PYGO2	TC0100018496.hg.1	NM_138300	RefSeq	pygopus family PHD finger 2 (PYGO2), mRNA.	Hs.533597	chr1	-	154957026	154962036
PYGL	TC1400009147.hg.1	NM_001163940	RefSeq	phosphorylase, glycogen, liver (PYGL), transcript variant 2, mRNA.	Hs.282417	chr14	-	50857891	50944736
PYGB	TC2000007015.hg.1	NM_002862	RefSeq	phosphorylase, glycogen; brain (PYGB), mRNA.	Hs.368157	chr20	+	25248069	25298014
PYCR2	TC0100018564.hg.1	NM_001271681	RefSeq	pyrroline-5-carboxylate reductase family, member 2 (PYCR2), transcript variant 2, mRNA.	Hs.654718	chr1	-	225919877	225924340
PWP1	TC1200008748.hg.1	NM_007062	RefSeq	PWP1 homolog, endonuclein (PWP1), mRNA.	Hs.506652	chr12	+	107685732	107713167
PVALB	TC2200008621.hg.1	NM_002854	RefSeq	parvalbumin (PVALB), transcript variant 1, mRNA.	Hs.295449	chr22	-	36800684	36819479
PTTG1IP	TC2100008390.hg.1	NM_001286822	RefSeq	pituitary tumor-transforming 1 interacting protein (PTTG1IP), transcript variant 2, mRNA.	Hs.474010	chr21	-	44849585	44873903
PTPRC	TC0100011105.hg.1	NM_001267798	RefSeq	protein tyrosine phosphatase, receptor type, C (PTPRC), transcript variant 5, mRNA.	Hs.654514	chr1	+	198638671	198757476
PTPRA	TC2000009882.hg.1	NM_002836	RefSeq	protein tyrosine phosphatase, receptor type, A (PTPRA), transcript variant 1, mRNA.	Hs.269577	chr20	+	2864184	3039101
PTPMT1	TC1100012995.hg.1	NM_001143984	RefSeq	protein tyrosine phosphatase, mitochondrial 1 (PTPMT1), transcript variant 2, mRNA.	Hs.656205 // Hs.742231	chr11	+	47565430	47573461
PTP4A1	TC0600014142.hg.1	NM_003463	RefSeq	protein tyrosine phosphatase type IVA, member 1 (PTP4A1), mRNA.	Hs.227777	chr6	+	63572012	63583588
PTGS1	TC0900008660.hg.1	NM_000962	RefSeq	prostaglandin-endoperoxide synthase 1 (prostaglandin G/H synthase and cyclooxygenase) (PTGS1), transcript variant 1, mRNA.	Hs.201978	chr9	+	122370530	122395703
PTGES3	TC1200010931.hg.1	NM_001282601	RefSeq	prostaglandin E synthase 3 (cytosolic) (PTGES3), transcript variant 2, mRNA.	Hs.50425	chr12	-	56663341	56688408
PTEN	TC1000008363.hg.1	NM_000314	RefSeq	phosphatase and tensin homolog (PTEN), transcript variant 1, mRNA.	Hs.500466	chr10	+	87863113	87971930
PTBP1	TC1900006488.hg.1	NM_002819	RefSeq	polypyrimidine tract binding protein 1 (PTBP1), transcript variant 1, mRNA.	Hs.172550	chr19	+	797075	812327
PSMF1	TC2000009874.hg.1	NM_006814	RefSeq	proteasome inhibitor subunit 1 (PSMF1), transcript variant 1, mRNA.	Hs.471917	chr20	+	1113263	1179952
PSME3	TC1700012262.hg.1	NM_001267045	RefSeq	proteasome activator subunit 3 (PSME3), transcript variant 3, mRNA.	Hs.152978	chr17	+	42833142	42843760
PSME1	TC1400006718.hg.1	NM_001281528	RefSeq	proteasome activator subunit 1 (PSME1), transcript variant 3, mRNA.	Hs.75348	chr14	+	24136158	24138967
PSMD6	TC0300011383.hg.1	NM_001271779	RefSeq	proteasome 26S subunit, non-ATPase 6 (PSMD6), transcript variant 1, mRNA.	Hs.152536	chr3	-	64010549	64024010
PSMC4	TSUnmapped00000024.hg.1	ENST00000625352	ENSEMBL	proteasome (prosome, macropain) 26S subunit, ATPase, 4 [gene_biotype:protein_coding transcript_biotype:retained_intron]				0	0
PSMB7	TC0900011496.hg.1	NM_002799	RefSeq	proteasome subunit beta 7 (PSMB7), mRNA.	Hs.213470	chr9	-	124353465	124415473
PSMB4	TC0100009955.hg.1	NM_002796	RefSeq	proteasome subunit beta 4 (PSMB4), mRNA.	Hs.89545	chr1	+	151399534	151401944
PSMB3	TC1700007720.hg.1	NM_002795	RefSeq	proteasome subunit beta 3 (PSMB3), transcript variant 1, mRNA.	Hs.82793	chr17	+	38752713	38764231
PSMB1	TC0600014044.hg.1	NM_002793	RefSeq	proteasome subunit beta 1 (PSMB1), mRNA.	Hs.352768	chr6	-	170535116	170553341
PSMA5	TC0100015196.hg.1	NM_001199772	RefSeq	proteasome subunit alpha 5 (PSMA5), transcript variant 2, mRNA.	Hs.485246	chr1	-	109399031	109426486
PSMA4	TC1500007979.hg.1	NM_001102667	RefSeq	proteasome subunit alpha 4 (PSMA4), transcript variant 2, mRNA.	Hs.251531	chr15	+	78540405	78552419
PSMA3	TC1400007300.hg.1	NM_002788	RefSeq	proteasome subunit alpha 3 (PSMA3), transcript variant 1, mRNA.	Hs.558799	chr14	+	58244805	58272012
PSD3	TC0800009764.hg.1	NM_015310	RefSeq	pleckstrin and Sec7 domain containing 3 (PSD3), transcript variant 1, mRNA.	Hs.434255	chr8	-	18527301	19084730
PSAP	TC1000010961.hg.1	NM_001042465	RefSeq	prosaposin (PSAP), transcript variant 2, mRNA.	Hs.523004	chr10	-	71816298	71851375
PRUNE	TC0100009935.hg.1	NM_001303229	RefSeq	prune exopolyphosphatase (PRUNE), transcript variant 2, mRNA.	Hs.78524	chr1	+	151008391	151035713
PRR4	TC1200012755.hg.1	NM_001098538	RefSeq	proline rich 4 (lacrimal) (PRR4), transcript variant 1, mRNA.	Hs.732031	chr12	-	10845849	10849476
PRPSAP2	TC1700012205.hg.1	NM_001243936	RefSeq	phosphoribosyl pyrophosphate synthetase-associated protein 2 (PRPSAP2), transcript variant 2, mRNA.	Hs.632236	chr17	+	18856299	18931287
PRPS1	TC0X00008073.hg.1	NM_001204402	RefSeq	phosphoribosyl pyrophosphate synthetase 1 (PRPS1), transcript variant 2, mRNA.	Hs.56	chrX	+	107628424	107651026
PRPF4B	TC0600006731.hg.1	NM_003913	RefSeq	pre-mRNA processing factor 4B (PRPF4B), mRNA.	Hs.159014	chr6	+	4021267	4064983
PRPF40A	TC0200014631.hg.1	NM_017892	RefSeq	PRP40 pre-mRNA processing factor 40 homolog A (PRPF40A), mRNA.	Hs.643580	chr2	-	152651593	152717997
PRPF3	TC0100009902.hg.1	NM_004698	RefSeq	pre-mRNA processing factor 3 (PRPF3), mRNA.	Hs.11776	chr1	+	150321476	150353228
PROK2	TC0300011517.hg.1	NM_001126128	RefSeq	prokineticin 2 (PROK2), transcript variant 1, mRNA.	Hs.528665	chr3	-	71771655	71785206
PRKD3	TC0200012261.hg.1	NM_005813	RefSeq	protein kinase D3 (PRKD3), mRNA.	Hs.660757	chr2	-	37250502	37324808
PRKCB	TC1600007240.hg.1	NM_002738	RefSeq	protein kinase C, beta (PRKCB), transcript variant 2, mRNA.	Hs.460355	chr16	+	23835979	24220611
PRKACB	TC0100008874.hg.1	NM_001242857	RefSeq	protein kinase, cAMP-dependent, catalytic, beta (PRKACB), transcript variant 4, mRNA.	Hs.487325	chr1	+	84077975	84238498
PREX1	TC2000009357.hg.1	NM_020820	RefSeq	phosphatidylinositol-3,4,5-trisphosphate-dependent Rac exchange factor 1 (PREX1), mRNA.	Hs.153310	chr20	-	48624252	48827883
PRELID2	TC0500013381.hg.1	NM_138492	RefSeq	PRELI domain containing 2 (PRELID2), transcript variant 3, mRNA.	Hs.314261	chr5	-	145703904	145835369
PRELID1	TC0500009614.hg.1	NM_001271828	RefSeq	PRELI domain containing 1 (PRELID1), transcript variant 2, mRNA.	Hs.744904	chr5	+	177303762	177306959
PRDX6	TC0100010648.hg.1	NM_004905	RefSeq	peroxiredoxin 6 (PRDX6), mRNA.	Hs.120 // Hs.731505	chr1	+	173477266	173488815
PRDX5	TC1100007948.hg.1	NM_012094	RefSeq	peroxiredoxin 5 (PRDX5), transcript variant 1, mRNA.	Hs.502823	chr11	+	64318088	64321823
PRDX3	TC1000011993.hg.1	NM_001302272	RefSeq	peroxiredoxin 3 (PRDX3), transcript variant 3, mRNA.	Hs.523302	chr10	-	119167699	119178865
PRDX1	TC0100014014.hg.1	NM_001202431	RefSeq	peroxiredoxin 1 (PRDX1), transcript variant 4, mRNA.	Hs.180909	chr1	-	45511035	45523047
PRDM2	TC0100006937.hg.1	NM_001007257	RefSeq	PR domain containing 2, with ZNF domain (PRDM2), transcript variant 3, mRNA.	Hs.371823	chr1	+	13700198	13825079
PRDM1	TC0600008972.hg.1	NM_001198	RefSeq	PR domain containing 1, with ZNF domain (PRDM1), transcript variant 1, mRNA.	Hs.436023	chr6	+	106086320	106109939
PPP6R1	TC1900008899.hg.1	hsa_circ_0000959	circbase	Memczak2013 ANTISENSE, CDS, coding, INTERNAL best transcript NM_014931		chr19	+	55236700	55236965
PPP4R1	TC1800008035.hg.1	NM_001042388	RefSeq	protein phosphatase 4, regulatory subunit 1 (PPP4R1), transcript variant 1, mRNA.	Hs.743236	chr18	-	9546791	9615240
PPP3R1	TC0200016682.hg.1	NM_000945	RefSeq	protein phosphatase 3, regulatory subunit B, alpha (PPP3R1), mRNA.	Hs.280604	chr2	-	68178857	68256237
PPP2R5C	TC1400008333.hg.1	NM_001161725	RefSeq	protein phosphatase 2, regulatory subunit B, gamma (PPP2R5C), transcript variant 5, mRNA.	Hs.368264	chr14	+	101761798	101927991
PPP2R4	TC0900008902.hg.1	NM_001193397	RefSeq	protein phosphatase 2A activator, regulatory subunit 4 (PPP2R4), transcript variant 6, mRNA.	Hs.400740	chr9	+	129110949	129148946
PPP2R2D	TC1000009387.hg.1	NM_001291310	RefSeq	protein phosphatase 2, regulatory subunit B, delta (PPP2R2D), transcript variant 3, mRNA.	Hs.380372	chr10	+	131900644	131959851
PPP1R7	TC0200011386.hg.1	NM_001282409	RefSeq	protein phosphatase 1, regulatory subunit 7 (PPP1R7), transcript variant 2, mRNA.	Hs.36587	chr2	+	241149573	241183652
PPP1R14B	TC1100011157.hg.1	NM_138689	RefSeq	protein phosphatase 1, regulatory (inhibitor) subunit 14B (PPP1R14B), mRNA.	Hs.523760	chr11	-	64244479	64249494
PPP1R10	TC0600011372.hg.1	ENST00000376511	ENSEMBL	protein phosphatase 1, regulatory subunit 10 [gene_biotype:protein_coding transcript_biotype:protein_coding]	Hs.106019	chr6	-	30600400	30618612
PPP1CC	TC1200011916.hg.1	NM_001244974	RefSeq	protein phosphatase 1, catalytic subunit, gamma isozyme (PPP1CC), transcript variant 2, mRNA.	Hs.79081	chr12	-	110719680	110742978
PPM1N	TC1900008328.hg.1	NM_001080401	RefSeq	protein phosphatase, Mg2+/Mn2+ dependent, 1N (putative) (PPM1N), mRNA.	Hs.532872	chr19	+	45488777	45502510
PPM1L	TC0300009353.hg.1	NM_139245	RefSeq	protein phosphatase, Mg2+/Mn2+ dependent, 1L (PPM1L), mRNA.	Hs.389027	chr3	+	160755602	161078907
PPM1A	TC1400007354.hg.1	NM_021003	RefSeq	protein phosphatase, Mg2+/Mn2+ dependent, 1A (PPM1A), transcript variant 1, mRNA.	Hs.130036	chr14	+	60245752	60299087
PPIP5K2	TC0500008232.hg.1	NM_001276277	RefSeq	diphosphoinositol pentakisphosphate kinase 2 (PPIP5K2), transcript variant 1, mRNA.	Hs.212046	chr5	+	103120149	103212799
PPIG	TC0200009911.hg.1	NM_004792	RefSeq	peptidylprolyl isomerase G (cyclophilin G) (PPIG), mRNA.	Hs.470544	chr2	+	169584340	169641406
PPHLN1	TC1200007380.hg.1	NM_001143787	RefSeq	periphilin 1 (PPHLN1), transcript variant 6, mRNA.	Hs.444157	chr12	+	42238447	42466128
POMP	TC1300006729.hg.1	NM_015932	RefSeq	proteasome maturation protein (POMP), mRNA.	Hs.268742	chr13	+	28659004	28678956
POLR2K	TC0800008370.hg.1	NM_005034	RefSeq	polymerase (RNA) II (DNA directed) polypeptide K, 7.0kDa (POLR2K), mRNA.	Hs.351475	chr8	+	100150584	100154002
POLR2G	TC1100007874.hg.1	NM_002696	RefSeq	polymerase (RNA) II (DNA directed) polypeptide G (POLR2G), mRNA.	Hs.14839	chr11	+	62761539	62766715
POLR2F	TC2200007327.hg.1	NM_001301129	RefSeq	polymerase (RNA) II (DNA directed) polypeptide F (POLR2F), transcript variant 2, mRNA.	Hs.436578	chr22	+	37948352	38043981
POLR2E	TC1900009133.hg.1	NM_002695	RefSeq	polymerase (RNA) II (DNA directed) polypeptide E, 25kDa (POLR2E), transcript variant 1, mRNA.	Hs.24301	chr19	-	1086579	1095392
POLR2B	TC0400007617.hg.1	NM_000938	RefSeq	polymerase (RNA) II (DNA directed) polypeptide B, 140kDa (POLR2B), transcript variant 1, mRNA.	Hs.602757	chr4	+	56977722	57031168
POLR2A	TC1700006751.hg.1	NM_000937	RefSeq	polymerase (RNA) II (DNA directed) polypeptide A, 220kDa (POLR2A), mRNA.	Hs.270017	chr17	+	7484366	7514618
POLE4	TC0200008103.hg.1	NM_019896	RefSeq	polymerase (DNA-directed), epsilon 4, accessory subunit (POLE4), mRNA.	Hs.469060	chr2	+	74958492	74970128
POGZ	TC0100015788.hg.1	POGZ.uAug10-unspliced	Ace View	Transcript Identified by AceView, Entrez Gene ID(s) 23126		chr1	-	151409441	151411491
PNPLA8	TC0700013605.hg.1	NM_001256007	RefSeq	patatin-like phospholipase domain containing 8 (PNPLA8), transcript variant 2, mRNA.	Hs.617340	chr7	-	108470422	108528161
PNMA1	TC1400009668.hg.1	NM_006029	RefSeq	paraneoplastic Ma antigen 1 (PNMA1), mRNA.	Hs.194709	chr14	-	73711783	73714425
PMPCB	TC0700008666.hg.1	NM_004279	RefSeq	peptidase (mitochondrial processing) beta (PMPCB), mRNA.	Hs.184211	chr7	+	103297422	103329511
PLXDC2	TC1000006937.hg.1	NM_001282736	RefSeq	plexin domain containing 2 (PLXDC2), transcript variant 2, mRNA.	Hs.658134	chr10	+	19816239	20289856
PLOD2	TC0300012718.hg.1	NM_000935	RefSeq	procollagen-lysine, 2-oxoglutarate 5-dioxygenase 2 (PLOD2), transcript variant 2, mRNA.	Hs.477866	chr3	-	146069440	146163653
PLEKHO1	TC0100018288.hg.1	NM_001304722	RefSeq	pleckstrin homology domain containing, family O member 1 (PLEKHO1), transcript variant 2, mRNA.	Hs.438824	chr1	+	150149183	150160065
PLEKHF2	TC0800008279.hg.1	NM_024613	RefSeq	pleckstrin homology domain containing, family F (with FYVE domain) member 2 (PLEKHF2), mRNA.	Hs.29724	chr8	+	95133721	95156685
PLEKHB2	TC0200016530.hg.1	NM_001100623	RefSeq	pleckstrin homology domain containing, family B (evectins) member 2 (PLEKHB2), transcript variant 3, mRNA.	Hs.469944	chr2	+	131104847	131149852
PLEKHA1	TC1000009149.hg.1	NM_001001974	RefSeq	pleckstrin homology domain containing, family A (phosphoinositide binding specific) member 1 (PLEKHA1), transcript variant 2, mRNA.	Hs.643512	chr10	+	122374578	122442602
PLEK	TC0200007895.hg.1	NM_002664	RefSeq	pleckstrin (PLEK), mRNA.	Hs.468840	chr2	+	68365173	68397453
PLAC8	TC0400011192.hg.1	NM_001130715	RefSeq	placenta-specific 8 (PLAC8), transcript variant 3, mRNA.	Hs.546392	chr4	-	83090048	83137075
PLA2G12A	TC0400011579.hg.1	NM_030821	RefSeq	phospholipase A2, group XIIA (PLA2G12A), mRNA.	Hs.389452	chr4	-	109709989	109730086
PKN2	TC0100008955.hg.1	NM_006256	RefSeq	protein kinase N2 (PKN2), mRNA.	Hs.440833	chr1	+	88684222	88836255
PKIG	TC2000007457.hg.1	NM_001281444	RefSeq	protein kinase (cAMP-dependent, catalytic) inhibitor gamma (PKIG), transcript variant 4, mRNA.	Hs.472831	chr20	+	44531781	44624247
PKIA	TC0800008028.hg.1	NM_006823	RefSeq	protein kinase (cAMP-dependent, catalytic) inhibitor alpha (PKIA), transcript variant 1, mRNA.	Hs.433700	chr8	+	78516101	78605267
PKHD1L1	TC0800008547.hg.1	NM_177531	RefSeq	polycystic kidney and hepatic disease 1 (autosomal recessive)-like 1 (PKHD1L1), mRNA.	Hs.170128	chr8	+	109362477	109531271
PITPNM2	TC1200012258.hg.1	NM_001300801	RefSeq	phosphatidylinositol transfer protein, membrane-associated 2 (PITPNM2), transcript variant 2, mRNA.	Hs.272759	chr12	-	122983480	123150015
PITPNC1	TC1700008690.hg.1	NM_012417	RefSeq	phosphatidylinositol transfer protein, cytoplasmic 1 (PITPNC1), transcript variant 1, mRNA.	Hs.591185	chr17	+	67377281	67697263
PITPNB	TC2200008350.hg.1	NM_001284277	RefSeq	phosphatidylinositol transfer protein, beta (PITPNB), transcript variant sp2, mRNA.	Hs.705323	chr22	-	27851669	27920134
PIM2	TC0X00009637.hg.1	NM_006875	RefSeq	Pim-2 proto-oncogene, serine/threonine kinase (PIM2), mRNA.	Hs.727148	chrX	-	48913182	48919136
PIK3R1	TC0500007641.hg.1	NM_001242466	RefSeq	phosphoinositide-3-kinase, regulatory subunit 1 (alpha) (PIK3R1), transcript variant 4, mRNA.	Hs.132225	chr5	+	68215720	68301821
PIK3CB	TC0300014054.hg.1	hsa_circ_0067536	circbase	Salzman2013 ANNOTATED, CDS, coding, INTERNAL, OVCODE, OVEXON best transcript NM_006219		chr3	-	138733361	138737886
PIK3CA	TC0300009597.hg.1	NM_006218	RefSeq	phosphatidylinositol-4,5-bisphosphate 3-kinase, catalytic subunit alpha (PIK3CA), mRNA.	Hs.553498 // Hs.715194	chr3	+	179148114	179240093
PI4K2B	TC0400012780.hg.1	NM_018323	RefSeq	phosphatidylinositol 4-kinase type 2 beta (PI4K2B), mRNA.	Hs.191701	chr4	+	25233975	25279209
PHTF2	TC0700008149.hg.1	NM_001127357	RefSeq	putative homeodomain transcription factor 2 (PHTF2), transcript variant 1, mRNA.	Hs.203965	chr7	+	77798792	77957504
PHPT1	TC0900012192.hg.1	NM_001135861	RefSeq	phosphohistidine phosphatase 1 (PHPT1), transcript variant 2, mRNA.	Hs.409834	chr9	+	136848804	136851043
PHKB	TC1600007741.hg.1	PHKB.mAug10-unspliced	Ace View	Transcript Identified by AceView, Entrez Gene ID(s) 5257		chr16	+	47687994	47688696
PHF5A	TC2200008828.hg.1	NM_032758	RefSeq	PHD finger protein 5A (PHF5A), mRNA.	Hs.474980	chr22	-	41459717	41468725
PHF3	TC0600014143.hg.1	NM_001290259	RefSeq	PHD finger protein 3 (PHF3), transcript variant 2, mRNA.	Hs.348921	chr6	+	63635802	63715522
PHF14	TC0700006715.hg.1	NM_014660	RefSeq	PHD finger protein 14 (PHF14), transcript variant 2, mRNA.	Hs.655688	chr7	+	10973872	11169623
PHF11	TC1300007167.hg.1	NM_001040443	RefSeq	PHD finger protein 11 (PHF11), transcript variant 1, mRNA.	Hs.369039	chr13	+	49495610	49528987
PHF10	TC0600014374.hg.1	NM_018288	RefSeq	PHD finger protein 10 (PHF10), transcript variant 1, mRNA.	Hs.435933	chr6	-	169703905	169724055
PHB	TC1700011045.hg.1	NM_001281496	RefSeq	prohibitin (PHB), transcript variant 1, mRNA.	Hs.514303	chr17	-	49404048	49414905
PHAX	TC0500008540.hg.1	NM_032177	RefSeq	phosphorylated adaptor for RNA export (PHAX), mRNA.	Hs.744042	chr5	+	126600268	126627252
PHACTR3	TC2000007937.hg.1	PHACTR3.lAug10-unspliced	Ace View	Transcript Identified by AceView, Entrez Gene ID(s) 116154		chr20	+	59633117	59633661
PGRMC1	TC0X00008241.hg.1	hsa_circ_0001941	circbase	Memczak2013 ALT_ACCEPTOR, ALT_DONOR, coding, INTERNAL, intronic best transcript NM_006667		chrX	+	119237166	119237575
PGM1	TC0100008591.hg.1	NM_001172818	RefSeq	phosphoglucomutase 1 (PGM1), transcript variant 2, mRNA.	Hs.1869	chr1	+	63593276	63660246
PFN1	TC1700009539.hg.1	NM_005022	RefSeq	profilin 1 (PFN1), mRNA.	Hs.494691	chr17	-	4945650	4949086
PFDN5	TC1200007709.hg.1	NM_002624	RefSeq	prefoldin subunit 5 (PFDN5), transcript variant 1, mRNA.	Hs.655327	chr12	+	53295291	53299451
PFDN4	TC2000007792.hg.1	NM_002623	RefSeq	prefoldin subunit 4 (PFDN4), mRNA.	Hs.91161	chr20	+	54207847	54228052
PECAM1	TC1700011442.hg.1	NM_000442	RefSeq	platelet/endothelial cell adhesion molecule 1 (PECAM1), mRNA.	Hs.376675 // Hs.514412	chr17	-	64319415	64413776
PEA15	TC0100010284.hg.1	NM_001297576	RefSeq	phosphoprotein enriched in astrocytes 15 (PEA15), transcript variant 1, mRNA.	Hs.517216	chr1	+	160205319	160215376
PDZK1IP1	TC0100014081.hg.1	NM_005764	RefSeq	PDZK1 interacting protein 1 (PDZK1IP1), mRNA.	Hs.431099	chr1	-	47183589	47191044
PDXDC1	TC1600007007.hg.1	NM_001285447	RefSeq	pyridoxal-dependent decarboxylase domain containing 1 (PDXDC1), transcript variant 4, mRNA.	Hs.370781	chr16	+	14974591	15139349
PDLIM5	TC0400008175.hg.1	NM_001011513	RefSeq	PDZ and LIM domain 5 (PDLIM5), transcript variant 2, mRNA.	Hs.480311 // Hs.732677	chr4	+	94451857	94668227
PDLIM1	TC1000011485.hg.1	NM_020992	RefSeq	PDZ and LIM domain 1 (PDLIM1), mRNA.	Hs.368525	chr10	-	95237568	95291148
PDK1	TC0200009978.hg.1	NM_001278549	RefSeq	pyruvate dehydrogenase kinase, isozyme 1 (PDK1), transcript variant 1, mRNA.	Hs.470633	chr2	+	172555373	172629562
PDGFC	TC0400012222.hg.1	NM_016205	RefSeq	platelet derived growth factor C (PDGFC), transcript variant 1, mRNA.	Hs.570855	chr4	-	156760454	156971394
PDE7A	TC0800010667.hg.1	NM_001242318	RefSeq	phosphodiesterase 7A (PDE7A), transcript variant 3, mRNA.	Hs.527119	chr8	-	65714334	65842322
PDE6H	TC1200006951.hg.1	NM_006205	RefSeq	phosphodiesterase 6H, cGMP-specific, cone, gamma (PDE6H), mRNA.	Hs.54471	chr12	+	14973022	14981866
PDE5A	TC0400011712.hg.1	NM_001083	RefSeq	phosphodiesterase 5A, cGMP-specific (PDE5A), transcript variant 1, mRNA.	Hs.647971	chr4	-	119494395	119628991
PDE4D	TC0500007531.hg.1	hsa_circ_0001489	circbase	Memczak2013 ANTISENSE, coding, INTERNAL, intronic best transcript NM_001165899		chr5	+	60475132	60475408
PDE4B	TC0100008625.hg.1	NM_001037339	RefSeq	phosphodiesterase 4B, cAMP-specific (PDE4B), transcript variant b, mRNA.	Hs.198072	chr1	+	65792510	66374579
PDE3A	TC1200007037.hg.1	NM_000921	RefSeq	phosphodiesterase 3A, cGMP-inhibited (PDE3A), transcript variant 1, mRNA.	Hs.386791 // Hs.737522	chr12	+	20369245	20684381
PDCD5	TC1900007748.hg.1	NM_004708	RefSeq	programmed cell death 5 (PDCD5), mRNA.	Hs.443831	chr19	+	32581068	32587452
PDCD4	TC1000008904.hg.1	NM_001199492	RefSeq	programmed cell death 4 (neoplastic transformation inhibitor) (PDCD4), transcript variant 3, mRNA.	Hs.711490	chr10	+	110871795	110900006
PDCD10	TC0300013051.hg.1	NM_007217	RefSeq	programmed cell death 10 (PDCD10), transcript variant 1, mRNA.	Hs.478150	chr3	-	167683298	167734939
PCYT1B	TC0X00009268.hg.1	NM_001163264	RefSeq	phosphate cytidylyltransferase 1, choline, beta (PCYT1B), transcript variant 2, mRNA.	Hs.660708	chrX	-	24558087	24672862
PCYOX1L	TC0500009061.hg.1	NM_001301054	RefSeq	prenylcysteine oxidase 1 like (PCYOX1L), transcript variant 2, mRNA.	Hs.644397	chr5	+	149358007	149369658
PCTP	TC1700008342.hg.1	NM_001102402	RefSeq	phosphatidylcholine transfer protein (PCTP), transcript variant 2, mRNA.	Hs.285218	chr17	+	55750979	55852754
PCSK6	TC1500010660.hg.1	NM_001291309	RefSeq	proprotein convertase subtilisin/kexin type 6 (PCSK6), transcript variant 9, mRNA.	Hs.498494 // Hs.665989	chr15	-	101297142	101525202
PCP2	TC1900009488.hg.1	NM_001271830	RefSeq	Purkinje cell protein 2 (PCP2), transcript variant 2, mRNA.	Hs.591400	chr19	-	7631611	7633748
PCNX	TC1400007588.hg.1	NM_001308160	RefSeq	pecanex homolog (Drosophila) (PCNX), transcript variant 2, mRNA.	Hs.446559	chr14	+	70907405	71115382
PCNP	TC0300008173.hg.1	NM_020357	RefSeq	PEST proteolytic signal containing nuclear protein (PCNP), mRNA.	Hs.744968	chr3	+	101574095	101594437
PCNA	TC2000008279.hg.1	NM_002592	RefSeq	proliferating cell nuclear antigen (PCNA), transcript variant 1, mRNA.	Hs.147433 // Hs.744934	chr20	-	5114953	5126626
PCMTD1	TC0800010417.hg.1	NM_001286782	RefSeq	protein-L-isoaspartate (D-aspartate) O-methyltransferase domain containing 1 (PCMTD1), transcript variant 2, mRNA.	Hs.671268	chr8	-	51817575	51899186
PCMT1	TC0600009808.hg.1	NM_001252049	RefSeq	protein-L-isoaspartate (D-aspartate) O-methyltransferase (PCMT1), transcript variant 2, mRNA.	Hs.279257	chr6	+	149749443	149811421
PCM1	TC0800006884.hg.1	PCM1.vlAug10-unspliced	Ace View	Transcript Identified by AceView, Entrez Gene ID(s) 5108		chr8	+	18007674	18008245
PCGF5	TC1000008431.hg.1	NM_001256549	RefSeq	polycomb group ring finger 5 (PCGF5), transcript variant 2, mRNA.	Hs.500512	chr10	+	91163012	91284331
PARP15	TC0300008559.hg.1	NM_001113523	RefSeq	poly (ADP-ribose) polymerase family, member 15 (PARP15), transcript variant 1, mRNA.	Hs.120250	chr3	+	122577602	122639047
PARP14	TC0300008561.hg.1	NM_017554	RefSeq	poly (ADP-ribose) polymerase family, member 14 (PARP14), mRNA.	Hs.518203	chr3	+	122680618	122730840
PARL	TC0300013357.hg.1	NM_001037639	RefSeq	presenilin associated, rhomboid-like (PARL), transcript variant 2, mRNA.	Hs.478469	chr3	-	183829385	183884933
PARD3	TC1000010292.hg.1	NM_001184785	RefSeq	par-3 family cell polarity regulator (PARD3), transcript variant 2, mRNA.	Hs.131489	chr10	-	34109560	34815325
PAPD5	TC1600007811.hg.1	NM_001040284	RefSeq	PAP associated domain containing 5 (PAPD5), transcript variant 1, mRNA.	Hs.514342	chr16	+	50152918	50235310
PAK2	TC0300010033.hg.1	NM_002577	RefSeq	p21 protein (Cdc42/Rac)-activated kinase 2 (PAK2), mRNA.	Hs.518530	chr3	+	196739857	196832647
PAIP2	TC0500012203.hg.1	ENST00000503553.3	lncRNAWiki	poly(A) binding protein interacting protein 2 [Source:EntrezGene;Acc:51247]		chr5	-	139364677	139369717
PADI4	TC0100007105.hg.1	NM_012387	RefSeq	peptidyl arginine deiminase, type IV (PADI4), mRNA.	Hs.522969	chr1	+	17308195	17364004
PACSIN2	TC2200009357.hg.1	NM_001184970	RefSeq	protein kinase C and casein kinase substrate in neurons 2 (PACSIN2), transcript variant 1, mRNA.	Hs.162877	chr22	-	42869766	43015178
PACS1	TC1100008054.hg.1	NM_018026	RefSeq	phosphofurin acidic cluster sorting protein 1 (PACS1), mRNA.	Hs.644326	chr11	+	66070353	66244747
PABPN1	TC1400010576.hg.1	NM_004643	RefSeq	poly(A) binding protein, nuclear 1 (PABPN1), mRNA.	Hs.707712	chr14	+	23320188	23326185
PA2G4	TC1200012644.hg.1	NM_006191	RefSeq	proliferation-associated 2G4, 38kDa (PA2G4), mRNA.	Hs.524498 // Hs.745109	chr12	+	56104319	56113910
P4HB	TC1700012073.hg.1	NM_000918	RefSeq	prolyl 4-hydroxylase, beta polypeptide (P4HB), mRNA.	Hs.464336	chr17	-	81843158	81860694
OXCT1	TC0500010600.hg.1	OXCT1.oAug10-unspliced	Ace View	Transcript Identified by AceView, Entrez Gene ID(s) 5019		chr5	-	41739882	41740324
OSTM1	TC0600014329.hg.1	ENST00000492070	ENSEMBL	osteopetrosis associated transmembrane protein 1 [gene_biotype:protein_coding transcript_biotype:processed_transcript]	Hs.226780 // Hs.745455	chr6	-	108122336	108165854
OSBPL8	TC1200011321.hg.1	NM_001003712	RefSeq	oxysterol binding protein-like 8 (OSBPL8), transcript variant 2, mRNA.	Hs.430849	chr12	-	76351797	76559809
OSBP2	TC2200007069.hg.1	NM_001282738	RefSeq	oxysterol binding protein 2 (OSBP2), transcript variant 3, mRNA.	Hs.517546	chr22	+	30693782	30907824
ORMDL2	TC1200007810.hg.1	NM_014182	RefSeq	ORMDL sphingolipid biosynthesis regulator 2 (ORMDL2), mRNA.	Hs.534450	chr12	+	55817919	55821879
ORMDL1	TC0200015216.hg.1	NM_001128150	RefSeq	ORMDL sphingolipid biosynthesis regulator 1 (ORMDL1), transcript variant 2, mRNA.	Hs.700632	chr2	-	189770267	189784371
ORAI2	TC0700008626.hg.1	NM_001126340	RefSeq	ORAI calcium release-activated calcium modulator 2 (ORAI2), transcript variant 1, mRNA.	Hs.363308 // Hs.736659	chr7	+	102433106	102456821
OR2W3	TC0100012329.hg.1	NM_001001957	RefSeq	olfactory receptor, family 2, subfamily W, member 3 (OR2W3), mRNA.	Hs.269151	chr1	+	247895556	247896597
OR2L1P	TC0100012337.hg.1	NR_002145	RefSeq	olfactory receptor, family 2, subfamily L, member 1 pseudogene (OR2L1P), non-coding RNA.	Hs.684887	chr1	+	247990267	247991204
OR2B6	TC0600007387.hg.1	NM_012367	RefSeq	olfactory receptor, family 2, subfamily B, member 6 (OR2B6), mRNA.	Hs.532145	chr6	+	27957241	27958182
OPHN1	TC0X00009929.hg.1	NM_002547	RefSeq	oligophrenin 1 (OPHN1), mRNA.	Hs.128824	chrX	-	68042344	68433913
OLA1	TC0200014978.hg.1	NM_001011708	RefSeq	Obg-like ATPase 1 (OLA1), transcript variant 2, mRNA.	Hs.157351	chr2	-	174072447	174248698
OGT	TC0X00007573.hg.1	NM_181672	RefSeq	O-linked N-acetylglucosamine (GlcNAc) transferase (OGT), transcript variant 1, mRNA.	Hs.405410	chrX	+	71533062	71575897
OGFRL1	TC0600008486.hg.1	NM_024576	RefSeq	opioid growth factor receptor-like 1 (OGFRL1), mRNA.	Hs.648434 // Hs.656091	chr6	+	71288774	71449203
ODC1	TC0200011720.hg.1	NM_001287188	RefSeq	ornithine decarboxylase 1 (ODC1), transcript variant 2, mRNA.	Hs.467701	chr2	-	10439968	10448554
OCIAD2	TC0400010636.hg.1	NM_001014446	RefSeq	OCIA domain containing 2 (OCIAD2), transcript variant 1, mRNA.	Hs.95835	chr4	-	48885019	48906937
NUTF2	TC1600008175.hg.1	NM_005796	RefSeq	nuclear transport factor 2 (NUTF2), mRNA.	Hs.356630	chr16	+	67846732	67872567
NUP205	TC0700009253.hg.1	NM_015135	RefSeq	nucleoporin 205kDa (NUP205), mRNA.	Hs.743250	chr7	+	135557914	135648757
NUMB	TC1400009649.hg.1	NM_001005743	RefSeq	numb homolog (Drosophila) (NUMB), transcript variant 1, mRNA.	Hs.525443 // Hs.654609 // Hs.714879	chr14	-	73275107	73466167
NUDT3	TC0600014283.hg.1	NM_006703	RefSeq	nudix (nucleoside diphosphate linked moiety X)-type motif 3 (NUDT3), mRNA.	Hs.188882	chr6	-	34263311	34392680
NUDCD2	TC0500013395.hg.1	NM_145266	RefSeq	NudC domain containing 2 (NUDCD2), mRNA.	Hs.140443	chr5	-	163453580	163460137
NUBP1	TC1600006886.hg.1	NM_001278506	RefSeq	nucleotide binding protein 1 (NUBP1), transcript variant 2, mRNA.	Hs.81469	chr16	+	10743786	10769351
NUB1	TC0700009700.hg.1	NM_001243351	RefSeq	negative regulator of ubiquitin-like proteins 1 (NUB1), transcript variant 1, mRNA.	Hs.647082	chr7	+	151341699	151378461
NTAN1	TC1600009512.hg.1	NM_001270766	RefSeq	N-terminal asparagine amidase (NTAN1), transcript variant 2, mRNA.	Hs.592045	chr16	-	15037853	15056079
NT5M	TC1700007057.hg.1	NM_020201	RefSeq	5,3-nucleotidase, mitochondrial (NT5M), mRNA.	Hs.513977	chr17	+	17303335	17347663
NT5C2	TC1000011704.hg.1	NM_001134373	RefSeq	5-nucleotidase, cytosolic II (NT5C2), transcript variant 2, mRNA.	Hs.97439	chr10	-	103088017	103193306
NSL1	TC0100017260.hg.1	NM_001042549	RefSeq	NSL1, MIS12 kinetochore complex component (NSL1), transcript variant 2, mRNA.	Hs.497692	chr1	-	212726153	212791797
NSD1	TC0500009610.hg.1	NM_022455	RefSeq	nuclear receptor binding SET domain protein 1 (NSD1), transcript variant 2, mRNA.	Hs.106861	chr5	+	177133025	177300215
NSA2	TC0500013191.hg.1	NM_001271665	RefSeq	NSA2 ribosome biogenesis homolog (NSA2), transcript variant 2, mRNA.	Hs.482526	chr5	+	74766991	74776912
NRGN	TC1100009398.hg.1	NM_001126181	RefSeq	neurogranin (protein kinase C substrate, RC3) (NRGN), transcript variant 2, mRNA.	Hs.524116	chr11	+	124739846	124747210
NPTN	TC1500009984.hg.1	NM_001161363	RefSeq	neuroplastin (NPTN), transcript variant c, mRNA.	Hs.744867	chr15	-	73560003	73634134
NPRL3	TC1600008928.hg.1	NM_001039476	RefSeq	NPR3-like, GATOR1 complex subunit (NPRL3), transcript variant 2, mRNA.	Hs.19699	chr16	-	84271	138860
NPM1	TC0500009423.hg.1	hsa_circ_0092356	circbase	Zhang2013 ALT_ACCEPTOR, ALT_DONOR, coding, INTERNAL, intronic best transcript NM_002520		chr5	+	171391860	171392439
NPL	TC0100010855.hg.1	NM_001200050	RefSeq	N-acetylneuraminate pyruvate lyase (dihydrodipicolinate synthase) (NPL), transcript variant 2, mRNA.	Hs.496969	chr1	+	182789293	182830384
NPC2	TC1400009697.hg.1	NM_006432	RefSeq	Niemann-Pick disease, type C2 (NPC2), mRNA.	Hs.433222	chr14	-	74476192	74494177
NOTCH2NL	TC0100018479.hg.1	NM_203458	RefSeq	notch 2 N-terminal like (NOTCH2NL), mRNA.	Hs.655156 // Hs.728902	chr1	-	146146203	146229034
NOTCH2	TC0100015483.hg.1	NM_001200001	RefSeq	notch 2 (NOTCH2), transcript variant 2, mRNA.	Hs.487360	chr1	-	119911553	120069703
NOP56	TC2000006518.hg.1	NM_006392	RefSeq	NOP56 ribonucleoprotein (NOP56), transcript variant 1, mRNA.	Hs.376064	chr20	+	2652145	2658393
NOL7	TC0600006993.hg.1	NM_016167	RefSeq	nucleolar protein 7, 27kDa (NOL7), mRNA.	Hs.306242	chr6	+	13615327	13632739
NOL11	TC1700008703.hg.1	NM_001303272	RefSeq	nucleolar protein 11 (NOL11), transcript variant 2, mRNA.	Hs.463936	chr17	+	67717833	67744531
NME4	TC1600011317.hg.1	NM_001286433	RefSeq	NME/NM23 nucleoside diphosphate kinase 4 (NME4), transcript variant 2, mRNA.	Hs.9235	chr16	+	396725	400759
NME1	TC1700008282.hg.1	NM_000269	RefSeq	NME/NM23 nucleoside diphosphate kinase 1 (NME1), transcript variant 2, mRNA.	Hs.463456	chr17	+	51153536	51171747
NKIRAS2	TC1700010703.hg.1	hsa_circ_0000764	circbase	Memczak2013 ANTISENSE, coding, INTERNAL, UTR3 best transcript NM_001001349		chr17	-	42024067	42024468
NKG7	TC1900011251.hg.1	NM_005601	RefSeq	natural killer cell granule protein 7 (NKG7), mRNA.	Hs.10306	chr19	-	51371606	51372715
NID1	TC0100017844.hg.1	NM_002508	RefSeq	nidogen 1 (NID1), mRNA.	Hs.356624	chr1	-	235975830	236065181
NGLY1	TC0300010544.hg.1	NM_001145293	RefSeq	N-glycanase 1 (NGLY1), transcript variant 2, mRNA.	Hs.368960	chr3	-	25718944	25790039
NFE2	TC1200010835.hg.1	NM_001136023	RefSeq	nuclear factor, erythroid 2 (NFE2), transcript variant 2, mRNA.	Hs.75643	chr12	-	54292107	54301121
NFAT5	TC1600008231.hg.1	NM_001113178	RefSeq	nuclear factor of activated T-cells 5, tonicity-responsive (NFAT5), transcript variant 6, mRNA.	Hs.371987	chr16	+	69565094	69704666
NEXN	TC0100008807.hg.1	NM_001172309	RefSeq	nexilin (F actin binding protein) (NEXN), transcript variant 2, mRNA.	Hs.612385	chr1	+	77888513	77943895
NENF	TC0100011527.hg.1	NM_013349	RefSeq	neudesin neurotrophic factor (NENF), transcript variant 1, mRNA.	Hs.461787	chr1	+	212432887	212446379
NEK4	TC0300011183.hg.1	NM_001193533	RefSeq	NIMA-related kinase 4 (NEK4), transcript variant 2, mRNA.	Hs.631921	chr3	-	52708449	52770949
NEAT1	TC1100008018.hg.1	NR_028272	RefSeq	nuclear paraspeckle assembly transcript 1 (non-protein coding) (NEAT1), transcript variant MENepsilon, long non-coding RNA.	Hs.523789	chr11	+	65416655	65450093
NDUFV2	TC1800009214.hg.1	NM_021074	RefSeq	NADH dehydrogenase (ubiquinone) flavoprotein 2, 24kDa (NDUFV2), mRNA.	Hs.464572	chr18	+	9102630	9134345
NDUFS5	TC0100007886.hg.1	NM_001184979	RefSeq	NADH dehydrogenase (ubiquinone) Fe-S protein 5, 15kDa (NADH-coenzyme Q reductase) (NDUFS5), transcript variant 2, mRNA.	Hs.632385	chr1	+	39026295	39034636
NDUFS1	TC0200015512.hg.1	NM_001199981	RefSeq	NADH dehydrogenase (ubiquinone) Fe-S protein 1, 75kDa (NADH-coenzyme Q reductase) (NDUFS1), transcript variant 2, mRNA.	Hs.471207	chr2	-	206114817	206159603
NDUFB8	TC1000012587.hg.1	NM_001284367	RefSeq	NADH dehydrogenase (ubiquinone) 1 beta subcomplex, 8, 19kDa (NDUFB8), transcript variant 2, mRNA.	Hs.523215	chr10	-	100523729	100530000
NDUFB5	TC0300009610.hg.1	NM_001199957	RefSeq	NADH dehydrogenase (ubiquinone) 1 beta subcomplex, 5, 16kDa (NDUFB5), transcript variant 2, mRNA.	Hs.730674	chr3	+	179604690	179627647
NDUFB4	TC0300008514.hg.1	NM_001168331	RefSeq	NADH dehydrogenase (ubiquinone) 1 beta subcomplex, 4, 15kDa (NDUFB4), transcript variant 2, mRNA.	Hs.304613	chr3	+	120596281	120602500
NDUFB2	TC0700013468.hg.1	NM_004546	RefSeq	NADH dehydrogenase (ubiquinone) 1 beta subcomplex, 2, 8kDa (NDUFB2), mRNA.	Hs.655788	chr7	+	140696671	140722790
NDUFB1	TC1400009998.hg.1	NM_004545	RefSeq	NADH dehydrogenase (ubiquinone) 1 beta subcomplex, 1, 7kDa (NDUFB1), mRNA.	Hs.183435	chr14	-	92116122	92121917
NDUFAF4	TC0600012628.hg.1	NM_014165	RefSeq	NADH dehydrogenase (ubiquinone) complex I, assembly factor 4 (NDUFAF4), mRNA.	Hs.512144	chr6	-	96889311	96897891
NDUFAF3	TC0300007359.hg.1	NM_199069	RefSeq	NADH dehydrogenase (ubiquinone) complex I, assembly factor 3 (NDUFAF3), transcript variant 1, mRNA.	Hs.31387	chr3	+	49020459	49023495
NDUFAB1	TC1600009744.hg.1	NM_005003	RefSeq	NADH dehydrogenase (ubiquinone) 1, alpha/beta subcomplex, 1, 8kDa (NDUFAB1), mRNA.	Hs.189716	chr16	-	23581002	23596356
NDUFA9	TC1200012576.hg.1	NM_005002	RefSeq	NADH dehydrogenase (ubiquinone) 1 alpha subcomplex, 9, 39kDa (NDUFA9), mRNA.	Hs.75227	chr12	+	4649095	4694317
NDUFA6	TC2200008859.hg.1	NM_002490	RefSeq	NADH dehydrogenase (ubiquinone) 1 alpha subcomplex, 6, 14kDa (NDUFA6), mRNA.	Hs.274416	chr22	-	42085525	42090955
NDUFA5	TC0700013612.hg.1	NM_001282419	RefSeq	NADH dehydrogenase (ubiquinone) 1 alpha subcomplex, 5 (NDUFA5), transcript variant 2, mRNA.	Hs.651219	chr7	-	123536997	123601651
NDUFA12	TC1200012828.hg.1	ENST00000547447	ENSEMBL	NADH dehydrogenase (ubiquinone) 1 alpha subcomplex, 12 [gene_biotype:protein_coding transcript_biotype:processed_transcript]	Hs.506374	chr12	-	94897092	94928075
NCR3	TC0600011439.hg.1	NM_001145466	RefSeq	natural cytotoxicity triggering receptor 3 (NCR3), transcript variant 2, mRNA.	Hs.509513	chr6	-	31588883	31592985
NCOR1	TC1700009881.hg.1	NM_001190438	RefSeq	nuclear receptor corepressor 1 (NCOR1), transcript variant 2, mRNA.	Hs.462323	chr17	-	16029157	16218185
NCOA4	TC1000010515.hg.1	NM_001145260	RefSeq	nuclear receptor coactivator 4 (NCOA4), transcript variant 1, mRNA.	Hs.643658 // Hs.709644	chr10	-	46005088	46030714
NCOA2	TC0800010749.hg.1	NM_006540	RefSeq	nuclear receptor coactivator 2 (NCOA2), mRNA.	Hs.446678	chr8	-	70109762	70403805
NCOA1	TC0200006969.hg.1	NM_003743	RefSeq	nuclear receptor coactivator 1 (NCOA1), transcript variant 1, mRNA.	Hs.596314	chr2	+	24491914	24770702
NCKAP1	TC0200016757.hg.1	NM_013436	RefSeq	NCK-associated protein 1 (NCKAP1), transcript variant 1, mRNA.	Hs.603732	chr2	-	182924851	183038858
NCK2	TC0200008742.hg.1	NM_001004720	RefSeq	NCK adaptor protein 2 (NCK2), transcript variant 2, mRNA.	Hs.529244	chr2	+	105744897	105894274
NCF1	TC0700008011.hg.1	NM_000265	RefSeq	neutrophil cytosolic factor 1 (NCF1), mRNA.	Hs.647047	chr7	+	74773962	74789376
NBAS	TC0200011803.hg.1	NM_015909	RefSeq	neuroblastoma amplified sequence (NBAS), transcript variant 1, mRNA.	Hs.467759	chr2	-	15166908	15561348
NAT8B	TC0200013073.hg.1	NM_016347	RefSeq	N-acetyltransferase 8B (GCN5-related, putative, gene/pseudogene) (NAT8B), transcript variant 1, coding, mRNA.	Hs.278983	chr2	-	73700509	73701340
NACA	TC1200012803.hg.1	NM_001113202	RefSeq	nascent polypeptide-associated complex alpha subunit (NACA), transcript variant 4, mRNA.	Hs.505735	chr12	-	56712427	56727197
NAA38	TC1700012349.hg.1	NM_032356	RefSeq	N(alpha)-acetyltransferase 38, NatC auxiliary subunit (NAA38), mRNA.	Hs.565094	chr17	-	7856685	7858079
NAA16	TC1300006974.hg.1	NM_001110798	RefSeq	N(alpha)-acetyltransferase 16, NatA auxiliary subunit (NAA16), transcript variant 3, mRNA.	Hs.512914	chr13	+	41311205	41377030
NAA15	TC0400012846.hg.1	NM_057175	RefSeq	N(alpha)-acetyltransferase 15, NatA auxiliary subunit (NAA15), mRNA.	Hs.745047	chr4	+	139301455	139391382
N4BP2L2	TC1300010030.hg.1	NM_001278432	RefSeq	NEDD4 binding protein 2-like 2 (N4BP2L2), transcript variant 3, mRNA.	Hs.507680	chr13	-	32432417	32538885
N4BP2L1	TC1300010029.hg.1	NM_001079691	RefSeq	NEDD4 binding protein 2-like 1 (N4BP2L1), transcript variant 2, mRNA.	Hs.732118	chr13	-	32400723	32428178
N4BP1	TC1600010227.hg.1	NM_153029	RefSeq	NEDD4 binding protein 1 (N4BP1), mRNA.	Hs.511839	chr16	-	48538726	48620148
MYLK	TC0300012212.hg.1	NM_053025	RefSeq	myosin light chain kinase (MYLK), transcript variant 1, mRNA.	Hs.477375	chr3	-	123610049	123884331
MYLIP	TC0600007060.hg.1	NM_013262	RefSeq	myosin regulatory light chain interacting protein (MYLIP), mRNA.	Hs.484738	chr6	+	16129086	16148248
MYL9	TC2000007251.hg.1	NM_006097	RefSeq	myosin, light chain 9, regulatory (MYL9), transcript variant 1, mRNA.	Hs.504687	chr20	+	36541484	36551447
MYH9	TC2200008597.hg.1	hsa_circ_0092336	circbase	Zhang2013 ALT_ACCEPTOR, ALT_DONOR, coding, INTERNAL, intronic best transcript NM_002473		chr22	-	36292835	36293114
MYBL1	TC0800010685.hg.1	NM_001080416	RefSeq	v-myb avian myeloblastosis viral oncogene homolog-like 1 (MYBL1), transcript variant 1, mRNA.	Hs.445898	chr8	-	66562175	66614247
MXD1	TC0200016471.hg.1	NM_001202513	RefSeq	MAX dimerization protein 1 (MXD1), transcript variant 2, mRNA.	Hs.468908	chr2	+	69915041	69942945
MX1	TC2100007208.hg.1	NM_001144925	RefSeq	MX dynamin-like GTPase 1 (MX1), transcript variant 1, mRNA.	Hs.517307	chr21	+	41420304	41459214
MTSS1L	TC1600011560.hg.1	NM_138383	RefSeq	metastasis suppressor 1-like (MTSS1L), mRNA.	Hs.432387	chr16	-	70661190	70686066
MTRNR2L9	TC0600008379.hg.1	NM_001190706	RefSeq	MT-RNR2-like 9 (MTRNR2L9), mRNA.		chr6	+	61574103	61574629
MTRNR2L2	TC0500011282.hg.1	NM_001190470	RefSeq	MT-RNR2-like 2 (MTRNR2L2), mRNA.	Hs.666077	chr5	-	80650000	80651035
MTRF1	TC1300008720.hg.1	NM_004294	RefSeq	mitochondrial translational release factor 1 (MTRF1), mRNA.	Hs.382176	chr13	-	41216369	41263606
MTMR10	TC1500008893.hg.1	ENST00000435680	ENSEMBL	myotubularin related protein 10 [gene_biotype:protein_coding transcript_biotype:protein_coding]	Hs.30141	chr15	-	30938941	30991607
MTFR1	TC0800012305.hg.1	NM_001145838	RefSeq	mitochondrial fission regulator 1 (MTFR1), transcript variant 2, mRNA.	Hs.584788	chr8	+	65644653	65720596
MTA3	TC0200007362.hg.1	MTA3.pAug10-unspliced	Ace View	Transcript Identified by AceView, Entrez Gene ID(s) 57504		chr2	+	42492642	42497043
MSRB3	TC1200008028.hg.1	NM_001031679	RefSeq	methionine sulfoxide reductase B3 (MSRB3), transcript variant 2, mRNA.	Hs.339024	chr12	+	65278643	65488244
MSN	TC0X00011302.hg.1	NM_002444	RefSeq	moesin (MSN), mRNA.	Hs.87752	chrX	+	65667644	65741931
MS4A7	TC1100013014.hg.1	NM_021201	RefSeq	membrane-spanning 4-domains, subfamily A, member 7 (MS4A7), transcript variant 1, mRNA.	Hs.530735	chr11	+	60378482	60395953
MS4A1	TC1100007771.hg.1	NM_021950	RefSeq	membrane-spanning 4-domains, subfamily A, member 1 (MS4A1), transcript variant 3, mRNA.	Hs.712553	chr11	+	60455752	60470760
MRPS7	TC1700008897.hg.1	NM_015971	RefSeq	mitochondrial ribosomal protein S7 (MRPS7), mRNA.	Hs.71787	chr17	+	75261668	75266376
MRPS5	TC0200016706.hg.1	NM_031902	RefSeq	mitochondrial ribosomal protein S5 (MRPS5), mRNA.	Hs.655259	chr2	-	95087207	95122009
MRPS31	TC1300008696.hg.1	NM_005830	RefSeq	mitochondrial ribosomal protein S31 (MRPS31), mRNA.	Hs.596607	chr13	-	40729135	40771211
MRPS30	TC0500007314.hg.1	NM_016640	RefSeq	mitochondrial ribosomal protein S30 (MRPS30), mRNA.	Hs.124165	chr5	+	44808925	44820428
MRPS28	TC0800012432.hg.1	NM_014018	RefSeq	mitochondrial ribosomal protein S28 (MRPS28), mRNA.	Hs.521124	chr8	-	79918717	80030289
MRPS22	TC0300008964.hg.1	NM_020191	RefSeq	mitochondrial ribosomal protein S22 (MRPS22), mRNA.	Hs.745001	chr3	+	139005806	139357223
MRPS21	TC0100009901.hg.1	NM_018997	RefSeq	mitochondrial ribosomal protein S21 (MRPS21), transcript variant 2, mRNA.	Hs.405880	chr1	+	150293720	150308979
MRPS18C	TC0400008004.hg.1	NM_001297767	RefSeq	mitochondrial ribosomal protein S18C (MRPS18C), transcript variant 2, mRNA.	Hs.436161	chr4	+	83455932	83469735
MRPS18A	TC0600011884.hg.1	NM_001193343	RefSeq	mitochondrial ribosomal protein S18A (MRPS18A), transcript variant 2, mRNA.	Hs.520149	chr6	-	43671197	43687812
MRPS15	TC0100013723.hg.1	NM_031280	RefSeq	mitochondrial ribosomal protein S15 (MRPS15), mRNA.	Hs.352839	chr1	-	36454713	36464439
MRPL51	TC1200009735.hg.1	NM_016497	RefSeq	mitochondrial ribosomal protein L51 (MRPL51), mRNA.	Hs.55847	chr12	-	6491886	6493841
MRPL47	TC0300013270.hg.1	NM_020409	RefSeq	mitochondrial ribosomal protein L47 (MRPL47), transcript variant 1, mRNA.	Hs.283734	chr3	-	179588285	179604654
MRPL42	TC1200012696.hg.1	NM_014050	RefSeq	mitochondrial ribosomal protein L42 (MRPL42), transcript variant 1, mRNA.	Hs.199579	chr12	+	93467490	93503772
MRPL38	TC1700012472.hg.1	NM_032478	RefSeq	mitochondrial ribosomal protein L38 (MRPL38), mRNA.	Hs.442609	chr17	-	75898643	75905413
MRPL33	TC0200016420.hg.1	NM_004891	RefSeq	mitochondrial ribosomal protein L33 (MRPL33), transcript variant 1, mRNA.	Hs.515879	chr2	+	27771717	27779741
MRPL20	TC0100012475.hg.1	NM_017971	RefSeq	mitochondrial ribosomal protein L20 (MRPL20), mRNA.	Hs.182698	chr1	-	1401896	1407313
MRFAP1L1	TC0400009919.hg.1	NM_203462	RefSeq	Morf4 family associated protein 1-like 1 (MRFAP1L1), mRNA.	Hs.593159	chr4	-	6707701	6709880
MPV17	TC0200012072.hg.1	NM_002437	RefSeq	MpV17 mitochondrial inner membrane protein (MPV17), mRNA.	Hs.75659	chr2	-	27309492	27325680
MPPED2	TC1100010440.hg.1	NM_001145399	RefSeq	metallophosphoesterase domain containing 2 (MPPED2), transcript variant 2, mRNA.	Hs.289795	chr11	-	30384493	30586990
MPP1	TC0X00011223.hg.1	NM_001166460	RefSeq	membrane protein, palmitoylated 1, 55kDa (MPP1), transcript variant 2, mRNA.	Hs.496984	chrX	-	154778684	154821007
MPL	TC0100008056.hg.1	NM_005373	RefSeq	MPL proto-oncogene, thrombopoietin receptor (MPL), mRNA.	Hs.82906	chr1	+	43337804	43354464
MPEG1	TC1100010962.hg.1	NM_001039396	RefSeq	macrophage expressed 1 (MPEG1), mRNA.	Hs.744920	chr11	-	59208510	59213021
MORC1	TC0300011951.hg.1	NM_014429	RefSeq	MORC family CW-type zinc finger 1 (MORC1), mRNA.	Hs.591296	chr3	-	108958239	109118146
MNDA	TC0100010241.hg.1	NM_002432	RefSeq	myeloid cell nuclear differentiation antigen (MNDA), mRNA.	Hs.153837	chr1	+	158831317	158849506
MMRN1	TC0400008134.hg.1	NM_007351	RefSeq	multimerin 1 (MMRN1), mRNA.	Hs.268107	chr4	+	89879532	89954629
MMGT1	TC0X00010921.hg.1	NM_173470	RefSeq	membrane magnesium transporter 1 (MMGT1), mRNA.	Hs.110702	chrX	-	135962070	135974063
MMD	TC1700011181.hg.1	NM_012329	RefSeq	monocyte to macrophage differentiation-associated (MMD), mRNA.	Hs.463483	chr17	-	55392613	55421992
MMADHC	TC0200014584.hg.1	NM_015702	RefSeq	methylmalonic aciduria (cobalamin deficiency) cblD type, with homocystinuria (MMADHC), mRNA.	Hs.5324	chr2	-	149569633	149587816
MLXIP	TC1200009197.hg.1	hsa_circ_0000454	circbase	Memczak2013 ALT_ACCEPTOR, ALT_DONOR, coding, INTERNAL, intronic best transcript NM_014938		chr12	+	122107670	122107899
MLLT3	TC0900009679.hg.1	hsa_circ_0002385	circbase	Jeck2013 ALT_ACCEPTOR, ALT_DONOR, coding, INTERNAL, intronic best transcript NM_004529		chr9	-	20582457	20586149
MLLT11	TC0100009938.hg.1	NM_006818	RefSeq	myeloid/lymphoid or mixed-lineage leukemia; translocated to, 11 (MLLT11), mRNA.	Hs.75823	chr1	+	151057758	151068497
MLEC	TC1200009137.hg.1	NM_001303627	RefSeq	malectin (MLEC), transcript variant 2, mRNA.	Hs.744910	chr12	+	120686869	120701864
MKRN1	TC0700012812.hg.1	NM_001145125	RefSeq	makorin ring finger protein 1 (MKRN1), transcript variant 2, mRNA.	Hs.744883	chr7	-	140453040	140479569
MIRLET7A1	TC0900008016.hg.1	NR_029476	RefSeq	microRNA let-7a-1 (MIRLET7A1), microRNA.		chr9	+	94166253	94200906
MIR3134	TC0300010414.hg.1	NR_036085	RefSeq	microRNA 3134 (MIR3134), microRNA.		chr3	-	15697298	15697371
MIOS	TC0700006669.hg.1	NM_019005	RefSeq	missing oocyte, meiosis regulator, homolog (Drosophila) (MIOS), mRNA.	Hs.520215	chr7	+	7566872	7608929
MINK1	TC1700006646.hg.1	NM_001024937	RefSeq	misshapen-like kinase 1 (MINK1), transcript variant 4, mRNA.	Hs.443417	chr17	+	4833340	4898061
MIF	TC2200009231.hg.1	NM_002415	RefSeq	macrophage migration inhibitory factor (glycosylation-inhibiting factor) (MIF), mRNA.	Hs.407995	chr22	+	23894004	23895227
MIER1	TC0100008641.hg.1	NM_001077700	RefSeq	mesoderm induction early response 1, transcriptional regulator (MIER1), transcript variant 2, mRNA.	Hs.605432	chr1	+	66924895	66988619
MIA3	TC0100011692.hg.1	NM_001300867	RefSeq	melanoma inhibitory activity family, member 3 (MIA3), transcript variant 2, mRNA.	Hs.118474	chr1	+	222618086	222682763
MGLL	TC0300012323.hg.1	NM_001003794	RefSeq	monoglyceride lipase (MGLL), transcript variant 2, mRNA.	Hs.277035	chr3	-	127689062	127823250
MGAT4B	TC0500013064.hg.1	NM_014275	RefSeq	mannosyl (alpha-1,3-)-glycoprotein beta-1,4-N-acetylglucosaminyltransferase, isozyme B (MGAT4B), transcript variant 1, mRNA.	Hs.567419	chr5	-	179797597	179806952
MFSD6	TC0200010264.hg.1	NM_017694	RefSeq	major facilitator superfamily domain containing 6 (MFSD6), mRNA.	Hs.418581 // Hs.744117	chr2	+	190408355	190509205
MFSD1	TC0300013896.hg.1	NM_001167903	RefSeq	major facilitator superfamily domain containing 1 (MFSD1), transcript variant 2, mRNA.	Hs.58663	chr3	+	158801865	158829719
MFN2	TC0100006875.hg.1	NM_001127660	RefSeq	mitofusin 2 (MFN2), transcript variant 2, mRNA.	Hs.376681	chr1	+	11980181	12013515
MFF	TC0200010972.hg.1	NM_001277061	RefSeq	mitochondrial fission factor (MFF), transcript variant 1, mRNA.	Hs.471528	chr2	+	227325151	227357836
MFAP3L	TC0400012993.hg.1	NR_125890	RefSeq	microfibrillar-associated protein 3-like (MFAP3L), transcript variant 5, non-coding RNA.	Hs.593942	chr4	-	170031774	170033031
METTL5	TC0200014870.hg.1	NM_001293186	RefSeq	methyltransferase like 5 (METTL5), transcript variant 2, mRNA.	Hs.470553	chr2	-	169810081	169824931
METTL4	TC1800007895.hg.1	NM_001308401	RefSeq	methyltransferase like 4 (METTL4), transcript variant 2, mRNA.	Hs.126888	chr18	-	2537525	2571509
MEST	TC0700009145.hg.1	NM_001253900	RefSeq	mesoderm specific transcript (MEST), transcript variant 4, mRNA.	Hs.270978	chr7	+	130486171	130506297
MEPCE	TC0700008542.hg.1	NM_001194990	RefSeq	methylphosphate capping enzyme (MEPCE), transcript variant 2, mRNA.	Hs.178011	chr7	+	100428790	100434126
MEIS1	TC0200007854.hg.1	NM_002398	RefSeq	Meis homeobox 1 (MEIS1), mRNA.	Hs.526754	chr2	+	66433452	66573869
MEF2C	TC0500011418.hg.1	NM_001131005	RefSeq	myocyte enhancer factor 2C (MEF2C), transcript variant 2, mRNA.	Hs.649965	chr5	-	88717117	88904257
MED7	TC0500013389.hg.1	NM_001100816	RefSeq	mediator complex subunit 7 (MED7), transcript variant 1, mRNA.	Hs.279902 // Hs.744244	chr5	-	157137412	157159019
MED4	TC1300008879.hg.1	NM_001270629	RefSeq	mediator complex subunit 4 (MED4), transcript variant 2, mRNA.	Hs.181112	chr13	-	48053323	48095141
MED23	TC0600013177.hg.1	NM_001270521	RefSeq	mediator complex subunit 23 (MED23), transcript variant 3, mRNA.	Hs.29679	chr6	-	131573966	131628239
MED12L	TC0300009179.hg.1	NM_053002	RefSeq	mediator complex subunit 12-like (MED12L), mRNA.	Hs.744234	chr3	+	151085697	151437072
MECP2	TC0X00011185.hg.1	NM_001110792	RefSeq	methyl CpG binding protein 2 (MECP2), transcript variant 2, mRNA.	Hs.200716 // Hs.702514	chrX	-	154021573	154137103
MEA1	TC0600011853.hg.1	NM_014623	RefSeq	male-enhanced antigen 1 (MEA1), mRNA.	Hs.278362	chr6	-	43012094	43013968
ME2	TC1800007326.hg.1	NM_001168335	RefSeq	malic enzyme 2, NAD(+)-dependent, mitochondrial (ME2), transcript variant 2, mRNA.	Hs.233119	chr18	+	50879049	50954262
MDM4	TC0100018339.hg.1	NM_001204171	RefSeq	MDM4, p53 regulator (MDM4), transcript variant 2, mRNA.	Hs.497492	chr1	+	204516379	204573743
MDH1	TC0200007775.hg.1	NM_001199111	RefSeq	malate dehydrogenase 1, NAD (soluble) (MDH1), transcript variant 2, mRNA.	Hs.526521	chr2	+	63588609	63607197
MCTS1	TC0X00011325.hg.1	NM_001137554	RefSeq	malignant T cell amplified sequence 1 (MCTS1), transcript variant 2, mRNA.	Hs.102696	chrX	+	120603889	120621161
MCRS1	TC1200010633.hg.1	NM_001012300	RefSeq	microspherule protein 1 (MCRS1), transcript variant 2, mRNA.	Hs.25313	chr12	-	49556544	49568153
MCPH1	TC0800006557.hg.1	NM_001172574	RefSeq	microcephalin 1 (MCPH1), transcript variant 2, mRNA.	Hs.656769 // Hs.708770	chr8	+	6406592	6648504
MCM6	TC0200014404.hg.1	NM_005915	RefSeq	minichromosome maintenance complex component 6 (MCM6), mRNA.	Hs.444118	chr2	-	135839626	135876477
MCL1	TC0100018484.hg.1	NM_001197320	RefSeq	myeloid cell leukemia 1 (MCL1), transcript variant 3, mRNA.	Hs.632486	chr1	-	150574551	150579738
MBTD1	TC1700011131.hg.1	NM_017643	RefSeq	mbt domain containing 1 (MBTD1), mRNA.	Hs.656803	chr17	-	51177425	51260535
MBP	TC1800009112.hg.1	NM_001025081	RefSeq	myelin basic protein (MBP), transcript variant 1, mRNA.	Hs.551713	chr18	-	76978827	77133683
MBOAT2	TC0200011673.hg.1	hsa_circ_0000971	circbase	Memczak2013 ALT_ACCEPTOR, ALT_DONOR, coding, INTERNAL, intronic best transcript NM_138799		chr2	-	8879649	8880013
MBNL3	TC0X00010837.hg.1	NM_001170701	RefSeq	muscleblind-like splicing regulator 3 (MBNL3), transcript variant 3, mRNA.	Hs.105134	chrX	-	132369315	132489968
MBNL2	TC1300007774.hg.1	NM_001306070	RefSeq	muscleblind-like splicing regulator 2 (MBNL2), transcript variant 4, mRNA.	Hs.657347	chr13	+	97221434	97394120
MBD4	TC0300012393.hg.1	NM_001276270	RefSeq	methyl-CpG binding domain 4 DNA glycosylase (MBD4), transcript variant 2, mRNA.	Hs.35947	chr3	-	129430944	129440179
MAX	TC1400009426.hg.1	NM_001271068	RefSeq	MYC associated factor X (MAX), transcript variant 7, mRNA.	Hs.285354	chr14	-	65006101	65102695
MAVS	TC2000006561.hg.1	NM_001206491	RefSeq	mitochondrial antiviral signaling protein (MAVS), transcript variant 3, mRNA.	Hs.570362	chr20	+	3846799	3876123
MAST4	TC0500007623.hg.1	NM_001164664	RefSeq	microtubule associated serine/threonine kinase family member 4 (MAST4), transcript variant 3, mRNA.	Hs.595458	chr5	+	66596348	67169595
MAPRE1	TC2000007133.hg.1	NM_012325	RefSeq	microtubule-associated protein, RP/EB family, member 1 (MAPRE1), mRNA.	Hs.472437	chr20	+	32819893	32850405
MAPKAPK2	TC0100011384.hg.1	NM_004759	RefSeq	mitogen-activated protein kinase-activated protein kinase 2 (MAPKAPK2), transcript variant 1, mRNA.	Hs.643566	chr1	+	206684944	206734285
MAPK8	TC1000007564.hg.1	NM_001278547	RefSeq	mitogen-activated protein kinase 8 (MAPK8), transcript variant JNK1-b2, mRNA.	Hs.138211	chr10	+	48306639	48439360
MAPK6	TC1500010743.hg.1	NM_002748	RefSeq	mitogen-activated protein kinase 6 (MAPK6), mRNA.	Hs.411847	chr15	+	52019201	52067372
MAPK1	TC2200008105.hg.1	NM_002745	RefSeq	mitogen-activated protein kinase 1 (MAPK1), transcript variant 1, mRNA.	Hs.431850	chr22	-	21754500	21867680
MAP4K5	TC1400009131.hg.1	NM_006575	RefSeq	mitogen-activated protein kinase kinase kinase kinase 5 (MAP4K5), transcript variant 1, mRNA.	Hs.130491	chr14	-	50418493	50561126
MAP3K5	TC0600013280.hg.1	NM_005923	RefSeq	mitogen-activated protein kinase kinase kinase 5 (MAP3K5), mRNA.	Hs.186486	chr6	-	136557047	136792519
MAP2K4	TC1700006899.hg.1	NM_001281435	RefSeq	mitogen-activated protein kinase kinase 4 (MAP2K4), transcript variant 2, mRNA.	Hs.514681	chr17	+	12020818	12143831
MAP1LC3B	TC1600011442.hg.1	NM_022818	RefSeq	microtubule-associated protein 1 light chain 3 beta (MAP1LC3B), mRNA.	Hs.356061	chr16	+	87391800	87404779
MAP1B	TC0500007738.hg.1	NM_005909	RefSeq	microtubule-associated protein 1B (MAP1B), mRNA.	Hs.335079	chr5	+	72107234	72209570
MANF	TC0300007437.hg.1	NM_006010	RefSeq	mesencephalic astrocyte-derived neurotrophic factor (MANF), mRNA.	Hs.436446	chr3	+	51385047	51389397
MAN1A2	TC0100009568.hg.1	NM_006699	RefSeq	mannosidase, alpha, class 1A, member 2 (MAN1A2), mRNA.	Hs.435938	chr1	+	117367449	117528872
MAN1A1	TC0600013010.hg.1	NM_005907	RefSeq	mannosidase, alpha, class 1A, member 1 (MAN1A1), mRNA.	Hs.102788	chr6	-	119177201	119349766
MAML3	TC0400011957.hg.1	hsa_circ_0001443	circbase	Memczak2013 ALT_ACCEPTOR, ALT_DONOR, coding, INTERNAL, intronic best transcript NM_018717		chr4	-	139999195	139999325
MALT1	TC1800007431.hg.1	NM_006785	RefSeq	MALT1 paracaspase (MALT1), transcript variant 1, mRNA.	Hs.601217	chr18	+	58671386	58754477
MALAT1	TC1100008024.hg.1	NR_002819	RefSeq	metastasis associated lung adenocarcinoma transcript 1 (non-protein coding) (MALAT1), long non-coding RNA.	Hs.621695 // Hs.642877	chr11	+	65496267	65509085
MAGOH	TC0100014227.hg.1	NM_002370	RefSeq	mago homolog, exon junction complex core component (MAGOH), mRNA.	Hs.421576	chr1	-	53226892	53238610
MADD	TC1100007473.hg.1	NM_001135943	RefSeq	MAP-kinase activating death domain (MADD), transcript variant 9, mRNA.	Hs.82548	chr11	+	47269161	47330031
MAD2L1BP	TC0600008102.hg.1	NM_001003690	RefSeq	MAD2L1 binding protein (MAD2L1BP), transcript variant 1, mRNA.	Hs.122346 // Hs.715485	chr6	+	43629540	43640952
LYZ	TC1200008133.hg.1	NM_000239	RefSeq	lysozyme (LYZ), mRNA.	Hs.524579	chr12	+	69348341	69354234
LYN	TC0800007688.hg.1	NM_001111097	RefSeq	LYN proto-oncogene, Src family tyrosine kinase (LYN), transcript variant 2, mRNA.	Hs.491767	chr8	+	55879813	56014168
LYAR	TC0400009856.hg.1	NM_001145725	RefSeq	Ly1 antibody reactive (LYAR), transcript variant 2, mRNA.	Hs.425427	chr4	-	4267701	4290169
LY86	TC0600006836.hg.1	NM_004271	RefSeq	lymphocyte antigen 86 (LY86), mRNA.	Hs.653138	chr6	+	6588108	6654983
LY6G6F	TC0600014103.hg.1	ENST00000375832	ENSEMBL	lymphocyte antigen 6 complex, locus G6F [gene_biotype:protein_coding transcript_biotype:protein_coding]	Hs.591794	chr6	+	31706863	31710679
LY6G5C	TC0600011445.hg.1	NM_025262	RefSeq	lymphocyte antigen 6 complex, locus G5C (LY6G5C), mRNA.	Hs.25738	chr6	-	31676684	31684040
LY6G5B	TC0600007605.hg.1	ENST00000375864	ENSEMBL	lymphocyte antigen 6 complex, locus G5B [gene_biotype:protein_coding transcript_biotype:protein_coding]	Hs.708719	chr6	+	31665236	31673776
LXN	TC0300012943.hg.1	NM_020169	RefSeq	latexin (LXN), mRNA.	Hs.478067	chr3	-	158645822	158672693
LUZP6	TC0700012712.hg.1	NM_001128619	RefSeq	leucine zipper protein 6 (LUZP6), mRNA.	Hs.602015	chr7	-	135926713	135977456
LTV1	TC0600014189.hg.1	NM_032860	RefSeq	LTV1 ribosome biogenesis factor (LTV1), mRNA.	Hs.185675	chr6	+	143843344	143863812
LTBP1	TC0200007200.hg.1	NM_000627	RefSeq	latent transforming growth factor beta binding protein 1 (LTBP1), transcript variant 2, mRNA.	Hs.619315	chr2	+	32946972	33399509
LTB	TC0600011438.hg.1	NM_002341	RefSeq	lymphotoxin beta (TNF superfamily, member 3) (LTB), transcript variant 1, mRNA.	Hs.376208	chr6	-	31580525	31582522
LTA4H	TC1200011599.hg.1	NM_000895	RefSeq	leukotriene A4 hydrolase (LTA4H), transcript variant 1, mRNA.	Hs.524648	chr12	-	96000753	96043520
LST1	TC0600007597.hg.1	NM_007161	RefSeq	leukocyte specific transcript 1 (LST1), transcript variant 1, mRNA.	Hs.436066	chr6	+	31586124	31588909
LSP1	TC1100006541.hg.1	NM_001013253	RefSeq	lymphocyte-specific protein 1 (LSP1), transcript variant 2, mRNA.	Hs.56729	chr11	+	1852970	1892267
LSM7	TC1900009227.hg.1	NM_016199	RefSeq	LSM7 homolog, U6 small nuclear RNA and mRNA degradation associated (LSM7), mRNA.	Hs.512610	chr19	-	2321517	2328620
LSM6	TC0400008924.hg.1	LSM6.jAug10-unspliced	Ace View	Transcript Identified by AceView, Entrez Gene ID(s) 11157		chr4	+	146184993	146185582
LSM5	TC0700010678.hg.1	NM_001130710	RefSeq	LSM5 homolog, U6 small nuclear RNA and mRNA degradation associated (LSM5), transcript variant 2, mRNA.	Hs.424908	chr7	-	32485332	32495283
LSM2	TC0600011457.hg.1	ENST00000375661	ENSEMBL	LSM2 homolog, U6 small nuclear RNA and mRNA degradation associated [gene_biotype:protein_coding transcript_biotype:protein_coding]	Hs.103106	chr6	-	31797392	31806984
LSM1	TC0800010154.hg.1	NM_014462	RefSeq	LSM1 homolog, mRNA degradation associated (LSM1), transcript variant 1, mRNA.	Hs.425311	chr8	-	38163321	38176730
LSG1	TC0300013609.hg.1	NM_018385	RefSeq	large 60S subunit nuclear export GTPase 1 (LSG1), mRNA.	Hs.744061	chr3	-	194640788	194672477
LRRFIP2	TC0300010722.hg.1	NM_001134369	RefSeq	leucine rich repeat (in FLII) interacting protein 2 (LRRFIP2), transcript variant 3, mRNA.	Hs.740522	chr3	-	37052626	37183689
LRRCC1	TC0800008120.hg.1	NM_033402	RefSeq	leucine rich repeat and coiled-coil centrosomal protein 1 (LRRCC1), mRNA.	Hs.193115	chr8	+	85107088	85146079
LRRC8D	TC0100018247.hg.1	NM_001134479	RefSeq	leucine rich repeat containing 8 family, member D (LRRC8D), transcript variant 1, mRNA.	Hs.482087	chr1	+	89821014	89936611
LRRC47	TC0100012601.hg.1	NM_020710	RefSeq	leucine rich repeat containing 47 (LRRC47), mRNA.	Hs.268488	chr1	-	3778558	3796504
LRRC28	TC1500008514.hg.1	LRRC28.sAug10-unspliced	Ace View	Transcript Identified by AceView, Entrez Gene ID(s) 123355		chr15	+	99357970	99360061
LRPPRC	TC0200012418.hg.1	NM_133259	RefSeq	leucine-rich pentatricopeptide repeat containing (LRPPRC), mRNA.	Hs.368084	chr2	-	43886224	43996005
LRP10	TC1400006663.hg.1	NM_014045	RefSeq	low density lipoprotein receptor-related protein 10 (LRP10), mRNA.	Hs.525232	chr14	+	22871613	22881580
LRMP	TC1200012605.hg.1	ENST00000555165	ENSEMBL	lymphoid-restricted membrane protein [gene_biotype:protein_coding transcript_biotype:processed_transcript]	Hs.124922	chr12	+	25021002	25038018
LRBA	TC0400012102.hg.1	NM_001199282	RefSeq	LPS-responsive vesicle trafficking, beach and anchor containing (LRBA), transcript variant 1, mRNA.	Hs.480938	chr4	-	150264531	151015727
LPIN2	TC1800007905.hg.1	NM_014646	RefSeq	lipin 2 (LPIN2), mRNA.	Hs.132342	chr18	-	2916994	3013315
LPGAT1	TC0100017223.hg.1	NM_014873	RefSeq	lysophosphatidylglycerol acyltransferase 1 (LPGAT1), mRNA.	Hs.744851	chr1	-	211743457	211830772
LPAR6	TC1300008892.hg.1	NM_001162497	RefSeq	lysophosphatidic acid receptor 6 (LPAR6), transcript variant 2, mRNA.	Hs.123464	chr13	-	48389567	48444704
LOC81691	TC1600007141.hg.1	NM_001144924	RefSeq	exonuclease NEF-sp (LOC81691), transcript variant 2, mRNA.	Hs.177926	chr16	+	20806429	20849668
LOC728323	TC0200011440.hg.1	NR_130699	RefSeq	uncharacterized LOC728323 (LOC728323), transcript variant 1, long non-coding RNA.	Hs.471887	chr2	+	242088633	242162157
LOC644936	TC0500011266.hg.1	NR_004845	RefSeq	actin, beta pseudogene (LOC644936), non-coding RNA.	Hs.627173	chr5	-	80299096	80302847
LNPEP	TC0500011523.hg.1	hsa_circ_0001514	circbase	Memczak2013 ANTISENSE, coding, INTERNAL, UTR3 best transcript NM_175920		chr5	-	97028678	97029037
LMNA	TC0100010152.hg.1	NM_001257374	RefSeq	lamin A/C (LMNA), transcript variant 4, mRNA.	Hs.594444	chr1	+	156082546	156140089
LMAN2	TC0500012965.hg.1	NM_006816	RefSeq	lectin, mannose-binding 2 (LMAN2), mRNA.	Hs.75864	chr5	-	177331562	177351884
LMAN1	TC1800008824.hg.1	NM_005570	RefSeq	lectin, mannose-binding, 1 (LMAN1), mRNA.	Hs.465295	chr18	-	59327823	59359962
LIX1L	TC0100015596.hg.1	NM_153713	RefSeq	limb and CNS expressed 1 like (LIX1L), mRNA.	Hs.740619	chr1	-	145933423	145958019
LIPH	TC0300013417.hg.1	NM_139248	RefSeq	lipase, member H (LIPH), mRNA.	Hs.68864	chr3	-	185506262	185552613
LIPA	TC1000012578.hg.1	ENST00000463623	ENSEMBL	lipase A, lysosomal acid, cholesterol esterase [gene_biotype:protein_coding transcript_biotype:processed_transcript]	Hs.643030	chr10	-	89277666	89342674
LIMS1	TC0200008806.hg.1	NM_001193482	RefSeq	LIM and senescent cell antigen-like domains 1 (LIMS1), transcript variant 4, mRNA.	Hs.597715 // Hs.613268	chr2	+	108534355	108687246
LIG4	TC1300009740.hg.1	NM_001098268	RefSeq	ligase IV, DNA, ATP-dependent (LIG4), transcript variant 3, mRNA.	Hs.166091	chr13	-	108207439	108218368
LGMN	TC1400010012.hg.1	NM_001008530	RefSeq	legumain (LGMN), transcript variant 2, mRNA.	Hs.18069	chr14	-	92703807	92748702
LGALS8	TC0100012097.hg.1	NM_006499	RefSeq	lectin, galactoside-binding, soluble, 8 (LGALS8), transcript variant 1, mRNA.	Hs.4082	chr1	+	236518000	236552981
LGALS12	TC1100007897.hg.1	NM_001142535	RefSeq	lectin, galactoside-binding, soluble, 12 (LGALS12), transcript variant 1, mRNA.	Hs.502774	chr11	+	63506052	63516774
LGALS1	TC2200007312.hg.1	NM_002305	RefSeq	lectin, galactoside-binding, soluble, 1 (LGALS1), mRNA.	Hs.445351	chr22	+	37675606	37679806
LEPR	TC0100008621.hg.1	NM_001003679	RefSeq	leptin receptor (LEPR), transcript variant 3, mRNA.	Hs.723178	chr1	+	65420448	65641615
LENG8	TC1900008860.hg.1	ENST00000326764	ENSEMBL	leukocyte receptor cluster (LRC) member 8 [gene_biotype:protein_coding transcript_biotype:protein_coding]	Hs.502378 // Hs.744596	chr19	+	54448887	54462046
LEMD3	TC1200008026.hg.1	NM_001167614	RefSeq	LEM domain containing 3 (LEMD3), transcript variant 2, mRNA.	Hs.744150	chr12	+	65169571	65248361
LEF1	TC0400011548.hg.1	NM_001130713	RefSeq	lymphoid enhancer-binding factor 1 (LEF1), transcript variant 2, mRNA.	Hs.743478	chr4	-	108047545	108168956
LDLRAP1	TC0100007406.hg.1	NM_015627	RefSeq	low density lipoprotein receptor adaptor protein 1 (LDLRAP1), mRNA.	Hs.590911	chr1	+	25543580	25568886
LCP1	TC1300008840.hg.1	NM_002298	RefSeq	lymphocyte cytosolic protein 1 (L-plastin) (LCP1), mRNA.	Hs.381099	chr13	-	46125920	46211871
LCOR	TC1000008556.hg.1	NM_001170765	RefSeq	ligand dependent nuclear receptor corepressor (LCOR), transcript variant 2, mRNA.	Hs.745068	chr10	+	96832260	96981043
LCN2	TC0900008847.hg.1	NM_005564	RefSeq	lipocalin 2 (LCN2), mRNA.	Hs.204238	chr9	+	128149071	128153455
LAT	TC1600011368.hg.1	NM_001014987	RefSeq	linker for activation of T cells (LAT), transcript variant 2, mRNA.	Hs.632179	chr16	+	28984826	28990783
LAPTM4B	TC0800008321.hg.1	NM_018407	RefSeq	lysosomal protein transmembrane 4 beta (LAPTM4B), mRNA.	Hs.492314	chr8	+	97775057	97853013
LAPTM4A	TC0200011890.hg.1	hsa_circ_0000981	circbase	Memczak2013 ALT_ACCEPTOR, ALT_DONOR, coding, INTERNAL, intronic best transcript NM_014713		chr2	-	20041049	20041144
LAMP2	TC0X00010671.hg.1	NM_001122606	RefSeq	lysosomal-associated membrane protein 2 (LAMP2), transcript variant C, mRNA.	Hs.496684	chrX	-	120426148	120469365
LAMP1	TC1300008125.hg.1	NM_005561	RefSeq	lysosomal-associated membrane protein 1 (LAMP1), mRNA.	Hs.494419	chr13	+	113297154	113323672
KRIT1	TC0700011770.hg.1	NM_001013406	RefSeq	KRIT1, ankyrin repeat containing (KRIT1), transcript variant 5, mRNA.	Hs.531987	chr7	-	92198969	92246166
KRAS	TC1200010158.hg.1	NM_004985	RefSeq	Kirsten rat sarcoma viral oncogene homolog (KRAS), transcript variant b, mRNA.	Hs.505033	chr12	-	25204789	25250936
KPNB1	TC1700008133.hg.1	NM_001276453	RefSeq	karyopherin (importin) beta 1 (KPNB1), transcript variant 2, mRNA.	Hs.532793	chr17	+	47649476	47685505
KLRF1	TC1200006773.hg.1	NM_001291822	RefSeq	killer cell lectin-like receptor subfamily F, member 1 (KLRF1), transcript variant KLRF1-s, mRNA.	Hs.183125	chr12	+	9827481	9845007
KLRD1	TC1200006788.hg.1	NM_001114396	RefSeq	killer cell lectin-like receptor subfamily D, member 1 (KLRD1), transcript variant 3, mRNA.	Hs.562457	chr12	+	10226058	10329600
KLRC2	TC1200012753.hg.1	NM_002260	RefSeq	killer cell lectin-like receptor subfamily C, member 2 (KLRC2), mRNA.	Hs.591157	chr12	-	10426854	10436017
KLRC1	TC1200012754.hg.1	NM_001304448	RefSeq	killer cell lectin-like receptor subfamily C, member 1 (KLRC1), transcript variant 5, mRNA.	Hs.512576	chr12	-	10442264	10454685
KLRB1	TC1200009872.hg.1	NM_002258	RefSeq	killer cell lectin-like receptor subfamily B, member 1 (KLRB1), mRNA.	Hs.169824	chr12	-	9594551	9607901
KLHL7	TC0700006906.hg.1	NM_001031710	RefSeq	kelch-like family member 7 (KLHL7), transcript variant 1, mRNA.	Hs.654817	chr7	+	23105734	23177914
KLHL5	TC0400007276.hg.1	NM_001007075	RefSeq	kelch-like family member 5 (KLHL5), transcript variant 3, mRNA.	Hs.272251	chr4	+	39044831	39126857
KLHL18	TC0300007290.hg.1	NM_025010	RefSeq	kelch-like family member 18 (KLHL18), mRNA.	Hs.517946	chr3	+	47282840	47346816
KLF7	TC0200015538.hg.1	NM_001270942	RefSeq	Kruppel-like factor 7 (ubiquitous) (KLF7), transcript variant 2, mRNA.	Hs.59908	chr2	-	207074137	207167267
KLF12	TC1300009249.hg.1	NM_007249	RefSeq	Kruppel-like factor 12 (KLF12), mRNA.	Hs.373857	chr13	-	73686012	74133929
KLF10	TC0800011334.hg.1	NM_001032282	RefSeq	Kruppel-like factor 10 (KLF10), transcript variant 2, mRNA.	Hs.435001	chr8	-	102648775	102655902
KIFAP3	TC0100016366.hg.1	NM_001204514	RefSeq	kinesin-associated protein 3 (KIFAP3), transcript variant 2, mRNA.	Hs.433442	chr1	-	169921326	170085208
KIAA1715	TC0200015019.hg.1	NM_001305008	RefSeq	KIAA1715 (KIAA1715), transcript variant 1, mRNA.	Hs.209561	chr2	-	175923892	176002839
KIAA1586	TC0600008346.hg.1	NM_001286274	RefSeq	KIAA1586 (KIAA1586), transcript variant 2, mRNA.	Hs.709521	chr6	+	57046532	57055797
KIAA1191	TC0500012935.hg.1	NM_001079684	RefSeq	KIAA1191 (KIAA1191), transcript variant 2, mRNA.	Hs.743257	chr5	-	176346061	176361968
KIAA1033	TC1200008706.hg.1	NM_001293640	RefSeq	KIAA1033 (KIAA1033), transcript variant 1, mRNA.	Hs.12144	chr12	+	105107324	105169134
KIAA0513	TC1600008675.hg.1	NM_001286565	RefSeq	KIAA0513 (KIAA0513), transcript variant 1, mRNA.	Hs.301658	chr16	+	85027751	85094230
KIAA0391	TC1400010595.hg.1	NM_001256678	RefSeq	KIAA0391 (KIAA0391), transcript variant 2, mRNA.	Hs.458487	chr14	+	35121846	35277614
KIAA0368	TC0900011200.hg.1	NM_001080398	RefSeq	KIAA0368 (KIAA0368), mRNA.	Hs.368255	chr9	-	111360692	111484746
KIAA0100	TC1700010202.hg.1	NM_014680	RefSeq	KIAA0100 (KIAA0100), mRNA.	Hs.151761	chr17	-	28614440	28645454
KIAA0040	TC0100016476.hg.1	NM_001162893	RefSeq	KIAA0040 (KIAA0040), transcript variant 1, mRNA.	Hs.518138	chr1	-	175156987	175193093
KDM5B	TC0100016963.hg.1	NM_006618	RefSeq	lysine (K)-specific demethylase 5B (KDM5B), transcript variant 2, mRNA.	Hs.443650	chr1	-	202724491	202809470
KDM1B	TC0600007103.hg.1	NM_153042	RefSeq	lysine (K)-specific demethylase 1B (KDM1B), mRNA.	Hs.709336	chr6	+	18155329	18223853
KCTD20	TC0600007836.hg.1	NM_001286579	RefSeq	potassium channel tetramerization domain containing 20 (KCTD20), transcript variant 2, mRNA.	Hs.188757	chr6	+	36442767	36491143
KCTD10	TC1200011870.hg.1	NM_031954	RefSeq	potassium channel tetramerization domain containing 10 (KCTD10), mRNA.	Hs.524731	chr12	-	109448655	109477544
KCMF1	TC0200008233.hg.1	NM_020122	RefSeq	potassium channel modulatory factor 1 (KCMF1), mRNA.	Hs.654968	chr2	+	84971093	85059472
KBTBD4	TC1100010751.hg.1	NM_016506	RefSeq	kelch repeat and BTB (POZ) domain containing 4 (KBTBD4), transcript variant 2, mRNA.	Hs.718483	chr11	-	47572197	47579015
KALRN	TC0300008594.hg.1	NM_001024660	RefSeq	kalirin, RhoGEF kinase (KALRN), transcript variant 1, mRNA.	Hs.8004	chr3	+	124033695	124726325
JKAMP	TC1400007337.hg.1	NM_001098625	RefSeq	JNK1/MAPK8-associated membrane protein (JKAMP), transcript variant 2, mRNA.	Hs.446850	chr14	+	59484443	59505410
JAZF1	TC0700010585.hg.1	NM_175061	RefSeq	JAZF zinc finger 1 (JAZF1), mRNA.	Hs.368944	chr7	-	27830573	28180818
JARID2	TC0600007038.hg.1	NM_001267040	RefSeq	jumonji, AT rich interactive domain 2 (JARID2), transcript variant 2, mRNA.	Hs.269059	chr6	+	15245975	15522042
JAM3	TC1100009611.hg.1	NM_001205329	RefSeq	junctional adhesion molecule 3 (JAM3), transcript variant 2, mRNA.	Hs.150718	chr11	+	134068925	134152001
ITM2C	TC0200011040.hg.1	NM_001012514	RefSeq	integral membrane protein 2C (ITM2C), transcript variant 3, mRNA.	Hs.111577	chr2	+	230864598	230879254
ITM2A	TC0X00010155.hg.1	NM_001171581	RefSeq	integral membrane protein 2A (ITM2A), transcript variant 2, mRNA.	Hs.17109 // Hs.694944	chrX	-	79360384	79367667
ITGB3	TC1700012274.hg.1	NM_000212	RefSeq	integrin, beta 3 (platelet glycoprotein IIIa, antigen CD61) (ITGB3), mRNA.	Hs.218040	chr17	+	47253842	47312711
ITGA6	TC0200009973.hg.1	NM_000210	RefSeq	integrin, alpha 6 (ITGA6), transcript variant 2, mRNA.	Hs.133397	chr2	+	172427354	172506453
ITGA2B	TC1700010830.hg.1	NM_000419	RefSeq	integrin, alpha 2b (platelet glycoprotein IIb of IIb/IIIa complex, antigen CD41) (ITGA2B), mRNA.	Hs.411312	chr17	-	44372180	44389505
ITFG2	TC1200012572.hg.1	OTTHUMT00000398194	Havana transcript	integrin alpha FG-GAP repeat containing 2[gene_biotype:protein_coding transcript_biotype:processed_transcript]	Hs.446098 // Hs.448720	chr12	+	2836811	2859795
ITFG1	TC1600010184.hg.1	NM_001305002	RefSeq	integrin alpha FG-GAP repeat containing 1 (ITFG1), transcript variant 2, mRNA.	Hs.42217	chr16	-	47154387	47464149
ISG20	TC1500008232.hg.1	NM_001303233	RefSeq	interferon stimulated exonuclease gene 20kDa (ISG20), transcript variant 2, mRNA.	Hs.459265	chr15	+	88635637	88656483
ISCU	TC1200008771.hg.1	NM_001301140	RefSeq	iron-sulfur cluster assembly enzyme (ISCU), transcript variant 3, mRNA.	Hs.615131	chr12	+	108561463	108569384
ISCA1	TC0900010623.hg.1	NM_030940	RefSeq	iron-sulfur cluster assembly 1 (ISCA1), mRNA.	Hs.449291	chr9	-	86264546	86282575
IRS2	TC1300009766.hg.1	IRS2.bAug10-unspliced	Ace View	Transcript Identified by AceView, Entrez Gene ID(s) 8660		chr13	-	109757245	109757958
IQGAP2	TC0500007826.hg.1	NM_001285460	RefSeq	IQ motif containing GTPase activating protein 2 (IQGAP2), transcript variant 2, mRNA.	Hs.291030	chr5	+	76403249	76708132
IQGAP1	TC1500008312.hg.1	NM_003870	RefSeq	IQ motif containing GTPase activating protein 1 (IQGAP1), mRNA.	Hs.430551	chr15	+	90388218	90502243
IPO9	TC0100011192.hg.1	NM_018085	RefSeq	importin 9 (IPO9), mRNA.	Hs.596014	chr1	+	201829141	201884294
INSIG1	TC0700009807.hg.1	NM_005542	RefSeq	insulin induced gene 1 (INSIG1), transcript variant 1, mRNA.	Hs.520819	chr7	+	155297776	155310235
INPP5D	TC0200011121.hg.1	NM_001017915	RefSeq	inositol polyphosphate-5-phosphatase D (INPP5D), transcript variant 1, mRNA.	Hs.262886 // Hs.601911	chr2	+	233059967	233207903
INPP5B	TC0100013758.hg.1	NM_001297434	RefSeq	inositol polyphosphate-5-phosphatase B (INPP5B), transcript variant 2, mRNA.	Hs.449942	chr1	-	37860697	37947057
INPP4B	TC0400011994.hg.1	NM_001101669	RefSeq	inositol polyphosphate-4-phosphatase type II B (INPP4B), transcript variant 2, mRNA.	Hs.531403	chr4	-	142023160	142847432
ING4	TC1200009747.hg.1	NM_001127582	RefSeq	inhibitor of growth family, member 4 (ING4), transcript variant 9, mRNA.	Hs.524210	chr12	-	6650280	6663148
IMPDH2	TC0300011047.hg.1	NM_000884	RefSeq	IMP (inosine 5-monophosphate) dehydrogenase 2 (IMPDH2), mRNA.	Hs.654400	chr3	-	49024325	49029442
IMPAD1	TC0800010524.hg.1	NM_017813	RefSeq	inositol monophosphatase domain containing 1 (IMPAD1), mRNA.	Hs.438689	chr8	-	56957929	56993871
IMP3	TC1500010080.hg.1	NM_018285	RefSeq	IMP3, U3 small nucleolar ribonucleoprotein (IMP3), mRNA.	Hs.513043	chr15	-	75639067	75648706
ILK	TC1100006731.hg.1	NM_001014794	RefSeq	integrin-linked kinase (ILK), transcript variant 2, mRNA.	Hs.706355	chr11	+	6603708	6610874
ILF2	TC0100015875.hg.1	NM_001267809	RefSeq	interleukin enhancer binding factor 2 (ILF2), transcript variant 2, mRNA.	Hs.75117	chr1	-	153661788	153671048
IL7R	TC0500007138.hg.1	NM_002185	RefSeq	interleukin 7 receptor (IL7R), transcript variant 1, mRNA.	Hs.591742	chr5	+	35852695	35879603
IL6ST	TC0500010788.hg.1	NM_001190981	RefSeq	interleukin 6 signal transducer (IL6ST), transcript variant 3, mRNA.	Hs.532082 // Hs.706627	chr5	-	55935095	55994993
IL4R	TC1600007312.hg.1	NM_000418	RefSeq	interleukin 4 receptor (IL4R), transcript variant 1, mRNA.	Hs.513457	chr16	+	27313668	27364778
IL32	TC1600006658.hg.1	NM_001012631	RefSeq	interleukin 32 (IL32), transcript variant 1, mRNA.	Hs.943	chr16	+	3065297	3082192
IL2RG	TC0X00009981.hg.1	NM_000206	RefSeq	interleukin 2 receptor, gamma (IL2RG), mRNA.	Hs.84	chrX	-	71107404	71112108
IL18RAP	TC0200008675.hg.1	NM_003853	RefSeq	interleukin 18 receptor accessory protein (IL18RAP), mRNA.	Hs.158315	chr2	+	102418689	102452565
IL16	TC1500010778.hg.1	NM_001172128	RefSeq	interleukin 16 (IL16), transcript variant 3, mRNA.	Hs.459095	chr15	+	81188379	81314058
IKZF3	TC1700010587.hg.1	NM_001257408	RefSeq	IKAROS family zinc finger 3 (Aiolos) (IKZF3), transcript variant 7, mRNA.	Hs.371680	chr17	-	39757715	39864188
IGLL5	TC2200009219.hg.1	NM_001178126	RefSeq	immunoglobulin lambda-like polypeptide 5 (IGLL5), transcript variant 1, mRNA.	Hs.625768	chr22	+	22856545	22901437
IGF2BP2	TC0300013420.hg.1	NM_001007225	RefSeq	insulin-like growth factor 2 mRNA binding protein 2 (IGF2BP2), transcript variant 2, mRNA.	Hs.35354	chr3	-	185643739	185825056
IGF1R	TC1500008485.hg.1	NM_000875	RefSeq	insulin-like growth factor 1 receptor (IGF1R), transcript variant 1, mRNA.	Hs.643120	chr15	+	98648539	98964530
IFT20	TC1700010190.hg.1	NM_001267774	RefSeq	intraflagellar transport 20 (IFT20), transcript variant 1, mRNA.	Hs.705431 // Hs.744876	chr17	-	28328325	28335489
IFRD1	TC0700013441.hg.1	NM_001007245	RefSeq	interferon-related developmental regulator 1 (IFRD1), transcript variant 2, mRNA.	Hs.7879	chr7	+	112422968	112477203
IFNGR2	TC2100006968.hg.1	hsa_circ_0001184	circbase	Memczak2013 ALT_ACCEPTOR, ALT_DONOR, coding, INTERNAL, intronic best transcript NM_005534		chr21	+	33425597	33425683
IFNAR2	TC2100008494.hg.1	NM_000874	RefSeq	interferon (alpha, beta and omega) receptor 2 (IFNAR2), transcript variant 2, mRNA.	Hs.708195	chr21	+	33229895	33265675
IFITM3	TC1100009657.hg.1	NM_021034	RefSeq	interferon induced transmembrane protein 3 (IFITM3), transcript variant 1, mRNA.	Hs.374650	chr11	-	319669	327537
IFI27L2	TC1400010041.hg.1	NM_032036	RefSeq	interferon, alpha-inducible protein 27-like 2 (IFI27L2), mRNA.	Hs.94695	chr14	-	94127772	94130253
IFI27	TC1400008056.hg.1	NM_001288952	RefSeq	interferon, alpha-inducible protein 27 (IFI27), transcript variant 3, mRNA.	Hs.532634	chr14	+	94104836	94116699
IFI16	TC0100010244.hg.1	NM_001206567	RefSeq	interferon, gamma-inducible protein 16 (IFI16), transcript variant 1, mRNA.	Hs.380250	chr1	+	158999968	159055155
IER3IP1	TC1800009281.hg.1	NM_016097	RefSeq	immediate early response 3 interacting protein 1 (IER3IP1), mRNA.	Hs.130917	chr18	-	47152998	47176374
IDS	TC0X00011404.hg.1	NM_000202	RefSeq	iduronate 2-sulfatase (IDS), transcript variant 1, mRNA.	Hs.460960	chrX	-	149476990	149526264
IDI1	TC1000009536.hg.1	NM_004508	RefSeq	isopentenyl-diphosphate delta isomerase 1 (IDI1), mRNA.	Hs.283652	chr10	-	1039908	1056704
IDH3B	TC2000008193.hg.1	NM_001258384	RefSeq	isocitrate dehydrogenase 3 (NAD+) beta (IDH3B), transcript variant 4, mRNA.	Hs.436405	chr20	-	2658395	2664219
IAH1	TC0200006648.hg.1	NM_001039613	RefSeq	isoamyl acetate-hydrolyzing esterase 1 homolog (IAH1), mRNA.	Hs.744980	chr2	+	9473658	9496543
HYOU1	TC1100012510.hg.1	NM_001130991	RefSeq	hypoxia up-regulated 1 (HYOU1), transcript variant 2, mRNA.	Hs.277704	chr11	-	119044185	119057246
HYI	TC0100013928.hg.1	NM_001190880	RefSeq	hydroxypyruvate isomerase (putative) (HYI), transcript variant 3, mRNA.	Hs.709864	chr1	-	43451003	43453989
HVCN1	TC1200011914.hg.1	NM_001040107	RefSeq	hydrogen voltage gated channel 1 (HVCN1), transcript variant 1, mRNA.	Hs.334637	chr12	-	110627841	110704950
HUS1	TC0700011003.hg.1	NM_004507	RefSeq	HUS1 checkpoint clamp component (HUS1), transcript variant 1, mRNA.	Hs.152983	chr7	-	47695730	47979625
HSPH1	TC1300008533.hg.1	NM_001286503	RefSeq	heat shock 105kDa/110kDa protein 1 (HSPH1), transcript variant 2, mRNA.	Hs.743267	chr13	-	31134974	31162388
HSPB1	TC0700008090.hg.1	NM_001540	RefSeq	heat shock 27kDa protein 1 (HSPB1), mRNA.	Hs.520973	chr7	+	76302544	76304297
HSPA9	TC0500012182.hg.1	NM_004134	RefSeq	heat shock 70kDa protein 9 (mortalin) (HSPA9), mRNA.	Hs.184233	chr5	-	138554882	138575629
HSPA8	TC1100012613.hg.1	NM_006597	RefSeq	heat shock 70kDa protein 8 (HSPA8), transcript variant 1, mRNA.	Hs.180414	chr11	-	123057489	123063230
HSP90AB1	TC0600008129.hg.1	NM_001271969	RefSeq	heat shock protein 90kDa alpha (cytosolic), class B member 1 (HSP90AB1), transcript variant 1, mRNA.	Hs.509736	chr6	+	44246166	44253888
HSD17B12	TC1100012992.hg.1	NM_016142	RefSeq	hydroxysteroid (17-beta) dehydrogenase 12 (HSD17B12), mRNA.	Hs.132513	chr11	+	43680593	43856619
HSD17B11	TC0400012945.hg.1	NM_016245	RefSeq	hydroxysteroid (17-beta) dehydrogenase 11 (HSD17B11), mRNA.	Hs.594923	chr4	-	87336525	87391386
HSD17B10	TC0X00009762.hg.1	NM_001037811	RefSeq	hydroxysteroid (17-beta) dehydrogenase 10 (HSD17B10), transcript variant 2, mRNA.	Hs.171280	chrX	-	53431258	53434376
HSBP1	TC1600008627.hg.1	NM_001537	RefSeq	heat shock factor binding protein 1 (HSBP1), mRNA.	Hs.250899	chr16	+	83807843	83819737
HRSP12	TC0800011208.hg.1	NM_005836	RefSeq	heat-responsive protein 12 (HRSP12), mRNA.	Hs.18426	chr8	-	98102339	98117241
HRASLS	TC0300009890.hg.1	NM_020386	RefSeq	HRAS-like suppressor (HRASLS), mRNA.	Hs.36761	chr3	+	193241125	193277738
HPSE	TC0400011203.hg.1	NM_001098540	RefSeq	heparanase (HPSE), transcript variant 2, mRNA.	Hs.44227	chr4	-	83292461	83335153
HPRT1	TC0X00011326.hg.1	NM_000194	RefSeq	hypoxanthine phosphoribosyltransferase 1 (HPRT1), mRNA.	Hs.412707	chrX	+	134460145	134500668
HPGD	TC0400012458.hg.1	NM_000860	RefSeq	hydroxyprostaglandin dehydrogenase 15-(NAD) (HPGD), transcript variant 1, mRNA.	Hs.596913	chr4	-	174490177	174523154
HOOK3	TC0800012299.hg.1	NM_032410	RefSeq	hook microtubule-tethering protein 3 (HOOK3), mRNA.	Hs.162852	chr8	+	42896890	43030539
HOMER2	TC1500010251.hg.1	NM_004839	RefSeq	homer scaffolding protein 2 (HOMER2), transcript variant 1, mRNA.	Hs.578443	chr15	-	82836946	82986218
HNRNPM	TC1900006896.hg.1	NM_001297418	RefSeq	heterogeneous nuclear ribonucleoprotein M (HNRNPM), transcript variant 3, mRNA.	Hs.465808 // Hs.666214	chr19	+	8444767	8489118
HNRNPK	TC0900010588.hg.1	NM_002140	RefSeq	heterogeneous nuclear ribonucleoprotein K (HNRNPK), transcript variant 1, mRNA.	Hs.522257	chr9	-	83968083	83980654
HNRNPF	TC1000010439.hg.1	hsa_circ_0000237	circbase	Memczak2013 ALT_ACCEPTOR, ALT_DONOR, coding, INTERNAL, intronic best transcript NM_001098207		chr10	-	43392558	43392646
HNRNPD	TC0400011168.hg.1	NM_001003810	RefSeq	heterogeneous nuclear ribonucleoprotein D (AU-rich element RNA binding protein 1, 37kDa) (HNRNPD), transcript variant 4, mRNA.	Hs.480073	chr4	-	82352498	82374503
HNRNPA3	TC0200010083.hg.1	NM_194247	RefSeq	heterogeneous nuclear ribonucleoprotein A3 (HNRNPA3), mRNA.	Hs.516539	chr2	+	177212563	177223958
HNRNPA1	TC1200007758.hg.1	NM_002136	RefSeq	heterogeneous nuclear ribonucleoprotein A1 (HNRNPA1), transcript variant 1, mRNA.	Hs.546261	chr12	+	54280193	54287088
HMOX2	TC1600006741.hg.1	NM_001127206	RefSeq	heme oxygenase 2 (HMOX2), transcript variant 4, mRNA.	Hs.284279	chr16	+	4474690	4510347
HMGB1	TC1300008517.hg.1	NM_002128	RefSeq	high mobility group box 1 (HMGB1), transcript variant 2, mRNA.	Hs.434102 // Hs.593339 // Hs.596078	chr13	-	30456704	30617597
HMG20A	TC1500007939.hg.1	NM_001304504	RefSeq	high mobility group 20A (HMG20A), transcript variant 2, mRNA.	Hs.69594	chr15	+	77420412	77485607
HMBOX1	TC0800012285.hg.1	NM_001135726	RefSeq	homeobox containing 1 (HMBOX1), transcript variant 2, mRNA.	Hs.591836	chr8	+	28890394	29054118
HM13	TC2000009903.hg.1	NM_030789	RefSeq	histocompatibility (minor) 13 (HM13), transcript variant 1, mRNA.	Hs.373741	chr20	+	31514410	31571606
HLX	TC0100011669.hg.1	NM_021958	RefSeq	H2.0-like homeobox (HLX), mRNA.	Hs.74870	chr1	+	220879400	220904007
HLA-L	TC0600007518.hg.1	NR_027822	RefSeq	major histocompatibility complex, class I, L (pseudogene) (HLA-L), non-coding RNA.	Hs.656020	chr6	+	30259562	30304135
HLA-H	TC0600007488.hg.1	NR_001434	RefSeq	major histocompatibility complex, class I, H (pseudogene) (HLA-H), non-coding RNA.	Hs.728808	chr6	+	29887752	29891080
HLA-G	TC0600007487.hg.1	NM_002127	RefSeq	major histocompatibility complex, class I, G (HLA-G), mRNA.	Hs.512152	chr6	+	29826967	29831125
HLA-E	TC0600007530.hg.1	NM_005516	RefSeq	major histocompatibility complex, class I, E (HLA-E), mRNA.	Hs.650174	chr6	+	30489406	30494205
HLA-DRB6	TC0600014272.hg.1	NR_001298	RefSeq	major histocompatibility complex, class II, DR beta 6 (pseudogene) (HLA-DRB6), non-coding RNA.	Hs.723344	chr6	-	32552713	32560022
HLA-DRB5	TC0600011491.hg.1	NM_002125	RefSeq	major histocompatibility complex, class II, DR beta 5 (HLA-DRB5), mRNA.	Hs.534322	chr6	-	32517343	32530287
HLA-DRB1	TC0600014273.hg.1	NM_001243965	RefSeq	major histocompatibility complex, class II, DR beta 1 (HLA-DRB1), transcript variant 2, mRNA.	Hs.534322 // Hs.696211 // Hs.736560	chr6	-	32578769	32589848
HLA-DRA	TC0600007650.hg.1	NM_019111	RefSeq	major histocompatibility complex, class II, DR alpha (HLA-DRA), mRNA.	Hs.520048	chr6	+	32439842	32445051
HLA-DQA1	TC0600007657.hg.1	NM_002122	RefSeq	major histocompatibility complex, class II, DQ alpha 1 (HLA-DQA1), mRNA.	Hs.387679 // Hs.591798 // Hs.706240	chr6	+	32628179	32647062
HLA-DPB1	TC0600007677.hg.1	NM_002121	RefSeq	major histocompatibility complex, class II, DP beta 1 (HLA-DPB1), mRNA.	Hs.485130	chr6	+	33075926	33089696
HLA-DPA1	TC0600011517.hg.1	NM_001242525	RefSeq	major histocompatibility complex, class II, DP alpha 1 (HLA-DPA1), transcript variant 3, mRNA.	Hs.347270	chr6	-	33064569	33080778
HLA-DMB	TC0600014276.hg.1	ENST00000414017	ENSEMBL	major histocompatibility complex, class II, DM beta [gene_biotype:protein_coding transcript_biotype:protein_coding]	Hs.351279	chr6	-	32934629	32941070
HLA-DMA	TC0600014277.hg.1	NM_006120	RefSeq	major histocompatibility complex, class II, DM alpha (HLA-DMA), mRNA.	Hs.728759	chr6	-	32948613	32953122
HLA-C	TC0600014257.hg.1	NM_001243042	RefSeq	major histocompatibility complex, class I, C (HLA-C), transcript variant 2, mRNA.	Hs.656020 // Hs.743218	chr6	-	31268749	31272136
HLA-B	TC0600014258.hg.1	ENST00000412585	ENSEMBL	major histocompatibility complex, class I, B [gene_biotype:protein_coding transcript_biotype:protein_coding]	Hs.77961 // Hs.654404	chr6	-	31353872	31357212
HLA-A	TC0600007495.hg.1	NM_001242758	RefSeq	major histocompatibility complex, class I, A (HLA-A), transcript variant 2 (A*01:01:01:01 allele), mRNA.	Hs.181244 // Hs.713441	chr6	+	29941260	29945884
HIVEP2	TC0600013409.hg.1	NM_006734	RefSeq	human immunodeficiency virus type I enhancer binding protein 2 (HIVEP2), mRNA.	Hs.510172	chr6	-	142751467	142945201
HIVEP1	TC0600014074.hg.1	NM_002114	RefSeq	human immunodeficiency virus type I enhancer binding protein 1 (HIVEP1), mRNA.	Hs.567284	chr6	+	12012000	12164999
HIST2H2BF	TC0100015696.hg.1	NM_001024599	RefSeq	histone cluster 2, H2bf (HIST2H2BF), transcript variant 1, mRNA.	Hs.632451	chr1	-	149782689	149812373
HIST2H2BE	TC0100018483.hg.1	NM_003528	RefSeq	histone cluster 2, H2be (HIST2H2BE), mRNA.	Hs.2178	chr1	-	149884459	149886682
HIST1H4H	TC0600011145.hg.1	NM_003543	RefSeq	histone cluster 1, H4h (HIST1H4H), mRNA.	Hs.591790	chr6	-	26285113	26285509
HIST1H3H	TC0600007375.hg.1	NM_003536	RefSeq	histone cluster 1, H3h (HIST1H3H), mRNA.	Hs.591778	chr6	+	27810064	27811300
HIST1H2BJ	TC0600011184.hg.1	NM_021058	RefSeq	histone cluster 1, H2bj (HIST1H2BJ), mRNA.	Hs.656567	chr6	-	27124983	27132796
HIST1H2BH	TC0600007290.hg.1	NM_003524	RefSeq	histone cluster 1, H2bh (HIST1H2BH), mRNA.	Hs.247815	chr6	+	26251651	26252075
HIST1H2BG	TC0600011136.hg.1	NM_003518	RefSeq	histone cluster 1, H2bg (HIST1H2BG), mRNA.	Hs.591809	chr6	-	26216066	26216692
HIST1H2BD	TC0600007274.hg.1	NM_021063	RefSeq	histone cluster 1, H2bd (HIST1H2BD), transcript variant 1, mRNA.	Hs.591797	chr6	+	26158121	26171349
HIST1H2BC	TC0600014249.hg.1	NM_003526	RefSeq	histone cluster 1, H2bc (HIST1H2BC), mRNA.	Hs.658713 // Hs.726509	chr6	-	26114873	26123926
HIST1H2BB	TC0600014248.hg.1	NM_021062	RefSeq	histone cluster 1, H2bb (HIST1H2BB), mRNA.	Hs.553494	chr6	-	26043227	26043657
HIST1H2AM	TC0600011235.hg.1	NM_003514	RefSeq	histone cluster 1, H2am (HIST1H2AM), mRNA.	Hs.134999	chr6	-	27890315	27893185
HIST1H2AL	TC0600007380.hg.1	NM_003511	RefSeq	histone cluster 1, H2al (HIST1H2AL), mRNA.	Hs.233568	chr6	+	27837760	27865828
HIST1H2AK	TC0600011228.hg.1	NM_003510	RefSeq	histone cluster 1, H2ak (HIST1H2AK), mRNA.	Hs.734717	chr6	-	27835508	27838375
HIST1H2AI	TC0600007374.hg.1	NM_003509	RefSeq	histone cluster 1, H2ai (HIST1H2AI), mRNA.	Hs.534035	chr6	+	27808121	27808701
HIST1H2AG	TC0600014083.hg.1	NM_021064	RefSeq	histone cluster 1, H2ag (HIST1H2AG), mRNA.	Hs.51011	chr6	+	27133038	27135292
HIST1H2AE	TC0600007285.hg.1	NM_021052	RefSeq	histone cluster 1, H2ae (HIST1H2AE), mRNA.	Hs.121017	chr6	+	26216920	26217483
HIST1H1C	TC0600007266.hg.1	hsa_circ_0001584	circbase	Memczak2013 ANTISENSE, CDS, coding, INTERNAL best transcript NM_005319		chr6	+	26056047	26056184
HIPK2	TC0700012780.hg.1	NM_001113239	RefSeq	homeodomain interacting protein kinase 2 (HIPK2), transcript variant 2, mRNA.	Hs.731417	chr7	-	139561570	139777894
HIPK1	TC0100009482.hg.1	hsa_circ_0000113	circbase	Memczak2013 ALT_DONOR, coding, INTERNAL, intronic best transcript NM_198268		chr1	+	113962439	113962686
HINT1	TC0500011984.hg.1	NM_005340	RefSeq	histidine triad nucleotide binding protein 1 (HINT1), transcript variant 1, mRNA.	Hs.483305	chr5	-	131159027	131171735
HEXB	TC0500007792.hg.1	NM_000521	RefSeq	hexosaminidase B (beta polypeptide) (HEXB), transcript variant 1, mRNA.	Hs.69293	chr5	+	74640023	74722647
HERC4	TC1000010831.hg.1	NM_001278185	RefSeq	HECT and RLD domain containing E3 ubiquitin protein ligase 4 (HERC4), transcript variant 3, mRNA.	Hs.51891	chr10	-	67921899	68075348
HEMGN	TC0900010959.hg.1	NM_018437	RefSeq	hemogen (HEMGN), transcript variant 2, mRNA.	Hs.176626	chr9	-	97926791	97944915
HEBP2	TC0600009611.hg.1	NM_014320	RefSeq	heme binding protein 2 (HEBP2), mRNA.	Hs.486589	chr6	+	138403531	138422197
HDGF	TC0100016022.hg.1	NM_001126050	RefSeq	hepatoma-derived growth factor (HDGF), transcript variant 2, mRNA.	Hs.743948	chr1	-	156742107	156766925
HDAC6	TC0X00009629.hg.1	hsa_circ_0001920	circbase	Memczak2013 ANTISENSE, CDS, coding, INTERNAL best transcript NM_006044		chrX	-	48823213	48823296
HDAC5	TC1700010811.hg.1	NM_001015053	RefSeq	histone deacetylase 5 (HDAC5), transcript variant 3, mRNA.	Hs.438782	chr17	-	44076746	44123702
HBS1L	TC0600013251.hg.1	NM_001145158	RefSeq	HBS1-like translational GTPase (HBS1L), transcript variant 2, mRNA.	Hs.378532	chr6	-	134960378	135103056
HBE1	TC1100013134.hg.1	NM_005330	RefSeq	hemoglobin, epsilon 1 (HBE1), mRNA.	Hs.655195	chr11	-	5268350	5281951
HBB	TC1100009917.hg.1	NM_000518	RefSeq	hemoglobin, beta (HBB), mRNA.	Hs.523443	chr11	-	5225464	5229395
HBA2	TC1600006445.hg.1	NM_000517	RefSeq	hemoglobin, alpha 2 (HBA2), mRNA.	Hs.654744	chr16	+	172847	173710
HBA1	TC1600006446.hg.1	NM_000558	RefSeq	hemoglobin, alpha 1 (HBA1), mRNA.	Hs.449630	chr16	+	176651	177522
HADH	TC0400008348.hg.1	NM_001184705	RefSeq	hydroxyacyl-CoA dehydrogenase (HADH), transcript variant 1, mRNA.	Hs.438289	chr4	+	107989714	108035175
H2AFJ	TC1200006946.hg.1	NM_177925	RefSeq	H2A histone family, member J (H2AFJ), transcript variant 1, mRNA.	Hs.524280	chr12	+	14774336	14778002
GZMK	TC0500007408.hg.1	NM_002104	RefSeq	granzyme K (granzyme 3; tryptase II) (GZMK), mRNA.	Hs.277937	chr5	+	55024253	55034570
GZMA	TC0500007413.hg.1	NM_006144	RefSeq	granzyme A (granzyme 1, cytotoxic T-lymphocyte-associated serine esterase 3) (GZMA), mRNA.	Hs.90708	chr5	+	55102646	55110252
GVINP1	TC1100009988.hg.1	NR_003945	RefSeq	GTPase, very large interferon inducible pseudogene 1 (GVINP1), non-coding RNA.	Hs.494757 // Hs.721746	chr11	-	6713146	6746468
GUCY1B3	TC0400009088.hg.1	NM_000857	RefSeq	guanylate cyclase 1, soluble, beta 3 (GUCY1B3), transcript variant 2, mRNA.	Hs.77890	chr4	+	155758973	155807642
GUCY1A3	TC0400009086.hg.1	NM_000856	RefSeq	guanylate cyclase 1, soluble, alpha 3 (GUCY1A3), transcript variant 1, mRNA.	Hs.24258	chr4	+	155666710	155737062
GTPBP2	TC0600011880.hg.1	NM_001286216	RefSeq	GTP binding protein 2 (GTPBP2), transcript variant 2, mRNA.	Hs.485449	chr6	-	43605316	43629246
GTF3C6	TC0600009140.hg.1	NM_138408	RefSeq	general transcription factor IIIC, polypeptide 6, alpha 35kDa (GTF3C6), mRNA.	Hs.418520	chr6	+	110958560	110967890
GTF3A	TC1300006683.hg.1	NM_002097	RefSeq	general transcription factor IIIA (GTF3A), mRNA.	Hs.445977	chr13	+	27424544	27435823
GTF2H5	TC0600010008.hg.1	NM_207118	RefSeq	general transcription factor IIH, polypeptide 5 (GTF2H5), mRNA.	Hs.356224	chr6	+	158168347	158199344
GTF2H3	TC1200009250.hg.1	NM_001271866	RefSeq	general transcription factor IIH, polypeptide 3, 34kDa (GTF2H3), transcript variant 2, mRNA.	Hs.355348	chr12	+	123633739	123662606
GTF2B	TC0100014846.hg.1	NM_001514	RefSeq	general transcription factor IIB (GTF2B), mRNA.	Hs.481852	chr1	-	88852638	88891944
GTF2A2	TC1500009621.hg.1	NM_004492	RefSeq	general transcription factor IIA, 2, 12kDa (GTF2A2), mRNA.	Hs.512934	chr15	-	59638062	59657541
GTDC1	TC0200014509.hg.1	NM_001006636	RefSeq	glycosyltransferase-like domain containing 1 (GTDC1), transcript variant 1, mRNA.	Hs.44780 // Hs.724028 // Hs.724213	chr2	-	143938068	144332568
GSTO1	TC1000008800.hg.1	NM_001191002	RefSeq	glutathione S-transferase omega 1 (GSTO1), transcript variant 2, mRNA.	Hs.190028	chr10	+	104235356	104267464
GSTM4	TC0100018261.hg.1	NM_000850	RefSeq	glutathione S-transferase mu 4 (GSTM4), transcript variant 1, mRNA.	Hs.348387	chr1	+	109656076	109665501
GSR	TC0800010034.hg.1	NM_000637	RefSeq	glutathione reductase (GSR), transcript variant 1, mRNA.	Hs.271510	chr8	-	30678061	30727969
GSPT1	TC1600009422.hg.1	NM_001130006	RefSeq	G1 to S phase transition 1 (GSPT1), transcript variant 2, mRNA.	Hs.528780	chr16	-	11868128	11916662
GSK3B	TC0300012132.hg.1	NM_001146156	RefSeq	glycogen synthase kinase 3 beta (GSK3B), transcript variant 2, mRNA.	Hs.445733	chr3	-	119821323	120094417
GRK5	TC1000009067.hg.1	NM_005308	RefSeq	G protein-coupled receptor kinase 5 (GRK5), mRNA.	Hs.524625 // Hs.736460	chr10	+	119207589	119459742
GRB14	TC0200014790.hg.1	NM_001303422	RefSeq	growth factor receptor-bound protein 14 (GRB14), transcript variant 2, mRNA.	Hs.411881	chr2	-	164492406	164621850
GRB10	TC0700011054.hg.1	NM_001001549	RefSeq	growth factor receptor-bound protein 10 (GRB10), transcript variant 2, mRNA.	Hs.164060	chr7	-	50590063	50793462
GRAP2	TC2200007413.hg.1	NM_001291824	RefSeq	GRB2-related adaptor protein 2 (GRAP2), transcript variant 1, mRNA.	Hs.517499	chr22	+	39901082	39973721
GPX4	TC1900006510.hg.1	NM_001039847	RefSeq	glutathione peroxidase 4 (GPX4), transcript variant 2, mRNA.	Hs.433951	chr19	+	1103926	1106791
GPX1	TC0300011059.hg.1	NM_000581	RefSeq	glutathione peroxidase 1 (GPX1), transcript variant 1, mRNA.	Hs.76686	chr3	-	49357176	49358600
GPRIN3	TC0400012947.hg.1	NM_198281	RefSeq	GPRIN family member 3 (GPRIN3), mRNA.	Hs.605082	chr4	-	89244278	89308010
GPR89B	TC0100009800.hg.1	NM_016334	RefSeq	G protein-coupled receptor 89B (GPR89B), mRNA.	Hs.645432	chr1	+	147928393	147993521
GPR65	TC1400007890.hg.1	NM_003608	RefSeq	G protein-coupled receptor 65 (GPR65), mRNA.	Hs.443243	chr14	+	88005124	88014811
GPR55	TC0200016000.hg.1	NM_005683	RefSeq	G protein-coupled receptor 55 (GPR55), mRNA.	Hs.114545	chr2	-	230907318	230961066
GPR183	TC1300009598.hg.1	NM_004951	RefSeq	G protein-coupled receptor 183 (GPR183), mRNA.	Hs.784	chr13	-	99294530	99307495
GPR18	TC1300009597.hg.1	NM_001098200	RefSeq	G protein-coupled receptor 18 (GPR18), transcript variant 2, mRNA.	Hs.741589	chr13	-	99254713	99261744
GPR137B	TC0100012089.hg.1	NM_003272	RefSeq	G protein-coupled receptor 137B (GPR137B), mRNA.	Hs.498160	chr1	+	236142505	236221865
GPR108	TC1900009445.hg.1	NM_001080452	RefSeq	G protein-coupled receptor 108 (GPR108), mRNA.	Hs.167641	chr19	-	6729914	6737622
GPR107	TC0900008945.hg.1	NM_001136557	RefSeq	G protein-coupled receptor 107 (GPR107), transcript variant 1, mRNA.	Hs.512461	chr9	+	130053426	130140169
GPC5	TC1300007707.hg.1	NM_004466	RefSeq	glypican 5 (GPC5), mRNA.	Hs.655675	chr13	+	91398619	92873682
GP9	TC0300008755.hg.1	NM_000174	RefSeq	glycoprotein IX (platelet) (GP9), mRNA.	Hs.1144	chr3	+	129060767	129062411
GP5	TC0300013599.hg.1	NM_004488	RefSeq	glycoprotein V (platelet) (GP5), mRNA.	Hs.73734	chr3	-	194394821	194399266
GP1BB	TC2200006614.hg.1	NM_000407	RefSeq	glycoprotein Ib (platelet), beta polypeptide (GP1BB), mRNA.	Hs.283743	chr22	+	19714464	19724774
GP1BA	TC1700006653.hg.1	NM_000173	RefSeq	glycoprotein Ib (platelet), alpha polypeptide (GP1BA), mRNA.	Hs.1472	chr17	+	4932275	4935030
GON4L	TC0100015971.hg.1	NM_001282856	RefSeq	gon-4-like (C. elegans) (GON4L), transcript variant 4, mRNA.	Hs.656361	chr1	-	155749658	155859400
GOLIM4	TC0300013058.hg.1	NM_001308155	RefSeq	golgi integral membrane protein 4 (GOLIM4), transcript variant 2, mRNA.	Hs.143600	chr3	-	168008673	168095975
GOLGA7	TC0800007414.hg.1	NM_001002296	RefSeq	golgin A7 (GOLGA7), transcript variant 2, mRNA.	Hs.654773	chr8	+	41490396	41510980
GNPDA2	TC0400010580.hg.1	NM_001270880	RefSeq	glucosamine-6-phosphate deaminase 2 (GNPDA2), transcript variant 2, mRNA.	Hs.21398 // Hs.597934	chr4	-	44682200	44726634
GNL2	TC0100013748.hg.1	NM_013285	RefSeq	guanine nucleotide binding protein-like 2 (nucleolar) (GNL2), mRNA.	Hs.75528	chr1	-	37566812	37595985
GNGT1	TC0700008340.hg.1	NM_021955	RefSeq	guanine nucleotide binding protein (G protein), gamma transducing activity polypeptide 1 (GNGT1), mRNA.	Hs.732212	chr7	+	93591573	93911265
GNG7	TC1900009240.hg.1	NM_052847	RefSeq	guanine nucleotide binding protein (G protein), gamma 7 (GNG7), mRNA.	Hs.515544 // Hs.735237	chr19	-	2511219	2702748
GNB5	TC1500009452.hg.1	NM_006578	RefSeq	guanine nucleotide binding protein (G protein), beta 5 (GNB5), transcript variant 1, mRNA.	Hs.155090	chr15	-	52115077	52191369
GNB2L1	TC0500013430.hg.1	NM_006098	RefSeq	guanine nucleotide binding protein (G protein), beta polypeptide 2-like 1 (GNB2L1), mRNA.	Hs.5662	chr5	-	181236909	181244209
GNB1	TC0100012497.hg.1	NM_001282538	RefSeq	guanine nucleotide binding protein (G protein), beta polypeptide 1 (GNB1), transcript variant 3, mRNA.	Hs.430425	chr1	-	1785285	1891117
GNAZ	TC2200006827.hg.1	NM_002073	RefSeq	guanine nucleotide binding protein (G protein), alpha z polypeptide (GNAZ), mRNA.	Hs.584760	chr22	+	23070349	23125037
GNAQ	TC0900007654.hg.1	hsa_circ_0001864	circbase	Memczak2013 ANTISENSE, coding, INTERNAL, intronic best transcript NM_002072		chr9	+	77665892	77752905
GNAI2	TC0300007410.hg.1	NM_001166425	RefSeq	guanine nucleotide binding protein (G protein), alpha inhibiting activity polypeptide 2 (GNAI2), transcript variant 2, mRNA.	Hs.77269	chr3	+	50226292	50259355
GNAI1	TC0700008181.hg.1	NM_001256414	RefSeq	guanine nucleotide binding protein (G protein), alpha inhibiting activity polypeptide 1 (GNAI1), transcript variant 2, mRNA.	Hs.134587	chr7	+	80133955	80219409
GNA13	TC1700011476.hg.1	NM_001282425	RefSeq	guanine nucleotide binding protein (G protein), alpha 13 (GNA13), transcript variant 2, mRNA.	Hs.515018	chr17	-	65009289	65056839
GMPR	TC0600007068.hg.1	hsa_circ_0092343	circbase	Zhang2013 ALT_ACCEPTOR, ALT_DONOR, coding, INTERNAL, intronic best transcript NM_006877		chr6	+	16265996	16266255
GMFB	TC1400009225.hg.1	NM_004124	RefSeq	glia maturation factor, beta (GMFB), mRNA.	Hs.151413	chr14	-	54474484	54489196
GLYR1	TC1600009247.hg.1	NM_001308096	RefSeq	glyoxylate reductase 1 homolog (Arabidopsis) (GLYR1), transcript variant 2, mRNA.	Hs.387255	chr16	-	4803203	4847342
GLYATL2	TC1100010952.hg.1	NM_145016	RefSeq	glycine-N-acyltransferase-like 2 (GLYATL2), mRNA.	Hs.254271	chr11	-	58834065	58904215
GLUL	TC0100016625.hg.1	NM_001033044	RefSeq	glutamate-ammonia ligase (GLUL), transcript variant 2, mRNA.	Hs.518525	chr1	-	182378093	182392206
GLRX3	TC1000009345.hg.1	NM_001199868	RefSeq	glutaredoxin 3 (GLRX3), transcript variant 1, mRNA.	Hs.42644	chr10	+	130136375	130184521
GLRX	TC0500011497.hg.1	NM_001118890	RefSeq	glutaredoxin (thioltransferase) (GLRX), transcript variant 2, mRNA.	Hs.28988	chr5	-	95751319	95823005
GLIPR2	TC0900007115.hg.1	NM_001287010	RefSeq	GLI pathogenesis-related 2 (GLIPR2), transcript variant 2, mRNA.	Hs.493819	chr9	+	36136536	36163913
GLIPR1	TC1200008224.hg.1	NM_006851	RefSeq	GLI pathogenesis-related 1 (GLIPR1), mRNA.	Hs.205558	chr12	+	75480680	75503853
GLCE	TC1500007691.hg.1	NM_015554	RefSeq	glucuronic acid epimerase (GLCE), mRNA.	Hs.183006	chr15	+	69160584	69272217
GLA	TC0X00010357.hg.1	NM_000169	RefSeq	galactosidase, alpha (GLA), mRNA.	Hs.69089	chrX	-	101397791	101408013
GIT2	TC1200011891.hg.1	NM_001135213	RefSeq	G protein-coupled receptor kinase interacting ArfGAP 2 (GIT2), transcript variant 6, mRNA.	Hs.434996	chr12	-	109929792	109996389
GIMAP7	TC0700009676.hg.1	NM_153236	RefSeq	GTPase, IMAP family member 7 (GIMAP7), mRNA.	Hs.647074	chr7	+	150514830	150521073
GIMAP4	TC0700009677.hg.1	NM_018326	RefSeq	GTPase, IMAP family member 4 (GIMAP4), mRNA.	Hs.647101 // Hs.648582	chr7	+	150567277	150573955
GHITM	TC1000008269.hg.1	NM_014394	RefSeq	growth hormone inducible transmembrane protein (GHITM), mRNA.	Hs.352656	chr10	+	84139429	84153555
GGA2	TC1600009737.hg.1	NM_015044	RefSeq	golgi-associated, gamma adaptin ear containing, ARF binding protein 2 (GGA2), mRNA.	Hs.460336	chr16	-	23463542	23521995
GFI1B	TC0900009043.hg.1	NM_001135031	RefSeq	growth factor independent 1B transcription repressor (GFI1B), transcript variant 2, mRNA.	Hs.553160	chr9	+	132945533	132991697
GDI1	TC0X00008832.hg.1	NM_001493	RefSeq	GDP dissociation inhibitor 1 (GDI1), mRNA.	Hs.74576 // Hs.595950	chrX	+	154436913	154443467
GCOM1	TC1500010744.hg.1	NM_001018090	RefSeq	GRINL1A complex locus 1 (GCOM1), transcript variant 1, mRNA.	Hs.437256	chr15	+	57591904	57717557
GCA	TC0200009829.hg.1	NM_012198	RefSeq	grancalcin, EF-hand calcium binding protein (GCA), mRNA.	Hs.377894	chr2	+	162318840	162371595
GBP2	TC0100018451.hg.1	NM_004120	RefSeq	guanylate binding protein 2, interferon-inducible (GBP2), mRNA.	Hs.386567	chr1	-	89106133	89126159
GBP1	TC0100014852.hg.1	NM_002053	RefSeq	guanylate binding protein 1, interferon-inducible (GBP1), mRNA.	Hs.62661	chr1	-	89052304	89065360
GAS5	TC0100016443.hg.1	NR_002578	RefSeq	growth arrest-specific 5 (non-protein coding) (GAS5), long non-coding RNA.	Hs.531856 // Hs.736055	chr1	-	173858546	173868882
GAS2L1	TC2200007014.hg.1	NM_001278730	RefSeq	growth arrest-specific 2 like 1 (GAS2L1), transcript variant 4, mRNA.	Hs.322852	chr22	+	29306582	29312789
GARS	TC0700007098.hg.1	NM_002047	RefSeq	glycyl-tRNA synthetase (GARS), transcript variant 1, mRNA.	Hs.404321	chr7	+	30594565	30634033
GAPT	TC0500007491.hg.1	NM_001304428	RefSeq	GRB2-binding adaptor protein, transmembrane (GAPT), transcript variant 1, mRNA.	Hs.547697	chr5	+	58491435	58497090
GAPDH	TC1200006629.hg.1	NM_001256799	RefSeq	glyceraldehyde-3-phosphate dehydrogenase (GAPDH), transcript variant 2, mRNA.	Hs.544577 // Hs.592355 // Hs.598320	chr12	+	6533927	6538375
GALM	TC0200007296.hg.1	NM_138801	RefSeq	galactose mutarotase (aldose 1-epimerase) (GALM), mRNA.	Hs.435012	chr2	+	38665910	38741237
GABPB2	TC0100009939.hg.1	NM_144618	RefSeq	GA binding protein transcription factor, beta subunit 2 (GABPB2), mRNA.	Hs.654699	chr1	+	151070578	151125542
GABARAPL2	TC1600008454.hg.1	NM_007285	RefSeq	GABA(A) receptor-associated protein like 2 (GABARAPL2), mRNA.	Hs.461379	chr16	+	75566351	75577881
GABARAPL1	TC1200006787.hg.1	NM_031412	RefSeq	GABA(A) receptor-associated protein like 1 (GABARAPL1), mRNA.	Hs.524250	chr12	+	10212458	10223130
GABARAP	TC1700012344.hg.1	NM_007278	RefSeq	GABA(A) receptor-associated protein (GABARAP), mRNA.	Hs.647421	chr17	-	7240014	7242770
GAB1	TC0400008879.hg.1	NM_002039	RefSeq	GRB2-associated binding protein 1 (GAB1), transcript variant 2, mRNA.	Hs.80720 // Hs.618456	chr4	+	143336762	143474568
G6PD	TC0X00011211.hg.1	NM_000402	RefSeq	glucose-6-phosphate dehydrogenase (G6PD), transcript variant 1, mRNA.	Hs.461047 // Hs.684904	chrX	-	154531390	154547586
G3BP2	TC0400012931.hg.1	NM_012297	RefSeq	GTPase activating protein (SH3 domain) binding protein 2 (G3BP2), transcript variant 2, mRNA.	Hs.303676	chr4	-	75642769	75673969
FYB	TC0500010553.hg.1	NM_001243093	RefSeq	FYN binding protein (FYB), transcript variant 3, mRNA.	Hs.370503	chr5	-	39105224	39274528
FXYD5	TC1900007839.hg.1	NM_001164605	RefSeq	FXYD domain containing ion transport regulator 5 (FXYD5), transcript variant 3, mRNA.	Hs.333418	chr19	+	35154722	35169885
FXR1	TC0300013908.hg.1	NM_001013438	RefSeq	fragile X mental retardation, autosomal homolog 1 (FXR1), transcript variant 2, mRNA.	Hs.478407	chr3	+	180912302	180982753
FUS	TC1600007521.hg.1	NM_001170634	RefSeq	FUS RNA binding protein (FUS), transcript variant 3, mRNA.	Hs.46894	chr16	+	31180110	31194871
FUBP1	TC0100014660.hg.1	NM_001303433	RefSeq	far upstream element (FUSE) binding protein 1 (FUBP1), transcript variant 1, mRNA.	Hs.567380	chr1	-	77944055	77979205
FOXJ3	TC0100013882.hg.1	NM_001198850	RefSeq	forkhead box J3 (FOXJ3), transcript variant 2, mRNA.	Hs.26023	chr1	-	42176535	42335877
FNDC3B	TC0300009500.hg.1	NM_001135095	RefSeq	fibronectin type III domain containing 3B (FNDC3B), transcript variant 2, mRNA.	Hs.744888	chr3	+	172039628	172401665
FNDC3A	TC1300007152.hg.1	NM_001079673	RefSeq	fibronectin type III domain containing 3A (FNDC3A), transcript variant 1, mRNA.	Hs.508010	chr13	+	48975912	49209779
FNBP4	TC1100010761.hg.1	NM_015308	RefSeq	formin binding protein 4 (FNBP4), mRNA.	Hs.6834	chr11	-	47716517	47767443
FNBP1	TC0900011713.hg.1	NM_015033	RefSeq	formin binding protein 1 (FNBP1), mRNA.	Hs.189409	chr9	-	129887187	130043194
FLYWCH1	TC1600006645.hg.1	FLYWCH1.oAug10-unspliced	Ace View	Transcript Identified by AceView, Entrez Gene ID(s) 84256		chr16	+	2948114	2948632
FLNA	TC0X00011194.hg.1	NM_001110556	RefSeq	filamin A, alpha (FLNA), transcript variant 2, mRNA.	Hs.195464	chrX	-	154348524	154374638
FLII	TC1700009969.hg.1	NM_001256264	RefSeq	flightless I actin binding protein (FLII), transcript variant 2, mRNA.	Hs.513984	chr17	-	18244817	18258916
FLI1	TC1100009485.hg.1	NM_001167681	RefSeq	Fli-1 proto-oncogene, ETS transcription factor (FLI1), transcript variant 2, mRNA.	Hs.504281	chr11	+	128686535	128813267
FKBP3	TC1400009065.hg.1	NM_002013	RefSeq	FK506 binding protein 3, 25kDa (FKBP3), mRNA.	Hs.509226	chr14	-	45115599	45135319
FKBP1A	TC2000009965.hg.1	NM_000801	RefSeq	FK506 binding protein 1A, 12kDa (FKBP1A), transcript variant 1, mRNA.	Hs.471933 // Hs.700839	chr20	-	1368977	1393172
FKBP11	TC1200010601.hg.1	NM_001143781	RefSeq	FK506 binding protein 11, 19 kDa (FKBP11), transcript variant 2, mRNA.	Hs.655103	chr12	-	48903418	48957551
FIP1L1	TC0400012795.hg.1	NM_001134937	RefSeq	factor interacting with PAPOLA and CPSF1 (FIP1L1), transcript variant 2, mRNA.	Hs.624245	chr4	+	53377643	53460861
FHL2	TC0200013750.hg.1	NM_001039492	RefSeq	four and a half LIM domains 2 (FHL2), transcript variant 5, mRNA.	Hs.443687	chr2	-	105357712	105438773
FGL2	TC0700011584.hg.1	NM_006682	RefSeq	fibrinogen-like 2 (FGL2), mRNA.	Hs.520989	chr7	-	77193371	77199833
FGFR1OP2	TC1200007137.hg.1	NM_001171887	RefSeq	FGFR1 oncogene partner 2 (FGFR1OP2), transcript variant 2, mRNA.	Hs.591162	chr12	+	26938372	26966650
FERMT3	TC1100007938.hg.1	NM_031471	RefSeq	fermitin family member 3 (FERMT3), transcript variant URP2SF, mRNA.	Hs.180535	chr11	+	64206678	64223891
FDX1	TC1100009004.hg.1	NM_004109	RefSeq	ferredoxin 1 (FDX1), mRNA.	Hs.744	chr11	+	110429883	110464884
FCRL3	TC0100016049.hg.1	NM_052939	RefSeq	Fc receptor-like 3 (FCRL3), mRNA.	Hs.292449	chr1	-	157674321	157700857
FCRL1	TC0100016052.hg.1	NM_001159397	RefSeq	Fc receptor-like 1 (FCRL1), transcript variant 2, mRNA.	Hs.656112	chr1	-	157794403	157820150
FCN1	TC0900011918.hg.1	NM_002003	RefSeq	ficolin (collagen/fibrinogen domain containing) 1 (FCN1), mRNA.	Hs.440898	chr9	-	134905890	134917963
FCHSD2	TC1100011568.hg.1	NM_014824	RefSeq	FCH and double SH3 domains 2 (FCHSD2), mRNA.	Hs.744959	chr11	-	72836745	73142261
FCGR2A	TC0100018308.hg.1	NM_001136219	RefSeq	Fc fragment of IgG, low affinity IIa, receptor (CD32) (FCGR2A), transcript variant 1, mRNA.	Hs.352642	chr1	+	161505415	161524013
FCER1G	TC0100010341.hg.1	NM_004106	RefSeq	Fc fragment of IgE, high affinity I, receptor for; gamma polypeptide (FCER1G), mRNA.	Hs.433300	chr1	+	161215234	161220699
FBXO9	TC0600008272.hg.1	NM_012347	RefSeq	F-box protein 9 (FBXO9), transcript variant 1, mRNA.	Hs.216653	chr6	+	53051991	53100873
FBXO7	TC2200007138.hg.1	NM_001033024	RefSeq	F-box protein 7 (FBXO7), transcript variant 2, mRNA.	Hs.5912	chr22	+	32474676	32498831
FBXO11	TC0200012522.hg.1	NM_001190274	RefSeq	F-box protein 11 (FBXO11), transcript variant 4, mRNA.	Hs.352677	chr2	-	47789316	47905793
FBL	TSUnmapped00000552.hg.1	ENST00000630954	ENSEMBL	fibrillarin [gene_biotype:protein_coding transcript_biotype:protein_coding]	Hs.299002			0	0
FAM96A	TC1500009731.hg.1	NM_001014812	RefSeq	family with sequence similarity 96, member A (FAM96A), transcript variant 2, mRNA.	Hs.439548	chr15	-	64072559	64094018
FAM65B	TC0600014247.hg.1	NM_001286445	RefSeq	family with sequence similarity 65, member B (FAM65B), transcript variant 3, mRNA.	Hs.559459	chr6	-	24804281	25042170
FAM63B	TC1500007379.hg.1	NM_001040450	RefSeq	family with sequence similarity 63, member B (FAM63B), transcript variant 1, mRNA.	Hs.591122	chr15	+	58771192	58861900
FAM63A	TC0100015764.hg.1	NM_001040217	RefSeq	family with sequence similarity 63, member A (FAM63A), transcript variant 2, mRNA.	Hs.743952	chr1	-	150996083	151008378
FAM46C	TC0100009572.hg.1	NM_017709	RefSeq	family with sequence similarity 46, member C (FAM46C), mRNA.	Hs.356216	chr1	+	117605934	117628389
FAM21A	TC1000007603.hg.1	NM_001005751	RefSeq	family with sequence similarity 21, member A (FAM21A), transcript variant 1, mRNA.	Hs.645272	chr10	+	50067888	50133509
FAM20B	TC0100010761.hg.1	NM_014864	RefSeq	family with sequence similarity 20, member B (FAM20B), mRNA.	Hs.5737	chr1	+	179025804	179076567
FAM175A	TC0400011208.hg.1	NM_139076	RefSeq	family with sequence similarity 175, member A (FAM175A), mRNA.	Hs.334772	chr4	-	83459517	83523348
FAM122B	TC0X00010877.hg.1	NM_001166599	RefSeq	family with sequence similarity 122B (FAM122B), transcript variant 2, mRNA.	Hs.404706	chrX	-	134769566	134797232
FAM118B	TC1100009445.hg.1	NM_024556	RefSeq	family with sequence similarity 118, member B (FAM118B), mRNA.	Hs.276315	chr11	+	126211414	126262986
FAM110A	TC2000006464.hg.1	NM_001042353	RefSeq	family with sequence similarity 110, member A (FAM110A), transcript variant 3, mRNA.	Hs.574822	chr20	+	833697	857463
FAM104B	TC0X00009799.hg.1	NM_001166699	RefSeq	family with sequence similarity 104, member B (FAM104B), transcript variant 2, mRNA.	Hs.415414	chrX	-	55143102	55161310
FAM103A1	TC0600013898.hg.1	BC003627_2	GenBank	family with sequence similarity 103, member A1, mRNA (cDNA clone MGC:2560 IMAGE:2989772), complete cds.		chr6	-	166585518	166586671
FAH	TC1500008029.hg.1	NM_000137	RefSeq	fumarylacetoacetate hydrolase (fumarylacetoacetase) (FAH), mRNA.	Hs.73875	chr15	+	80152490	80186946
FADS2	TC1100013022.hg.1	NM_001281501	RefSeq	fatty acid desaturase 2 (FADS2), transcript variant 2, mRNA.	Hs.502745	chr11	+	61816203	61867354
F13A1	TC0600010709.hg.1	NM_000129	RefSeq	coagulation factor XIII, A1 polypeptide (F13A1), mRNA.	Hs.335513	chr6	-	6144078	6321013
F11R	TC0100018519.hg.1	NM_016946	RefSeq	F11 receptor (F11R), mRNA.	Hs.517293	chr1	-	160995211	161021348
EZR	TC0600013727.hg.1	NM_001111077	RefSeq	ezrin (EZR), transcript variant 2, mRNA.	Hs.487027	chr6	-	158765741	158819424
EXT1	TC0800011579.hg.1	NM_000127	RefSeq	exostosin glycosyltransferase 1 (EXT1), mRNA.	Hs.492618	chr8	-	117794490	118111853
EVI2A	TC1700010314.hg.1	NM_001003927	RefSeq	ecotropic viral integration site 2A (EVI2A), transcript variant 1, mRNA.	Hs.591198	chr17	-	31303766	31321884
ETV6	TC1200006850.hg.1	NM_001987	RefSeq	ets variant 6 (ETV6), mRNA.	Hs.504765	chr12	+	11649854	11895402
ETS1	TC1100012775.hg.1	NM_001143820	RefSeq	v-ets avian erythroblastosis virus E26 oncogene homolog 1 (ETS1), transcript variant 1, mRNA.	Hs.369438	chr11	-	128458761	128587558
ETFA	TC1500010093.hg.1	NM_000126	RefSeq	electron-transfer-flavoprotein, alpha polypeptide (ETFA), transcript variant 1, mRNA.	Hs.39925	chr15	-	76215355	76311472
ESD	TC1300008855.hg.1	NM_001984	RefSeq	esterase D (ESD), mRNA.	Hs.432491	chr13	-	46771256	46797232
ESAM	TC1100012686.hg.1	NM_138961	RefSeq	endothelial cell adhesion molecule (ESAM), mRNA.	Hs.173840	chr11	-	124752583	124762327
ERLIN1	TC1000012584.hg.1	NM_001100626	RefSeq	ER lipid raft associated 1 (ERLIN1), mRNA.	Hs.150087	chr10	-	100150090	100186057
ERLEC1	TC0200007591.hg.1	NM_001127397	RefSeq	endoplasmic reticulum lectin 1 (ERLEC1), transcript variant 2, mRNA.	Hs.438336	chr2	+	53786931	53818819
ERICH1	TC0800009331.hg.1	NM_001303100	RefSeq	glutamate-rich 1 (ERICH1), transcript variant 2, mRNA.	Hs.655310	chr8	-	613151	738106
ERH	TC1400009548.hg.1	NM_004450	RefSeq	enhancer of rudimentary homolog (Drosophila) (ERH), mRNA.	Hs.509791	chr14	-	69380123	69398627
EPSTI1	TC1300008760.hg.1	NM_001002264	RefSeq	epithelial stromal interaction 1 (breast) (EPSTI1), transcript variant 1, mRNA.	Hs.546467	chr13	-	42886388	42992271
EPRS	TC0100017365.hg.1	NM_004446	RefSeq	glutamyl-prolyl-tRNA synthetase (EPRS), mRNA.	Hs.497788	chr1	-	219968600	220046658
EPC1	TC1000010256.hg.1	NM_001272004	RefSeq	enhancer of polycomb homolog 1 (Drosophila) (EPC1), transcript variant 2, mRNA.	Hs.167805 // Hs.449276 // Hs.720416	chr10	-	32267716	32378798
EPB41L3	TC1800007963.hg.1	NM_001281533	RefSeq	erythrocyte membrane protein band 4.1-like 3 (EPB41L3), transcript variant 2, mRNA.	Hs.213394	chr18	-	5392381	5630700
EPB41	TC0100007574.hg.1	NM_001166005	RefSeq	erythrocyte membrane protein band 4.1 (EPB41), transcript variant 1, mRNA.	Hs.175437	chr1	+	28887091	29120446
EOMES	TC0300010566.hg.1	NM_001278182	RefSeq	eomesodermin (EOMES), transcript variant 1, mRNA.	Hs.591663	chr3	-	27715949	27722715
ENY2	TC0800008546.hg.1	NM_001193557	RefSeq	enhancer of yellow 2 homolog (Drosophila) (ENY2), transcript variant 2, mRNA.	Hs.492555	chr8	+	109334323	109345960
ENO1	TC0100006755.hg.1	hsa_circ_0000013	circbase	Memczak2013 ANTISENSE, coding, INTERNAL, UTR3 best transcript NM_001428		chr1	+	8861178	8861331
EMP3	TC1900011774.hg.1	NM_001425	RefSeq	epithelial membrane protein 3 (EMP3), transcript variant 1, mRNA.	Hs.9999	chr19	+	48325325	48330553
EML4	TC0200007353.hg.1	NM_001145076	RefSeq	echinoderm microtubule associated protein like 4 (EML4), transcript variant 2, mRNA.	Hs.713173	chr2	+	42169338	42332548
EMG1	TC1200012591.hg.1	NM_006331	RefSeq	EMG1 N1-specific pseudouridine methyltransferase (EMG1), mRNA.	Hs.744040	chr12	+	6970781	6997428
EMD	TC0X00008828.hg.1	NM_000117	RefSeq	emerin (EMD), mRNA.	Hs.522823	chrX	+	154379197	154381523
EMB	TC0500010670.hg.1	NM_198449	RefSeq	embigin (EMB), mRNA.	Hs.561411	chr5	-	50396192	50443248
ELOVL7	TC0500010869.hg.1	NM_001104558	RefSeq	ELOVL fatty acid elongase 7 (ELOVL7), transcript variant 2, mRNA.	Hs.274256	chr5	-	60751789	60844389
ELMO1	TC0700010760.hg.1	NM_001039459	RefSeq	engulfment and cell motility 1 (ELMO1), transcript variant 3, mRNA.	Hs.434989	chr7	-	36852906	37449326
ELK4	TC0100017072.hg.1	NM_001973	RefSeq	ELK4, ETS-domain protein (SRF accessory protein 1) (ELK4), transcript variant a, mRNA.	Hs.497520	chr1	-	205597556	205632872
ELF2	TC0400011932.hg.1	NM_001276457	RefSeq	E74-like factor 2 (ets domain transcription factor) (ELF2), transcript variant 3, mRNA.	Hs.634040	chr4	-	139028112	139177218
ELF1	TC1300008702.hg.1	NM_001145353	RefSeq	E74-like factor 1 (ets domain transcription factor) (ELF1), transcript variant 2, mRNA.	Hs.135646	chr13	-	40931919	41061440
ELAVL1	TC1900011854.hg.1	NM_001419	RefSeq	ELAV like RNA binding protein 1 (ELAVL1), mRNA.	Hs.184492	chr19	-	7958573	8005659
EIF5B	TC0200008587.hg.1	NM_015904	RefSeq	eukaryotic translation initiation factor 5B (EIF5B), mRNA.	Hs.158688	chr2	+	99337353	99401326
EIF5	TC1400008395.hg.1	NM_001969	RefSeq	eukaryotic translation initiation factor 5 (EIF5), transcript variant 1, mRNA.	Hs.433702	chr14	+	103333544	103345025
EIF4G3	TC0100013194.hg.1	NM_001198801	RefSeq	eukaryotic translation initiation factor 4 gamma, 3 (EIF4G3), transcript variant 1, mRNA.	Hs.467084	chr1	-	20806292	21176888
EIF4G2	TC1100010092.hg.1	NM_001042559	RefSeq	eukaryotic translation initiation factor 4 gamma, 2 (EIF4G2), transcript variant 2, mRNA.	Hs.183684	chr11	-	10797046	10809110
EIF4A3	TC1700011967.hg.1	NM_014740	RefSeq	eukaryotic translation initiation factor 4A3 (EIF4A3), mRNA.	Hs.389649	chr17	-	80135214	80147183
EIF3M	TC1100007210.hg.1	NM_001307929	RefSeq	eukaryotic translation initiation factor 3, subunit M (EIF3M), transcript variant 2, mRNA.	Hs.502244	chr11	+	32583767	32606262
EIF3K	TC1900008019.hg.1	NM_001300992	RefSeq	eukaryotic translation initiation factor 3, subunit K (EIF3K), transcript variant 2, mRNA.	Hs.314359	chr19	+	38619072	38636959
EIF3J	TC1500007093.hg.1	NM_001284335	RefSeq	eukaryotic translation initiation factor 3, subunit J (EIF3J), transcript variant 2, mRNA.	Hs.404056	chr15	+	44537057	44563029
EIF3H	TC0800011561.hg.1	NM_003756	RefSeq	eukaryotic translation initiation factor 3, subunit H (EIF3H), mRNA.	Hs.492599	chr8	-	116642130	116766925
EIF3F	TC1100006771.hg.1	NM_003754	RefSeq	eukaryotic translation initiation factor 3, subunit F (EIF3F), mRNA.	Hs.516023	chr11	+	7970251	8001862
EIF3E	TC0800012452.hg.1	ENST00000522088	ENSEMBL	eukaryotic translation initiation factor 3, subunit E [gene_biotype:protein_coding transcript_biotype:processed_transcript]	Hs.405590	chr8	-	108309022	108435333
EIF3A	TC1000011988.hg.1	NM_003750	RefSeq	eukaryotic translation initiation factor 3, subunit A (EIF3A), mRNA.	Hs.523299	chr10	-	119033670	119080884
EIF2B2	TC1400007695.hg.1	NM_014239	RefSeq	eukaryotic translation initiation factor 2B, subunit 2 beta, 39kDa (EIF2B2), mRNA.	Hs.409137	chr14	+	75002909	75012366
EIF2B1	TC1200012281.hg.1	NM_001414	RefSeq	eukaryotic translation initiation factor 2B, subunit 1 alpha, 26kDa (EIF2B1), mRNA.	Hs.741273	chr12	-	123620406	123633776
EIF2AK2	TC0200012257.hg.1	NM_001135651	RefSeq	eukaryotic translation initiation factor 2-alpha kinase 2 (EIF2AK2), transcript variant 2, mRNA.	Hs.131431	chr2	-	37099210	37157065
EGF	TC0400008391.hg.1	NM_001178130	RefSeq	epidermal growth factor (EGF), transcript variant 2, mRNA.	Hs.419815	chr4	+	109912884	110012962
EFHD2	TC0100006982.hg.1	NM_024329	RefSeq	EF-hand domain family, member D2 (EFHD2), mRNA.	Hs.465374	chr1	+	15409895	15430343
EEF2	TC1900009316.hg.1	NM_001961	RefSeq	eukaryotic translation elongation factor 2 (EEF2), mRNA.	Hs.515070	chr19	-	3976056	3985469
EEF1G	TC1100013170.hg.1	NM_001404	RefSeq	eukaryotic translation elongation factor 1 gamma (EEF1G), mRNA.	Hs.144835 // Hs.444467	chr11	-	62559601	62574086
EEF1D	TC0800012144.hg.1	NM_001130055	RefSeq	eukaryotic translation elongation factor 1 delta (guanine nucleotide exchange protein) (EEF1D), transcript variant 5, mRNA.	Hs.686554 // Hs.703306	chr8	-	143579697	143599541
EEF1A1P9	TC0400008323.hg.1	ENST00000514975	ENSEMBL	eukaryotic translation elongation factor 1 alpha 1 pseudogene 9 [gene_biotype:processed_pseudogene transcript_biotype:processed_pseudogene]		chr4	+	105484698	105486080
EEF1A1	TC0600012296.hg.1	NM_001402	RefSeq	eukaryotic translation elongation factor 1 alpha 1 (EEF1A1), mRNA.	Hs.535192 // Hs.586423 // Hs.745122	chr6	-	73515750	73523797
EED	TC1100008661.hg.1	NM_001308007	RefSeq	embryonic ectoderm development (EED), transcript variant 3, mRNA.	Hs.503510	chr11	+	86244384	86278813
ECH1	TC1900011940.hg.1	NM_001398	RefSeq	enoyl CoA hydratase 1, peroxisomal (ECH1), mRNA.	Hs.196176	chr19	-	38815422	38832005
ECE1	TC0100013205.hg.1	NM_001113347	RefSeq	endothelin converting enzyme 1 (ECE1), transcript variant 3, mRNA.	Hs.195080	chr1	-	21217247	21345541
EBAG9	TC0800008550.hg.1	NM_001278938	RefSeq	estrogen receptor binding site associated, antigen, 9 (EBAG9), transcript variant 3, mRNA.	Hs.409368	chr8	+	109539700	109565996
EAPP	TC1400008908.hg.1	NM_018453	RefSeq	E2F-associated phosphoprotein (EAPP), mRNA.	Hs.433269	chr14	-	34515929	34539737
DYNLL2	TC1700011242.hg.1	hsa_circ_0000789	circbase	Memczak2013 ANTISENSE, coding, INTERNAL, UTR3 best transcript NM_080677		chr17	-	58089551	58089679
DYNLL1	TC1200009131.hg.1	NM_001037494	RefSeq	dynein, light chain, LC8-type 1 (DYNLL1), transcript variant 1, mRNA.	Hs.5120	chr12	+	120469850	120498495
DYNC1LI2	TC1600010596.hg.1	NM_001286157	RefSeq	dynein, cytoplasmic 1, light intermediate chain 2 (DYNC1LI2), transcript variant 2, mRNA.	Hs.369068	chr16	-	66720893	66751798
DUT	TC1500007163.hg.1	NM_001025248	RefSeq	deoxyuridine triphosphatase (DUT), transcript variant 1, mRNA.	Hs.527980	chr15	+	48331011	48343373
DUSP6	TC1200011470.hg.1	NM_001946	RefSeq	dual specificity phosphatase 6 (DUSP6), transcript variant 1, mRNA.	Hs.298654 // Hs.718640	chr12	-	89347232	89353271
DUSP22	TC0600006441.hg.1	NM_001286555	RefSeq	dual specificity phosphatase 22 (DUSP22), transcript variant 1, mRNA.	Hs.29106	chr6	+	291630	351355
DUSP11	TC0200013079.hg.1	NM_003584	RefSeq	dual specificity phosphatase 11 (RNA/RNP complex 1-interacting) (DUSP11), mRNA.	Hs.14611	chr2	-	73762184	73780157
DSE	TC0600014177.hg.1	NM_001080976	RefSeq	dermatan sulfate epimerase (DSE), transcript variant 2, mRNA.	Hs.458358	chr6	+	116279143	116444860
DRG1	TC2200009260.hg.1	NM_004147	RefSeq	developmentally regulated GTP binding protein 1 (DRG1), mRNA.	Hs.115242	chr22	+	31399523	31434452
DRAM1	TC1200008629.hg.1	NM_018370	RefSeq	DNA-damage regulated autophagy modulator 1 (DRAM1), mRNA.	Hs.525634	chr12	+	101877327	102012130
DR1	TC0100009061.hg.1	NM_001938	RefSeq	down-regulator of transcription 1 (DR1), mRNA.	Hs.348418	chr1	+	93345888	93369498
DPYD	TC0100015023.hg.1	NM_000110	RefSeq	dihydropyrimidine dehydrogenase (DPYD), transcript variant 1, mRNA.	Hs.335034	chr1	-	97077743	97921059
DPY30	TC0200016647.hg.1	NM_032574	RefSeq	dpy-30 histone methyltransferase complex regulatory subunit (DPY30), mRNA.	Hs.531788	chr2	-	32011886	32039812
DPCD	TC1000008686.hg.1	NM_015448	RefSeq	deleted in primary ciliary dyskinesia homolog (mouse) (DPCD), mRNA.	Hs.658128	chr10	+	101570560	101609668
DPAGT1	TC1100012514.hg.1	NM_001382	RefSeq	dolichyl-phosphate (UDP-N-acetylglucosamine) N-acetylglucosaminephosphotransferase 1 (GlcNAc-1-P transferase) (DPAGT1), mRNA.	Hs.524081	chr11	-	119096503	119108331
DOK2	TC0800009819.hg.1	NM_003974	RefSeq	docking protein 2, 56kDa (DOK2), mRNA.	Hs.71215	chr8	-	21908873	21913860
DOCK5	TC0800007057.hg.1	NM_024940	RefSeq	dedicator of cytokinesis 5 (DOCK5), mRNA.	Hs.195403	chr8	+	25184723	25418082
DOCK10	TC0200015893.hg.1	NM_001290263	RefSeq	dedicator of cytokinesis 10 (DOCK10), transcript variant DOCK10.2, mRNA.	Hs.46578	chr2	-	224765090	225042613
DNTTIP2	TC0100014964.hg.1	NM_014597	RefSeq	deoxynucleotidyltransferase, terminal, interacting protein 2 (DNTTIP2), mRNA.	Hs.85769	chr1	-	93866283	93879918
DNM1L	TC1200007277.hg.1	NM_001278463	RefSeq	dynamin 1-like (DNM1L), transcript variant 4, mRNA.	Hs.556296	chr12	+	32679200	32745650
DNM1	TC0900008851.hg.1	NM_001005336	RefSeq	dynamin 1 (DNM1), transcript variant 2, mRNA.	Hs.522413	chr9	+	128203352	128255248
DNAJC4	TC1100013032.hg.1	NM_001307980	RefSeq	DnaJ (Hsp40) homolog, subfamily C, member 4 (DNAJC4), transcript variant 1, mRNA.	Hs.172847	chr11	+	64230278	64234286
DNAJC19	TC0300013296.hg.1	NM_001190233	RefSeq	DnaJ (Hsp40) homolog, subfamily C, member 19 (DNAJC19), transcript variant 2, mRNA.	Hs.230601	chr3	-	180983709	180989774
DNAJC15	TC1300009954.hg.1	NM_013238	RefSeq	DnaJ (Hsp40) homolog, subfamily C, member 15 (DNAJC15), mRNA.	Hs.438830	chr13	+	43023203	43114224
DNAJB6	TC0700009886.hg.1	NM_005494	RefSeq	DnaJ (Hsp40) homolog, subfamily B, member 6 (DNAJB6), transcript variant 2, mRNA.	Hs.490745	chr7	+	157335381	157417439
DNAJB12	TC1000010990.hg.1	NM_001002762	RefSeq	DnaJ (Hsp40) homolog, subfamily B, member 12 (DNAJB12), transcript variant 1, mRNA.	Hs.500013	chr10	-	72332830	72355230
DNAJB11	TC0300013911.hg.1	NM_016306	RefSeq	DnaJ (Hsp40) homolog, subfamily B, member 11 (DNAJB11), mRNA.	Hs.317192	chr3	+	186567403	186585800
DNAJA1	TC0900006961.hg.1	NM_001539	RefSeq	DnaJ (Hsp40) homolog, subfamily A, member 1 (DNAJA1), transcript variant 1, mRNA.	Hs.445203	chr9	+	33025211	33039907
DMXL1	TC0500008431.hg.1	NM_001290321	RefSeq	Dmx-like 1 (DMXL1), transcript variant 1, mRNA.	Hs.181042	chr5	+	119037772	119249138
DLG4	TC1700009619.hg.1	NM_001128827	RefSeq	discs, large homolog 4 (Drosophila) (DLG4), transcript variant 2, mRNA.	Hs.463928	chr17	-	7189890	7220050
DLEU2	TC1300008947.hg.1	hsa_circ_0000488	circbase	Memczak2013 ALT_ACCEPTOR, ALT_DONOR, INTERNAL, intronic, ncRNA best transcript NR_002612		chr13	-	50106608	50107056
DKC1	TC0X00008857.hg.1	NM_001142463	RefSeq	dyskeratosis congenita 1, dyskerin (DKC1), transcript variant 2, mRNA.	Hs.4747	chrX	+	154762742	154777689
DIAPH1	TC0500012280.hg.1	NM_001079812	RefSeq	diaphanous-related formin 1 (DIAPH1), transcript variant 2, mRNA.	Hs.529451	chr5	-	141515016	141619055
DHX15	TC0400010251.hg.1	NM_001358	RefSeq	DEAH (Asp-Glu-Ala-His) box helicase 15 (DHX15), mRNA.	Hs.696074	chr4	-	24517441	24584561
DHCR7	TC1100011514.hg.1	NM_001163817	RefSeq	7-dehydrocholesterol reductase (DHCR7), transcript variant 2, mRNA.	Hs.503134	chr11	-	71428193	71452868
DGUOK	TC0200008063.hg.1	NM_080916	RefSeq	deoxyguanosine kinase (DGUOK), transcript variant 1, mRNA.	Hs.469022	chr2	+	73926826	73958961
DGKD	TC0200011130.hg.1	NM_003648	RefSeq	diacylglycerol kinase, delta 130kDa (DGKD), transcript variant 1, mRNA.	Hs.471675	chr2	+	233354507	233472104
DGCR14	TC2200007973.hg.1	DGCR14.iAug10-unspliced	Ace View	Transcript Identified by AceView, Entrez Gene ID(s) 8220		chr22	-	19141835	19142071
DERA	TC1200006967.hg.1	NM_001300779	RefSeq	deoxyribose-phosphate aldolase (putative) (DERA), transcript variant 2, mRNA.	Hs.39429	chr12	+	15911172	16037381
DENND4C	TC0900006758.hg.1	NM_017925	RefSeq	DENN/MADD domain containing 4C (DENND4C), transcript variant 1, mRNA.	Hs.249591	chr9	+	19230435	19374268
DENND2D	TC0100015265.hg.1	NM_001271833	RefSeq	DENN/MADD domain containing 2D (DENND2D), transcript variant 2, mRNA.	Hs.557850	chr1	-	111185969	111204538
DENND1A	TC0900011473.hg.1	NM_020946	RefSeq	DENN/MADD domain containing 1A (DENND1A), transcript variant 1, mRNA.	Hs.744995	chr9	-	123379654	123930152
DEGS1	TC0100011736.hg.1	NM_003676	RefSeq	delta(4)-desaturase, sphingolipid 1 (DEGS1), mRNA.	Hs.299878	chr1	+	224175756	224193441
DEDD	TC0100016159.hg.1	NM_001039711	RefSeq	death effector domain containing (DEDD), transcript variant 3, mRNA.	Hs.744092	chr1	-	161120974	161132688
DECR1	TC0800008184.hg.1	NM_001359	RefSeq	2,4-dienoyl CoA reductase 1, mitochondrial (DECR1), mRNA.	Hs.492212	chr8	+	90001352	90052092
DDX59	TC0100016893.hg.1	NM_001031725	RefSeq	DEAD (Asp-Glu-Ala-Asp) box polypeptide 59 (DDX59), mRNA.	Hs.497332	chr1	-	200623896	200669998
DDX26B	TC0X00008514.hg.1	NM_182540	RefSeq	DEAD/H (Asp-Glu-Ala-Asp/His) box polypeptide 26B (DDX26B), mRNA.	Hs.496829	chrX	+	135520630	135582535
DDX24	TC1400010039.hg.1	NM_020414	RefSeq	DEAD (Asp-Glu-Ala-Asp) box helicase 24 (DDX24), mRNA.	Hs.510328	chr14	-	94048291	94081245
DDX18	TC0200009041.hg.1	NM_006773	RefSeq	DEAD (Asp-Glu-Ala-Asp) box polypeptide 18 (DDX18), mRNA.	Hs.744922	chr2	+	117814650	117832379
DDX17	TC2200008703.hg.1	NM_001098504	RefSeq	DEAD (Asp-Glu-Ala-Asp) box helicase 17 (DDX17), transcript variant 3, mRNA.	Hs.528305	chr22	-	38483438	38507660
DDAH1	TC0100014776.hg.1	NM_001134445	RefSeq	dimethylarginine dimethylaminohydrolase 1 (DDAH1), transcript variant 2, mRNA.	Hs.713411	chr1	-	85318481	85578363
DCUN1D5	TC1100012140.hg.1	NM_032299	RefSeq	DCN1, defective in cullin neddylation 1, domain containing 5 (DCUN1D5), mRNA.	Hs.503716	chr11	-	103050684	103092215
DCUN1D1	TC0300013330.hg.1	NM_001308101	RefSeq	DCN1, defective in cullin neddylation 1, domain containing 1 (DCUN1D1), transcript variant 2, mRNA.	Hs.744153	chr3	-	182938074	182985953
DCTN4	TC0500012486.hg.1	NM_001135643	RefSeq	dynactin 4 (p62) (DCTN4), transcript variant 1, mRNA.	Hs.675564	chr5	-	150708440	150759109
DCAF6	TC0100010518.hg.1	NM_001017977	RefSeq	DDB1 and CUL4 associated factor 6 (DCAF6), transcript variant 2, mRNA.	Hs.435741	chr1	+	167935783	168075845
DCAF5	TC1400009538.hg.1	NM_001284206	RefSeq	DDB1 and CUL4 associated factor 5 (DCAF5), transcript variant 2, mRNA.	Hs.509780	chr14	-	69050881	69153197
DCAF16	TC0400010167.hg.1	NM_017741	RefSeq	DDB1 and CUL4 associated factor 16 (DCAF16), mRNA.	Hs.614787	chr4	-	17800655	17810758
DBNL	TC0700007367.hg.1	NM_001014436	RefSeq	drebrin-like (DBNL), transcript variant 2, mRNA.	Hs.436500	chr7	+	44044640	44069456
DBN1	TC0500012975.hg.1	NM_004395	RefSeq	drebrin 1 (DBN1), transcript variant 1, mRNA.	Hs.130316	chr5	-	177456608	177474401
DBI	TC0200009065.hg.1	NM_001079862	RefSeq	diazepam binding inhibitor (GABA receptor modulator, acyl-CoA binding protein) (DBI), transcript variant 3, mRNA.	Hs.78888	chr2	+	119366921	119372560
DAZAP2	TC1200012629.hg.1	NM_001136264	RefSeq	DAZ associated protein 2 (DAZAP2), transcript variant 2, mRNA.	Hs.369761	chr12	+	51238292	51246717
DARS	TC0200014407.hg.1	NM_001293312	RefSeq	aspartyl-tRNA synthetase (DARS), transcript variant 2, mRNA.	Hs.503787	chr2	-	135905881	135986100
DAPK3	TC1900009315.hg.1	NM_001348	RefSeq	death-associated protein kinase 3 (DAPK3), mRNA.	Hs.631844	chr19	-	3958453	3971123
DAP	TC0500010104.hg.1	NM_001291963	RefSeq	death-associated protein (DAP), transcript variant 1, mRNA.	Hs.75189	chr5	-	10679230	10761275
DALRD3	TC0300011044.hg.1	NM_001009996	RefSeq	DALR anticodon binding domain containing 3 (DALRD3), transcript variant 1, mRNA.	Hs.708076	chr3	-	49015002	49022293
DAB2	TC0500013301.hg.1	NM_001244871	RefSeq	Dab, mitogen-responsive phosphoprotein, homolog 2 (Drosophila) (DAB2), transcript variant 2, mRNA.	Hs.696631	chr5	-	39371674	39425233
DAAM1	TC1400007328.hg.1	NM_001270520	RefSeq	dishevelled associated activator of morphogenesis 1 (DAAM1), transcript variant 2, mRNA.	Hs.19156	chr14	+	59188646	59371405
CYTH2	TC1900011777.hg.1	NM_004228	RefSeq	cytohesin 2 (CYTH2), transcript variant 2, mRNA.	Hs.144011	chr19	+	48469032	48482314
CYC1	TC0800009239.hg.1	NM_001916	RefSeq	cytochrome c-1 (CYC1), mRNA.	Hs.289271	chr8	+	144095027	144097527
CYBB	TC0X00006958.hg.1	NM_000397	RefSeq	cytochrome b-245, beta polypeptide (CYBB), mRNA.	Hs.292356	chrX	+	37780011	37813461
CYBA	TC1600011220.hg.1	NM_000101	RefSeq	cytochrome b-245, alpha polypeptide (CYBA), mRNA.	Hs.513803	chr16	-	88643283	88651152
CYB5R3	TC2200008886.hg.1	NM_000398	RefSeq	cytochrome b5 reductase 3 (CYB5R3), transcript variant 1, mRNA.	Hs.561064	chr22	-	42617840	42649568
CYB5R1	TC0100016973.hg.1	NM_016243	RefSeq	cytochrome b5 reductase 1 (CYB5R1), mRNA.	Hs.334832	chr1	-	202961869	202967280
CYB5D2	TC1700006611.hg.1	NM_001254755	RefSeq	cytochrome b5 domain containing 2 (CYB5D2), transcript variant 2, mRNA.	Hs.513871	chr17	+	4143168	4187310
CYB5A	TC1800009029.hg.1	NM_001190807	RefSeq	cytochrome b5 type A (microsomal) (CYB5A), transcript variant 3, mRNA.	Hs.465413	chr18	-	74250847	74292016
CXCR4	TC0200014414.hg.1	NM_001008540	RefSeq	chemokine (C-X-C motif) receptor 4 (CXCR4), transcript variant 1, mRNA.	Hs.593413	chr2	-	136114349	136118165
CXCR2P1	TC0200015711.hg.1	NR_002712	RefSeq	chemokine (C-X-C motif) receptor 2 pseudogene 1 (CXCR2P1), non-coding RNA.	Hs.647858	chr2	-	218059155	218065729
CXCL16	TC1700009528.hg.1	NM_001100812	RefSeq	chemokine (C-X-C motif) ligand 16 (CXCL16), transcript variant 2, mRNA.	Hs.745037	chr17	-	4733526	4739928
CWC15	TC1100012012.hg.1	NM_016403	RefSeq	CWC15 spliceosome-associated protein (CWC15), mRNA.	Hs.503597	chr11	-	94962622	94973612
CUX1	TC0700008597.hg.1	NM_001202543	RefSeq	cut-like homeobox 1 (CUX1), transcript variant 4, mRNA.	Hs.191482	chr7	+	101815904	102283958
CUL4B	TC0X00010675.hg.1	NM_001079872	RefSeq	cullin 4B (CUL4B), transcript variant 2, mRNA.	Hs.102914	chrX	-	120524591	120575829
CUL3	TC0200015887.hg.1	NM_001257197	RefSeq	cullin 3 (CUL3), transcript variant 2, mRNA.	Hs.372286	chr2	-	224470150	224585397
CTTN	TC1100008270.hg.1	NM_001184740	RefSeq	cortactin (CTTN), transcript variant 3, mRNA.	Hs.596164	chr11	+	70398404	70436584
CTSS	TC0100015752.hg.1	NM_001199739	RefSeq	cathepsin S (CTSS), transcript variant 2, mRNA.	Hs.181301	chr1	-	150730196	150765957
CTSD	TC1100013129.hg.1	NM_001909	RefSeq	cathepsin D (CTSD), mRNA.	Hs.654447	chr11	-	1752752	1763992
CTSA	TC2000007509.hg.1	NM_000308	RefSeq	cathepsin A (CTSA), transcript variant 1, mRNA.	Hs.609336	chr20	+	45890144	45898820
CTNNBL1	TC2000007294.hg.1	NM_001281495	RefSeq	catenin, beta like 1 (CTNNBL1), transcript variant 2, mRNA.	Hs.472667	chr20	+	37693955	37872129
CTNNAL1	TC0900011148.hg.1	NM_001286974	RefSeq	catenin (cadherin-associated protein), alpha-like 1 (CTNNAL1), transcript variant 2, mRNA.	Hs.58488	chr9	-	108942569	109013594
CTDSPL	TC0300007055.hg.1	NM_001008392	RefSeq	CTD (carboxy-terminal domain, RNA polymerase II, polypeptide A) small phosphatase-like (CTDSPL), transcript variant 1, mRNA.	Hs.475963	chr3	+	37861960	37984469
CTDSP2	TC1200010984.hg.1	NM_005730	RefSeq	CTD (carboxy-terminal domain, RNA polymerase II, polypeptide A) small phosphatase 2 (CTDSP2), mRNA.	Hs.524530	chr12	-	57819927	57846964
CSTF3	TC1100010483.hg.1	NM_001033505	RefSeq	cleavage stimulation factor, 3 pre-RNA, subunit 3, 77kDa (CSTF3), transcript variant 2, mRNA.	Hs.44402	chr11	-	33077188	33162371
CSTB	TC2100008314.hg.1	NM_000100	RefSeq	cystatin B (stefin B) (CSTB), mRNA.	Hs.695	chr21	-	43772512	43776445
CSTA	TC0300008550.hg.1	NM_005213	RefSeq	cystatin A (stefin A) (CSTA), mRNA.	Hs.518198	chr3	+	122325164	122341972
CST3	TC2000008678.hg.1	NM_000099	RefSeq	cystatin C (CST3), transcript variant 1, mRNA.	Hs.304682	chr20	-	23626706	23638473
CSNK1D	TC1700012100.hg.1	NM_001893	RefSeq	casein kinase 1, delta (CSNK1D), transcript variant 1, mRNA.	Hs.631725	chr17	-	82239023	82273742
CSDE1	TC0100015353.hg.1	NM_001007553	RefSeq	cold shock domain containing E1, RNA-binding (CSDE1), transcript variant 1, mRNA.	Hs.69855	chr1	-	114716913	114758676
CS	TC1200012801.hg.1	NM_004077	RefSeq	citrate synthase (CS), mRNA.	Hs.743252	chr12	-	56271699	56300392
CRYL1	TC1300008253.hg.1	NM_015974	RefSeq	crystallin, lambda 1 (CRYL1), mRNA.	Hs.370703	chr13	-	20403667	20525873
CRLS1	TC2000006631.hg.1	NM_001127458	RefSeq	cardiolipin synthase 1 (CRLS1), transcript variant 2, mRNA.	Hs.743956	chr20	+	6006090	6040053
CRLF3	TC1700010293.hg.1	NM_015986	RefSeq	cytokine receptor-like factor 3 (CRLF3), transcript variant 1, mRNA.	Hs.649372	chr17	-	30769388	30824776
CRKL	TC2200006681.hg.1	NM_005207	RefSeq	v-crk avian sarcoma virus CT10 oncogene homolog-like (CRKL), mRNA.	Hs.5613	chr22	+	20917426	20953749
CRIPT	TC0200007473.hg.1	NM_014171	RefSeq	cysteine-rich PDZ-binding protein (CRIPT), mRNA.	Hs.133998	chr2	+	46616416	46630176
CRIP1	TC1400010704.hg.1	NM_001311	RefSeq	cysteine-rich protein 1 (intestinal) (CRIP1), mRNA.	Hs.70327	chr14	+	105486317	105488947
CRBN	TC0300010123.hg.1	NM_001173482	RefSeq	cereblon (CRBN), transcript variant 2, mRNA.	Hs.18925	chr3	-	3148992	3179717
CR1L	TC0100011417.hg.1	NM_175710	RefSeq	complement component (3b/4b) receptor 1-like (CR1L), mRNA.	Hs.655194	chr1	+	207645113	207738416
CPNE8	TC1200010397.hg.1	NM_153634	RefSeq	copine VIII (CPNE8), mRNA.	Hs.40910	chr12	-	38646822	38907430
CPNE2	TC1600007988.hg.1	NM_152727	RefSeq	copine II (CPNE2), mRNA.	Hs.339809	chr16	+	57092537	57148367
COX7C	TC0500008008.hg.1	NM_001867	RefSeq	cytochrome c oxidase subunit VIIc (COX7C), mRNA.	Hs.430075	chr5	+	86617904	86620962
COX6B1	TC1900007871.hg.1	NM_001863	RefSeq	cytochrome c oxidase subunit VIb polypeptide 1 (ubiquitous) (COX6B1), mRNA.	Hs.431668	chr19	+	35648223	35658861
COX5A	TC1500010050.hg.1	NM_004255	RefSeq	cytochrome c oxidase subunit Va (COX5A), mRNA.	Hs.401903	chr15	-	74918794	74938168
COX17	TC0300014034.hg.1	NM_005694	RefSeq	COX17 cytochrome c oxidase copper chaperone (COX17), mRNA.	Hs.534383	chr3	-	119669271	119677403
COTL1	TC1600011060.hg.1	NM_021149	RefSeq	coactosin-like F-actin binding protein 1 (COTL1), mRNA.	Hs.289092	chr16	-	84565594	84618096
CORO1C	TC1200011846.hg.1	NM_001105237	RefSeq	coronin, actin binding protein, 1C (CORO1C), transcript variant 1, mRNA.	Hs.330384	chr12	-	108645109	108731596
CORO1A	TC1600007448.hg.1	NM_001193333	RefSeq	coronin, actin binding protein, 1A (CORO1A), transcript variant 1, mRNA.	Hs.415067	chr16	+	30182827	30189254
COQ6	TC1400007663.hg.1	NM_182476	RefSeq	coenzyme Q6 monooxygenase (COQ6), transcript variant 1, mRNA.	Hs.131555	chr14	+	73949926	73963670
COPS8	TC0200011237.hg.1	NM_006710	RefSeq	COP9 signalosome subunit 8 (COPS8), transcript variant 1, mRNA.	Hs.531713	chr2	+	237085312	237100466
COMMD7	TC2000008860.hg.1	NM_001099339	RefSeq	COMM domain containing 7 (COMMD7), transcript variant 2, mRNA.	Hs.408427	chr20	-	32702691	32744008
COMMD6	TC1300009273.hg.1	NM_001287392	RefSeq	COMM domain containing 6 (COMMD6), transcript variant 3, mRNA.	Hs.508266	chr13	-	75525214	75549439
COMMD2	TC0300012784.hg.1	NM_016094	RefSeq	COMM domain containing 2 (COMMD2), mRNA.	Hs.432729	chr3	-	149738470	149752499
CNTROB	TC1700006782.hg.1	CNTROB.qAug10-unspliced	Ace View	Transcript Identified by AceView, Entrez Gene ID(s) 116840		chr17	+	7935457	7935610
CNST	TC0100012272.hg.1	NM_001139459	RefSeq	consortin, connexin sorting protein (CNST), transcript variant 2, mRNA.	Hs.368353	chr1	+	246566337	246668584
CNN1	TC1900007040.hg.1	NM_001299	RefSeq	calponin 1, basic, smooth muscle (CNN1), transcript variant 1, mRNA.	Hs.465929	chr19	+	11538717	11550323
CNIH4	TC0100011746.hg.1	NM_001277197	RefSeq	cornichon family AMPA receptor auxiliary protein 4 (CNIH4), transcript variant 2, mRNA.	Hs.445890	chr1	+	224356811	224379459
CNDP2	TC1800007680.hg.1	NM_001168499	RefSeq	CNDP dipeptidase 2 (metallopeptidase M20 family) (CNDP2), transcript variant 2, mRNA.	Hs.149185	chr18	+	74495816	74523454
CMTM5	TC1400006686.hg.1	NM_001037288	RefSeq	CKLF-like MARVEL transmembrane domain containing 5 (CMTM5), transcript variant 3, mRNA.	Hs.99272	chr14	+	23376808	23379772
CMTM4	TC1600010593.hg.1	NM_178818	RefSeq	CKLF-like MARVEL transmembrane domain containing 4 (CMTM4), transcript variant 1, mRNA.	Hs.643961	chr16	-	66614750	66696707
CMIP	TC1600010987.hg.1	hsa_circ_0000718	circbase	Memczak2013 ANTISENSE, coding, INTERNAL, intronic best transcript NM_198390		chr16	-	81521746	81521887
CMC1	TC0300006894.hg.1	NM_182523	RefSeq	C-x(9)-C motif containing 1 (CMC1), mRNA.	Hs.444724	chr3	+	28241584	28325142
CLU	TC0800009961.hg.1	NM_001831	RefSeq	clusterin (CLU), transcript variant 1, mRNA.	Hs.436657	chr8	-	27596917	27615031
CLPX	TC1500009785.hg.1	NM_006660	RefSeq	caseinolytic mitochondrial matrix peptidase chaperone subunit (CLPX), mRNA.	Hs.113823	chr15	-	65148219	65185342
CLPTM1	TC1900008297.hg.1	NM_001282175	RefSeq	cleft lip and palate associated transmembrane protein 1 (CLPTM1), transcript variant 3, mRNA.	Hs.444441	chr19	+	44954585	44993346
CLK1	TC0200015397.hg.1	NM_001162407	RefSeq	CDC-like kinase 1 (CLK1), transcript variant 2, mRNA.	Hs.433732	chr2	-	200853009	200864744
CLIP1	TC1200012234.hg.1	NM_001247997	RefSeq	CAP-GLY domain containing linker protein 1 (CLIP1), transcript variant 3, mRNA.	Hs.524809	chr12	-	122271432	122422632
CLINT1	TC0500012611.hg.1	NM_001195555	RefSeq	clathrin interactor 1 (CLINT1), transcript variant 1, mRNA.	Hs.644000	chr5	-	157785743	157859175
CLIC4	TC0100007378.hg.1	NM_013943	RefSeq	chloride intracellular channel 4 (CLIC4), mRNA.	Hs.440544	chr1	+	24745269	24844324
CLIC1	TC0600014265.hg.1	NM_001287594	RefSeq	chloride intracellular channel 1 (CLIC1), transcript variant 3, mRNA.	Hs.414565	chr6	-	31730581	31739763
CLEC2B	TC1200009881.hg.1	NM_005127	RefSeq	C-type lectin domain family 2, member B (CLEC2B), mRNA.	Hs.85201	chr12	-	9852369	9870136
CLDN5	TC2200007987.hg.1	NM_001130861	RefSeq	claudin 5 (CLDN5), transcript variant 1, mRNA.	Hs.505337	chr22	-	19523024	19527545
CLCN3	TC0400009284.hg.1	NM_001243372	RefSeq	chloride channel, voltage-sensitive 3 (CLCN3), transcript variant a, mRNA.	Hs.481186	chr4	+	169612633	169723673
CLC	TC1900010670.hg.1	NM_001828	RefSeq	Charcot-Leyden crystal galectin (CLC), mRNA.	Hs.889	chr19	-	39731250	39738029
CKLF	TC1600011408.hg.1	NM_001040138	RefSeq	chemokine-like factor (CKLF), transcript variant 5, mRNA.	Hs.15159	chr16	+	66552563	66566428
CKAP2	TC1300007248.hg.1	NM_001098525	RefSeq	cytoskeleton associated protein 2 (CKAP2), transcript variant 2, mRNA.	Hs.444028 // Hs.625768	chr13	+	52455360	52476631
CISD2	TC0400008287.hg.1	NM_001008388	RefSeq	CDGSH iron sulfur domain 2 (CISD2), mRNA.	Hs.745013	chr4	+	102868978	102892806
CISD1	TC1000007698.hg.1	NM_018464	RefSeq	CDGSH iron sulfur domain 1 (CISD1), mRNA.	Hs.370102	chr10	+	58269058	58289586
CIITA	TC1600006888.hg.1	NM_000246	RefSeq	class II, major histocompatibility complex, transactivator (CIITA), transcript variant 2, mRNA.	Hs.701991	chr16	+	10877198	10932281
CIDECP	TC0300010226.hg.1	NR_002786	RefSeq	cell death-inducing DFFA-like effector c pseudogene (CIDECP), non-coding RNA.	Hs.635072	chr3	-	10014238	10026365
CHST15	TC1000012117.hg.1	NM_001270764	RefSeq	carbohydrate (N-acetylgalactosamine 4-sulfate 6-O) sulfotransferase 15 (CHST15), transcript variant 3, mRNA.	Hs.287537 // Hs.745222	chr10	-	124007666	124093607
CHST12	TC0700013328.hg.1	OTTHUMT00000325029	Havana transcript	carbohydrate (chondroitin 4) sulfotransferase 12[gene_biotype:protein_coding transcript_biotype:processed_transcript]	Hs.744987	chr7	+	2437592	2448670
CHMP5	TC0900006969.hg.1	NM_001195536	RefSeq	charged multivesicular body protein 5 (CHMP5), transcript variant 2, mRNA.	Hs.635313	chr9	+	33264879	33282069
CHD9	TC1600007874.hg.1	NM_001308319	RefSeq	chromodomain helicase DNA binding protein 9 (CHD9), transcript variant 1, mRNA.	Hs.59159 // Hs.622347	chr16	+	53055033	53329150
CHD8	TC1400008631.hg.1	NM_001170629	RefSeq	chromodomain helicase DNA binding protein 8 (CHD8), transcript variant 1, mRNA.	Hs.530698	chr14	-	21385194	21456126
CHD1L	TC0100018284.hg.1	NM_001256336	RefSeq	chromodomain helicase DNA binding protein 1-like (CHD1L), transcript variant 2, mRNA.	Hs.191164	chr1	+	147242641	147295777
CGRRF1	TC1400007204.hg.1	NM_006568	RefSeq	cell growth regulator with ring finger domain 1 (CGRRF1), mRNA.	Hs.59106	chr14	+	54509812	54539309
CGGBP1	TC0300011731.hg.1	NM_001008390	RefSeq	CGG triplet repeat binding protein 1 (CGGBP1), transcript variant 1, mRNA.	Hs.444818	chr3	-	88051944	88149885
CFL1	TC1100013190.hg.1	NM_005507	RefSeq	cofilin 1 (non-muscle) (CFL1), mRNA.	Hs.170622	chr11	-	65854675	65862026
CETN3	TC0500011433.hg.1	NM_001297765	RefSeq	centrin, EF-hand protein, 3 (CETN3), transcript variant 1, mRNA.	Hs.591767	chr5	-	90392261	90409786
CETN2	TC0X00011139.hg.1	NM_004344	RefSeq	centrin, EF-hand protein, 2 (CETN2), mRNA.	Hs.82794	chrX	-	152826973	152830777
CEP78	TC0900007663.hg.1	NM_001098802	RefSeq	centrosomal protein 78kDa (CEP78), transcript variant 1, mRNA.	Hs.374421	chr9	+	78236062	78279690
CEP350	TC0100010793.hg.1	NM_014810	RefSeq	centrosomal protein 350kDa (CEP350), mRNA.	Hs.413045	chr1	+	179954738	180124751
CELF2	TC1000006768.hg.1	CELF2.vlAug10-unspliced	Ace View	Transcript Identified by AceView, Entrez Gene ID(s) 10659		chr10	+	11316329	11317278
CEBPG	TC1900007777.hg.1	NM_001252296	RefSeq	CCAAT/enhancer binding protein (C/EBP), gamma (CEBPG), transcript variant 2, mRNA.	Hs.429666	chr19	+	33373330	33382686
CDS2	TC2000006601.hg.1	NM_003818	RefSeq	CDP-diacylglycerol synthase (phosphatidate cytidylyltransferase) 2 (CDS2), mRNA.	Hs.126857	chr20	+	5126761	5197887
CDKN2D	TC1900009637.hg.1	NM_001800	RefSeq	cyclin-dependent kinase inhibitor 2D (p19, inhibits CDK4) (CDKN2D), transcript variant 1, mRNA.	Hs.435051	chr19	-	10566462	10569059
CDKN1B	TC1200006888.hg.1	NM_004064	RefSeq	cyclin-dependent kinase inhibitor 1B (p27, Kip1) (CDKN1B), mRNA.	Hs.238990	chr12	+	12715058	12722382
CDKN1A	TC0600007847.hg.1	NM_000389	RefSeq	cyclin-dependent kinase inhibitor 1A (p21, Cip1) (CDKN1A), transcript variant 1, mRNA.	Hs.370771	chr6	+	36676460	36687339
CDKL1	TC1400009128.hg.1	NM_001282236	RefSeq	cyclin-dependent kinase-like 1 (CDC2-related kinase) (CDKL1), transcript variant 2, mRNA.	Hs.679430	chr14	-	50329404	50416461
CDKAL1	TC0600007146.hg.1	hsa_circ_0008376	circbase	Jeck2013 ALT_ACCEPTOR, ALT_DONOR, coding, INTERNAL, intronic best transcript NM_017774		chr6	+	20573746	20577157
CDK7	TC0500007668.hg.1	NM_001799	RefSeq	cyclin-dependent kinase 7 (CDK7), mRNA.	Hs.184298	chr5	+	69234795	69277430
CDK6	TC0700011785.hg.1	NM_001145306	RefSeq	cyclin-dependent kinase 6 (CDK6), transcript variant 2, mRNA.	Hs.119882	chr7	-	92604921	92836627
CDK5RAP2	TC0900011378.hg.1	NM_001011649	RefSeq	CDK5 regulatory subunit associated protein 2 (CDK5RAP2), transcript variant 2, mRNA.	Hs.269560	chr9	-	120388869	120580170
CDK2AP1	TC1200012265.hg.1	NM_001270433	RefSeq	cyclin-dependent kinase 2 associated protein 1 (CDK2AP1), transcript variant 2, mRNA.	Hs.433201	chr12	-	123244187	123272334
CDK19	TC0600012839.hg.1	NM_001300960	RefSeq	cyclin-dependent kinase 19 (CDK19), transcript variant 2, mRNA.	Hs.744895	chr6	-	110609978	110815958
CDK13	TC0700007285.hg.1	NM_003718	RefSeq	cyclin-dependent kinase 13 (CDK13), transcript variant 1, mRNA.	Hs.233552	chr7	+	39950037	40097134
CDK11B	TC0100018387.hg.1	NM_001291345	RefSeq	cyclin-dependent kinase 11B (CDK11B), transcript variant 10, mRNA.	Hs.709182	chr1	-	1635226	1659097
CDK11A	TC0100018389.hg.1	NM_024011	RefSeq	cyclin-dependent kinase 11A (CDK11A), transcript variant 1, mRNA.	Hs.651228	chr1	-	1702730	1724352
CDHR1	TC1000008271.hg.1	NM_001171971	RefSeq	cadherin-related family member 1 (CDHR1), transcript variant 2, mRNA.	Hs.137556	chr10	+	84194635	84219621
CDC42SE2	TC0500013225.hg.1	ENST00000515533	ENSEMBL	CDC42 small effector 2 [gene_biotype:protein_coding transcript_biotype:processed_transcript]	Hs.508829	chr5	+	131253040	131257445
CDC42SE1	TC0100018486.hg.1	NM_001038707	RefSeq	CDC42 small effector 1 (CDC42SE1), transcript variant 1, mRNA.	Hs.22065	chr1	-	151050971	151059773
CDC42	TC0100007268.hg.1	NM_001039802	RefSeq	cell division cycle 42 (CDC42), transcript variant 3, mRNA.	Hs.467637	chr1	+	22052627	22092946
CDC27	TC1700010927.hg.1	NM_001114091	RefSeq	cell division cycle 27 (CDC27), transcript variant 1, mRNA.	Hs.463295	chr17	-	47117697	47189422
CDC26	TC0900011254.hg.1	NM_139286	RefSeq	cell division cycle 26 (CDC26), mRNA.	Hs.727648	chr9	-	113255835	113275589
CDC14B	TC0900012256.hg.1	NM_001077181	RefSeq	cell division cycle 14B (CDC14B), transcript variant 3, mRNA.	Hs.40582	chr9	-	96500108	96619830
CDC123	TC1000006798.hg.1	NM_006023	RefSeq	cell division cycle 123 (CDC123), mRNA.	Hs.412842	chr10	+	12195962	12250590
CD99	TC0X00006477.hg.1	NM_001122898	RefSeq	CD99 molecule (CD99), transcript variant 2, mRNA.	Hs.653349	chrX	+	2691179	2741309
CD96	TC0300008320.hg.1	NM_005816	RefSeq	CD96 molecule (CD96), transcript variant 2, mRNA.	Hs.142023	chr3	+	111292719	111665750
CD9	TC1200006604.hg.1	NM_001769	RefSeq	CD9 molecule (CD9), mRNA.	Hs.114286	chr12	+	6199715	6238271
CD86	TC0300008542.hg.1	NM_001206924	RefSeq	CD86 molecule (CD86), transcript variant 4, mRNA.	Hs.171182	chr3	+	122055362	122121141
CD84	TC0100016137.hg.1	NM_001184879	RefSeq	CD84 molecule (CD84), transcript variant 1, mRNA.	Hs.398093	chr1	-	160541094	160579516
CD79B	TC1700011430.hg.1	NM_000626	RefSeq	CD79b molecule, immunoglobulin-associated beta (CD79B), transcript variant 1, mRNA.	Hs.89575	chr17	-	63928738	63932354
CD68	TC1700012191.hg.1	NM_001040059	RefSeq	CD68 molecule (CD68), transcript variant 2, mRNA.	Hs.647419	chr17	+	7579467	7582113
CD63	TC1200010866.hg.1	NM_001257389	RefSeq	CD63 molecule (CD63), transcript variant 3, mRNA.	Hs.445570	chr12	-	55725323	55729707
CD58	TC0100015397.hg.1	NM_001144822	RefSeq	CD58 molecule (CD58), transcript variant 2, mRNA.	Hs.34341	chr1	-	116514534	116571093
CD55	TC0100011406.hg.1	NM_000574	RefSeq	CD55 molecule, decay accelerating factor for complement (Cromer blood group) (CD55), transcript variant 1, mRNA.	Hs.126517	chr1	+	207321472	207360966
CD53	TC0100009394.hg.1	NM_000560	RefSeq	CD53 molecule (CD53), transcript variant 2, mRNA.	Hs.443057	chr1	+	110871199	110899936
CD48	TC0100016139.hg.1	NM_001256030	RefSeq	CD48 molecule (CD48), transcript variant 2, mRNA.	Hs.243564	chr1	-	160678746	160711851
CD47	TC0300011936.hg.1	NM_001777	RefSeq	CD47 molecule (CD47), transcript variant 1, mRNA.	Hs.446414	chr3	-	108043094	108091088
CD40	TC2000007519.hg.1	NM_001250	RefSeq	CD40 molecule, TNF receptor superfamily member 5 (CD40), transcript variant 1, mRNA.	Hs.472860	chr20	+	46118254	46129863
CD3G	TC1100009202.hg.1	NM_000073	RefSeq	CD3g molecule, gamma (CD3-TCR complex) (CD3G), mRNA.	Hs.2259	chr11	+	118344344	118355161
CD3E	TC1100009200.hg.1	NM_000733	RefSeq	CD3e molecule, epsilon (CD3-TCR complex) (CD3E), mRNA.	Hs.3003	chr11	+	118304545	118316175
CD3D	TC1100012478.hg.1	NM_000732	RefSeq	CD3d molecule, delta (CD3-TCR complex) (CD3D), transcript variant 1, mRNA.	Hs.504048	chr11	-	118334550	118342744
CD36	TC0700008190.hg.1	NM_000072	RefSeq	CD36 molecule (thrombospondin receptor) (CD36), transcript variant 3, mRNA.	Hs.120949	chr7	+	80369575	80679277
CD226	TC1800008977.hg.1	NM_001303618	RefSeq	CD226 molecule (CD226), transcript variant 2, mRNA.	Hs.660130	chr18	-	69831158	69961803
CD164	TC0600012814.hg.1	NM_001142401	RefSeq	CD164 molecule, sialomucin (CD164), transcript variant 2, mRNA.	Hs.520313	chr6	-	109366514	109382559
CCT8	TC2100007854.hg.1	NM_001282907	RefSeq	chaperonin containing TCP1, subunit 8 (theta) (CCT8), transcript variant 2, mRNA.	Hs.125113	chr21	-	29055805	29073797
CCT6A	TC0700007630.hg.1	NM_001009186	RefSeq	chaperonin containing TCP1, subunit 6A (zeta 1) (CCT6A), transcript variant 2, mRNA.	Hs.82916	chr7	+	56051630	56063989
CCT5	TC0500006730.hg.1	NM_001306153	RefSeq	chaperonin containing TCP1, subunit 5 (epsilon) (CCT5), transcript variant 2, mRNA.	Hs.1600	chr5	+	10249921	10266412
CCT3	TC0100015994.hg.1	NM_001008800	RefSeq	chaperonin containing TCP1, subunit 3 (gamma) (CCT3), transcript variant 3, mRNA.	Hs.491494	chr1	-	156308961	156367873
CCS	TC1100008091.hg.1	NM_005125	RefSeq	copper chaperone for superoxide dismutase (CCS), mRNA.	Hs.502917	chr11	+	66592821	66606019
CCPG1	TC1500010869.hg.1	NM_001204450	RefSeq	cell cycle progression 1 (CCPG1), transcript variant 3, mRNA.	Hs.285051	chr15	-	55340032	55408510
CCNY	TC1000007275.hg.1	NM_001282852	RefSeq	cyclin Y (CCNY), transcript variant 3, mRNA.	Hs.14745	chr10	+	35246981	35572670
CCNJL	TC0500013392.hg.1	NM_001308173	RefSeq	cyclin J-like (CCNJL), transcript variant 2, mRNA.	Hs.14070	chr5	-	160251652	160339650
CCNG2	TC0400012818.hg.1	NM_004354	RefSeq	cyclin G2 (CCNG2), mRNA.	Hs.740456	chr4	+	77157151	77179142
CCNG1	TC0500009319.hg.1	NM_004060	RefSeq	cyclin G1 (CCNG1), transcript variant 1, mRNA.	Hs.79101	chr5	+	163437569	163446151
CCND3	TC0600011814.hg.1	hsa_circ_0001602	circbase	Memczak2013 ALT_ACCEPTOR, ALT_DONOR, coding, INTERNAL, intronic best transcript NM_001136017		chr6	-	42044613	42044723
CCND2	TC1200006555.hg.1	NM_001759	RefSeq	cyclin D2 (CCND2), mRNA.	Hs.376071	chr12	+	4273736	4305356
CCNC	TC0600012658.hg.1	NM_001013399	RefSeq	cyclin C (CCNC), transcript variant 2, mRNA.	Hs.430646 // Hs.633351	chr6	-	99542380	99568973
CCL5	TC1700010447.hg.1	NM_001278736	RefSeq	chemokine (C-C motif) ligand 5 (CCL5), transcript variant 2, mRNA.	Hs.514821	chr17	-	35871491	35880793
CCDC92	TC1200012864.hg.1	NM_001304958	RefSeq	coiled-coil domain containing 92 (CCDC92), transcript variant 3, mRNA.	Hs.713131	chr12	-	123935622	123972985
CCDC90B	TC1100011811.hg.1	NM_001286116	RefSeq	coiled-coil domain containing 90B (CCDC90B), transcript variant 2, mRNA.	Hs.368866	chr11	-	83259093	83286407
CCDC88C	TC1400009980.hg.1	NM_001080414	RefSeq	coiled-coil domain containing 88C (CCDC88C), mRNA.	Hs.525536	chr14	-	91271323	91417844
CCDC88A	TC0200012643.hg.1	NM_001135597	RefSeq	coiled-coil domain containing 88A (CCDC88A), transcript variant 1, mRNA.	Hs.292925	chr2	-	55287842	55419921
CCDC84	TC1100009233.hg.1	NM_198489	RefSeq	coiled-coil domain containing 84 (CCDC84), transcript variant 1, mRNA.	Hs.534613	chr11	+	118998133	119015792
CCDC59	TC1200011400.hg.1	NM_014167	RefSeq	coiled-coil domain containing 59 (CCDC59), transcript variant 1, mRNA.	Hs.582627	chr12	-	82223681	82358805
CCDC109B	TC0400008380.hg.1	NM_017918	RefSeq	coiled-coil domain containing 109B (CCDC109B), mRNA.	Hs.234149	chr4	+	109560199	109688726
CBX5	TC1200010833.hg.1	NM_001127321	RefSeq	chromobox homolog 5 (CBX5), transcript variant 2, mRNA.	Hs.349283	chr12	-	54230940	54280133
CBX3	TC0700006980.hg.1	NM_007276	RefSeq	chromobox homolog 3 (CBX3), transcript variant 1, mRNA.	Hs.381189	chr7	+	26201162	26213607
CAV2	TC0700008870.hg.1	NM_001206747	RefSeq	caveolin 2 (CAV2), transcript variant 1, mRNA.	Hs.212332	chr7	+	116287380	116508541
CAST	TC0500013204.hg.1	NM_001042440	RefSeq	calpastatin (CAST), transcript variant 6, mRNA.	Hs.436186	chr5	+	96529821	96774683
CASP8AP2	TC0600008780.hg.1	NM_001137667	RefSeq	caspase 8 associated protein 2 (CASP8AP2), transcript variant 2, mRNA.	Hs.558218	chr6	+	89829894	89874436
CASP6	TC0400011578.hg.1	NM_001226	RefSeq	caspase 6, apoptosis-related cysteine peptidase (CASP6), transcript variant alpha, mRNA.	Hs.654616	chr4	-	109688622	109703583
CASP1	TC1100013221.hg.1	NM_001223	RefSeq	caspase 1, apoptosis-related cysteine peptidase (CASP1), transcript variant beta, mRNA.	Hs.2490	chr11	-	105025443	105035250
CARD8	TC1900011061.hg.1	NM_001184900	RefSeq	caspase recruitment domain family, member 8 (CARD8), transcript variant 1, mRNA.	Hs.446146 // Hs.655940	chr19	-	48180770	48255946
CARD16	TC1100013222.hg.1	NM_001017534	RefSeq	caspase recruitment domain family, member 16 (CARD16), transcript variant 1, mRNA.	Hs.348365	chr11	-	105041326	105045376
CAPZB	TC0100013134.hg.1	NM_001206540	RefSeq	capping protein (actin filament) muscle Z-line, beta (CAPZB), transcript variant 2, mRNA.	Hs.432760	chr1	-	19338773	19485641
CAPZA2	TC0700008878.hg.1	NM_006136	RefSeq	capping protein (actin filament) muscle Z-line, alpha 2 (CAPZA2), mRNA.	Hs.446123	chr7	+	116811070	116922049
CAPNS1	TC1900007908.hg.1	NM_001003962	RefSeq	calpain, small subunit 1 (CAPNS1), transcript variant 2, mRNA.	Hs.515371	chr19	+	36139575	36150353
CAPN2	TC0100011721.hg.1	NM_001146068	RefSeq	calpain 2, (m/II) large subunit (CAPN2), transcript variant 2, mRNA.	Hs.350899	chr1	+	223701593	223776018
CAP1	TC0100007940.hg.1	NM_001105530	RefSeq	CAP, adenylate cyclase-associated protein 1 (yeast) (CAP1), transcript variant 2, mRNA.	Hs.370581	chr1	+	40040233	40072649
CAMTA2	TC1700009541.hg.1	NM_001171166	RefSeq	calmodulin binding transcription activator 2 (CAMTA2), transcript variant 2, mRNA.	Hs.632242	chr17	-	4967992	4987665
CALM3	TC1900008384.hg.1	NM_005184	RefSeq	calmodulin 3 (phosphorylase kinase, delta) (CALM3), mRNA.	Hs.515487	chr19	+	46601074	46610793
CALM1	TC1400007950.hg.1	NM_006888	RefSeq	calmodulin 1 (phosphorylase kinase, delta) (CALM1), mRNA.	Hs.282410	chr14	+	90396502	90408275
CALD1	TC0700009236.hg.1	NM_004342	RefSeq	caldesmon 1 (CALD1), transcript variant 2, mRNA.	Hs.490203	chr7	+	134744252	134970729
CACYBP	TC0100010686.hg.1	NM_001007214	RefSeq	calcyclin binding protein (CACYBP), transcript variant 2, mRNA.	Hs.508524	chr1	+	174999163	175012027
CABP5	TC1900011056.hg.1	NM_019855	RefSeq	calcium binding protein 5 (CABP5), mRNA.	Hs.117694	chr19	-	48029383	48044054
CA5B	TC0X00011277.hg.1	NM_007220	RefSeq	carbonic anhydrase VB, mitochondrial (CA5B), mRNA.	Hs.653287	chrX	+	15738270	15788409
CA13	TC0800012322.hg.1	ENST00000518392	ENSEMBL	carbonic anhydrase XIII [gene_biotype:protein_coding transcript_biotype:retained_intron]	Hs.127189	chr8	+	85220565	85230715
CA1	TC0800010990.hg.1	NM_001128829	RefSeq	carbonic anhydrase I (CA1), transcript variant 1, mRNA.	Hs.23118	chr8	-	85327608	85379014
C9orf78	TC0900011710.hg.1	NM_016520	RefSeq	chromosome 9 open reading frame 78 (C9orf78), mRNA.	Hs.278429	chr9	-	129827285	129835863
C6orf62	TC0600011071.hg.1	NM_030939	RefSeq	chromosome 6 open reading frame 62 (C6orf62), mRNA.	Hs.744857	chr6	-	24704861	24720836
C6orf47	TC0600011442.hg.1	NM_021184	RefSeq	chromosome 6 open reading frame 47 (C6orf47), mRNA.	Hs.247323	chr6	-	31658298	31660772
C6orf25	TC0600007608.hg.1	NM_138272	RefSeq	chromosome 6 open reading frame 25 (C6orf25), transcript variant 2, mRNA.	Hs.247879	chr6	+	31718594	31726714
C5orf56	TC0500008633.hg.1	NR_045116	RefSeq	chromosome 5 open reading frame 56 (C5orf56), long non-coding RNA.	Hs.658288	chr5	+	132410636	132476044
C5orf51	TC0500007249.hg.1	NM_175921	RefSeq	chromosome 5 open reading frame 51 (C5orf51), mRNA.	Hs.29899	chr5	+	41904188	41921636
C4orf34	TC0400010471.hg.1	C4orf34.kAug10-unspliced	Ace View	Transcript Identified by AceView, Entrez Gene ID(s) 201895		chr4	-	39553257	39553610
C21orf91	TC2100007668.hg.1	NM_001100420	RefSeq	chromosome 21 open reading frame 91 (C21orf91), transcript variant 1, mRNA.	Hs.293811	chr21	-	17763315	17819386
C21orf59	TC2100008559.hg.1	NM_021254	RefSeq	chromosome 21 open reading frame 59 (C21orf59), transcript variant 1, mRNA.	Hs.5811	chr21	-	32592079	32612866
C1QBP	TC1700012341.hg.1	NM_001212	RefSeq	complement component 1, q subcomponent binding protein (C1QBP), mRNA.	Hs.555866	chr17	-	5425139	5439155
C1orf43	TC0100015902.hg.1	NM_001098616	RefSeq	chromosome 1 open reading frame 43 (C1orf43), transcript variant 3, mRNA.	Hs.287471	chr1	-	154206701	154220797
C1orf21	TC0100010887.hg.1	NM_030806	RefSeq	chromosome 1 open reading frame 21 (C1orf21), mRNA.	Hs.497159 // Hs.744936	chr1	+	184387016	184629021
C1orf123	TC0100014226.hg.1	NM_001304759	RefSeq	chromosome 1 open reading frame 123 (C1orf123), transcript variant 2, mRNA.	Hs.525391	chr1	-	53214099	53220639
C19orf70	TC1900009394.hg.1	NM_001308240	RefSeq	chromosome 19 open reading frame 70 (C19orf70), transcript variant 1, mRNA.	Hs.356626	chr19	-	5678414	5680896
C19orf53	TC1900011675.hg.1	NM_014047	RefSeq	chromosome 19 open reading frame 53 (C19orf53), mRNA.	Hs.231616	chr19	+	13774443	13778772
C19orf33	TC1900011726.hg.1	NM_033520	RefSeq	chromosome 19 open reading frame 33 (C19orf33), mRNA.	Hs.631544	chr19	+	38304161	38305037
C18orf8	TC1800006891.hg.1	NM_001276342	RefSeq	chromosome 18 open reading frame 8 (C18orf8), transcript variant 2, mRNA.	Hs.464779	chr18	+	23503470	23531807
C18orf32	TC1800009284.hg.1	NM_001035005	RefSeq	chromosome 18 open reading frame 32 (C18orf32), transcript variant 2, mRNA.	Hs.603040	chr18	-	49477250	49487274
C17orf89	TC1700009162.hg.1	NM_001086521	RefSeq	chromosome 17 open reading frame 89 (C17orf89), mRNA.	Hs.356545	chr17	+	81239239	81241298
C16orf62	TC1600007113.hg.1	NM_001300743	RefSeq	chromosome 16 open reading frame 62 (C16orf62), transcript variant 2, mRNA.	Hs.654964	chr16	+	19555240	19715383
C14orf2	TC1400010339.hg.1	NM_001127393	RefSeq	chromosome 14 open reading frame 2 (C14orf2), transcript variant 2, mRNA.	Hs.109052	chr14	-	103912288	103928269
C12orf76	TC1200011894.hg.1	NM_207435	RefSeq	chromosome 12 open reading frame 76 (C12orf76), mRNA.	Hs.44817	chr12	-	110027028	110073686
C12orf65	TC1200009235.hg.1	NM_001143905	RefSeq	chromosome 12 open reading frame 65 (C12orf65), transcript variant 2, mRNA.	Hs.319128	chr12	+	123232916	123257959
C12orf10	TC1200007710.hg.1	NM_021640	RefSeq	chromosome 12 open reading frame 10 (C12orf10), mRNA.	Hs.655988	chr12	+	53299686	53307181
C11orf73	TC1100008664.hg.1	NM_016401	RefSeq	chromosome 11 open reading frame 73 (C11orf73), transcript variant 1, mRNA.	Hs.283322	chr11	+	86302211	86345943
C11orf1	TC1100009040.hg.1	NM_022761	RefSeq	chromosome 11 open reading frame 1 (C11orf1), mRNA.	Hs.17546	chr11	+	111878935	111885975
BUB3	TC1000009172.hg.1	NM_001007793	RefSeq	BUB3 mitotic checkpoint protein (BUB3), transcript variant 2, mRNA.	Hs.418533	chr10	+	123154244	123170467
BTK	TC0X00010356.hg.1	NM_000061	RefSeq	Bruton agammaglobulinemia tyrosine kinase (BTK), transcript variant 1, mRNA.	Hs.159494	chrX	-	101349447	101390796
BSCL2	TC1100013174.hg.1	NM_001122955	RefSeq	Berardinelli-Seip congenital lipodystrophy 2 (seipin) (BSCL2), transcript variant 1, mRNA.	Hs.533709	chr11	-	62690262	62709845
BRWD1	TC2100008165.hg.1	NM_001007246	RefSeq	bromodomain and WD repeat domain containing 1 (BRWD1), transcript variant 3, mRNA.	Hs.654740	chr21	-	39184176	39321559
BRPF3	TC0600007832.hg.1	NM_015695	RefSeq	bromodomain and PHD finger containing, 3 (BRPF3), mRNA.	Hs.520096	chr6	+	36196744	36232790
BRE	TC0200016421.hg.1	NM_001261840	RefSeq	brain and reproductive organ-expressed (TNFRSF1A modulator) (BRE), transcript variant 6, mRNA.	Hs.258314	chr2	+	27889941	28338901
BRAP	TC1200011946.hg.1	NM_006768	RefSeq	BRCA1 associated protein (BRAP), mRNA.	Hs.530940	chr12	-	111642146	111685996
BNIP3L	TC0800007080.hg.1	NM_004331	RefSeq	BCL2/adenovirus E1B 19kDa interacting protein 3-like (BNIP3L), mRNA.	Hs.131226	chr8	+	26382898	26505636
BNIP2	TC1500009623.hg.1	NM_004330	RefSeq	BCL2/adenovirus E1B 19kDa interacting protein 2 (BNIP2), mRNA.	Hs.646490	chr15	-	59659146	59689534
BMP6	TC0600006873.hg.1	NM_001718	RefSeq	bone morphogenetic protein 6 (BMP6), mRNA.	Hs.285671	chr6	+	7726778	7881728
BMP2K	TC0400007938.hg.1	NM_017593	RefSeq	BMP2 inducible kinase (BMP2K), transcript variant 2, mRNA.	Hs.146551	chr4	+	78776342	78916372
BLZF1	TC0100010546.hg.1	NM_003666	RefSeq	basic leucine zipper nuclear factor 1 (BLZF1), mRNA.	Hs.130746	chr1	+	169367956	169396542
BIVM	TC1300009993.hg.1	NM_001159596	RefSeq	basic, immunoglobulin-like variable motif containing (BIVM), transcript variant 2, mRNA.	Hs.288809	chr13	+	102799049	102841538
BIRC6	TC0200007188.hg.1	BIRC6.qAug10-unspliced	Ace View	Transcript Identified by AceView, Entrez Gene ID(s) 57448		chr2	+	32462264	32463145
BIRC3	TC1100012119.hg.1	hsa_circ_0000352	circbase	Memczak2013 ANTISENSE, CDS, coding, INTERNAL best transcript NM_182962		chr11	-	102325105	102325522
BIN2	TC1200010703.hg.1	NM_001290007	RefSeq	bridging integrator 2 (BIN2), transcript variant 2, mRNA.	Hs.14770	chr12	-	51281038	51324680
BICD2	TC0900010809.hg.1	hsa_circ_0001874	circbase	Memczak2013 ALT_ACCEPTOR, ALT_DONOR, coding, INTERNAL, intronic best transcript NM_001003800		chr9	-	92738029	92738332
BET1	TC0700011813.hg.1	NM_005868	RefSeq	Bet1 golgi vesicular membrane trafficking protein (BET1), mRNA.	Hs.489132	chr7	-	93962762	94004382
BEND2	TC0X00009184.hg.1	NM_001184767	RefSeq	BEN domain containing 2 (BEND2), transcript variant 2, mRNA.	Hs.403802	chrX	-	18162931	18220904
BCLAF1	TC0600013272.hg.1	NM_001077440	RefSeq	BCL2-associated transcription factor 1 (BCLAF1), transcript variant 2, mRNA.	Hs.486542	chr6	-	136256863	136289851
BCL2L1	TC2000008815.hg.1	NM_001191	RefSeq	BCL2-like 1 (BCL2L1), transcript variant 2, mRNA.	Hs.516966	chr20	-	31664452	31723989
BCL2A1	TC1500010184.hg.1	NM_001114735	RefSeq	BCL2-related protein A1 (BCL2A1), transcript variant 2, mRNA.	Hs.227817	chr15	-	79960889	79971446
BCL11A	TC0200012713.hg.1	NM_018014	RefSeq	B-cell CLL/lymphoma 11A (zinc finger protein) (BCL11A), transcript variant 2, mRNA.	Hs.370549	chr2	-	60451167	60553567
BCAS2	TC0100018465.hg.1	NM_005872	RefSeq	breast carcinoma amplified sequence 2 (BCAS2), mRNA.	Hs.22960	chr1	-	114567557	114581644
BCAP31	TC0X00011168.hg.1	NM_001139441	RefSeq	B-cell receptor-associated protein 31 (BCAP31), transcript variant 3, mRNA.	Hs.522817	chrX	-	153700492	153724746
AZIN1	TC0800012447.hg.1	NM_001301668	RefSeq	antizyme inhibitor 1 (AZIN1), transcript variant 3, mRNA.	Hs.459106	chr8	-	102826302	102872412
AVL9	TC0700007121.hg.1	NM_015060	RefSeq	AVL9 homolog (S. cerevisiase) (AVL9), mRNA.	Hs.128056	chr7	+	32495426	33039424
ATXN2L	TC1600007362.hg.1	NM_001308230	RefSeq	ataxin 2-like (ATXN2L), transcript variant G, mRNA.	Hs.460499	chr16	+	28823035	28837237
ATXN10	TC2200007626.hg.1	NM_001167621	RefSeq	ataxin 10 (ATXN10), transcript variant 2, mRNA.	Hs.475125	chr22	+	45657019	45845307
ATRX	TC0X00010126.hg.1	NM_000489	RefSeq	alpha thalassemia/mental retardation syndrome X-linked (ATRX), transcript variant 1, mRNA.	Hs.533526	chrX	-	77504878	77786269
ATP6V1H	TC0800010450.hg.1	NM_015941	RefSeq	ATPase, H+ transporting, lysosomal 50/57kDa, V1 subunit H (ATP6V1H), transcript variant 1, mRNA.	Hs.491737	chr8	-	53715543	53843558
ATP6V1F	TC0700009067.hg.1	NM_001198909	RefSeq	ATPase, H+ transporting, lysosomal 14kDa, V1 subunit F (ATP6V1F), transcript variant 2, mRNA.	Hs.78089	chr7	+	128862803	128865849
ATP6V1E1	TC2200007904.hg.1	NM_001039366	RefSeq	ATPase, H+ transporting, lysosomal 31kDa, V1 subunit E1 (ATP6V1E1), transcript variant 2, mRNA.	Hs.517338	chr22	-	17592136	17628822
ATP6V0D1	TC1600010633.hg.1	NM_004691	RefSeq	ATPase, H+ transporting, lysosomal 38kDa, V0 subunit d1 (ATP6V0D1), mRNA.	Hs.106876	chr16	-	67438014	67481237
ATP6V0C	TC1600011330.hg.1	NM_001198569	RefSeq	ATPase, H+ transporting, lysosomal 16kDa, V0 subunit c (ATP6V0C), transcript variant 2, mRNA.	Hs.389107	chr16	+	2513726	2520223
ATP5O	TC2100008561.hg.1	NM_001697	RefSeq	ATP synthase, H+ transporting, mitochondrial F1 complex, O subunit (ATP5O), mRNA.	Hs.409140	chr21	-	33903453	33915980
ATP5J	TC2100007797.hg.1	NM_001003696	RefSeq	ATP synthase, H+ transporting, mitochondrial Fo complex, subunit F6 (ATP5J), transcript variant 3, mRNA.	Hs.246310	chr21	-	25716503	25735673
ATP5G3	TC0200015012.hg.1	NM_001002258	RefSeq	ATP synthase, H+ transporting, mitochondrial Fo complex, subunit C3 (subunit 9) (ATP5G3), transcript variant 3, mRNA.	Hs.429	chr2	-	175176258	175184607
ATP5B	TC1200010927.hg.1	NM_001686	RefSeq	ATP synthase, H+ transporting, mitochondrial F1 complex, beta polypeptide (ATP5B), mRNA.	Hs.406510	chr12	-	56638175	56646068
ATP2C1	TC0300008824.hg.1	NM_001001485	RefSeq	ATPase, Ca++ transporting, type 2C, member 1 (ATP2C1), transcript variant 3, mRNA.	Hs.584884	chr3	+	130850525	131016712
ATP2B4	TC0100011267.hg.1	NM_001001396	RefSeq	ATPase, Ca++ transporting, plasma membrane 4 (ATP2B4), transcript variant 1, mRNA.	Hs.343522	chr1	+	203626561	203744081
ATP2B1	TC1200011474.hg.1	NM_001001323	RefSeq	ATPase, Ca++ transporting, plasma membrane 1 (ATP2B1), transcript variant 1, mRNA.	Hs.506276	chr12	-	89588049	89709300
ATP2A3	TC1700006602.hg.1	hsa_circ_0000736	circbase	Memczak2013 ANTISENSE, CDS, coding, INTERNAL best transcript NM_174956		chr17	+	3936388	3937447
ATP2A2	TC1200008835.hg.1	NM_001681	RefSeq	ATPase, Ca++ transporting, cardiac muscle, slow twitch 2 (ATP2A2), transcript variant a, mRNA.	Hs.506759	chr12	+	110280756	110351093
ATP1B3	TC0300009016.hg.1	NM_001679	RefSeq	ATPase, Na+/K+ transporting, beta 3 polypeptide (ATP1B3), mRNA.	Hs.477789	chr3	+	141876124	141926540
ATP13A3	TC0300014090.hg.1	NM_024524	RefSeq	ATPase type 13A3 (ATP13A3), mRNA.	Hs.529609	chr3	-	194402674	194486659
ATP11B	TC0300009651.hg.1	NM_014616	RefSeq	ATPase, class VI, type 11B (ATP11B), mRNA.	Hs.478429	chr3	+	182793500	182921635
ATM	TC1100008985.hg.1	NM_000051	RefSeq	ATM serine/threonine kinase (ATM), mRNA.	Hs.367437	chr11	+	108222484	108369102
ATIC	TC0200010713.hg.1	NM_004044	RefSeq	5-aminoimidazole-4-carboxamide ribonucleotide formyltransferase/IMP cyclohydrolase (ATIC), mRNA.	Hs.90280	chr2	+	215311817	215349773
ATG7	TC0300006605.hg.1	NM_001136031	RefSeq	autophagy related 7 (ATG7), transcript variant 2, mRNA.	Hs.38032	chr3	+	11272309	11557665
ATG5	TC0600012731.hg.1	NM_001286106	RefSeq	autophagy related 5 (ATG5), transcript variant 2, mRNA.	Hs.486063	chr6	-	106184476	106325820
ATG12	TC0500011759.hg.1	NM_001277783	RefSeq	autophagy related 12 (ATG12), transcript variant 5, mRNA.	Hs.264482	chr5	-	115828197	115841858
ATF7	TC1200010809.hg.1	NM_001130060	RefSeq	activating transcription factor 7 (ATF7), transcript variant 3, mRNA.	Hs.12286	chr12	-	53506688	53626415
ATF6B	TC0600014267.hg.1	NM_001136153	RefSeq	activating transcription factor 6 beta (ATF6B), transcript variant 2, mRNA.	Hs.42853	chr6	-	32115264	32128253
ATF4	TC2200007406.hg.1	NM_001675	RefSeq	activating transcription factor 4 (ATF4), transcript variant 1, mRNA.	Hs.496487	chr22	+	39519695	39522686
ATF2	TC0200015009.hg.1	NM_001256090	RefSeq	activating transcription factor 2 (ATF2), transcript variant 2, mRNA.	Hs.592510	chr2	-	175072250	175168382
ATE1	TC1000012056.hg.1	NM_001001976	RefSeq	arginyltransferase 1 (ATE1), transcript variant 1, mRNA.	Hs.632080	chr10	-	121740421	121928801
ASRGL1	TC1100007844.hg.1	NM_001083926	RefSeq	asparaginase like 1 (ASRGL1), transcript variant 1, mRNA.	Hs.535326	chr11	+	62337302	62393415
ASPH	TC0800010607.hg.1	NM_001164750	RefSeq	aspartate beta-hydroxylase (ASPH), transcript variant 6, mRNA.	Hs.332422	chr8	-	61500556	61714640
ASH1L	TC0100015957.hg.1	NM_018489	RefSeq	ash1 (absent, small, or homeotic)-like (Drosophila) (ASH1L), mRNA.	Hs.491060	chr1	-	155335261	155562807
ASB8	TC1200010569.hg.1	NM_024095	RefSeq	ankyrin repeat and SOCS box containing 8 (ASB8), mRNA.	Hs.432699	chr12	-	48147788	48181213
ASAP1	TC0800011826.hg.1	NM_001247996	RefSeq	ArfGAP with SH3 domain, ankyrin repeat and PH domain 1 (ASAP1), transcript variant 2, mRNA.	Hs.655552	chr8	-	130052104	130443725
ASAH1	TC0800009752.hg.1	NM_001127505	RefSeq	N-acylsphingosine amidohydrolase (acid ceramidase) 1 (ASAH1), transcript variant 3, mRNA.	Hs.527412	chr8	-	18056416	18084998
ARSG	TC1700012295.hg.1	NM_001267727	RefSeq	arylsulfatase G (ARSG), transcript variant 2, mRNA.	Hs.437249	chr17	+	68259182	68422731
ARRB1	TC1100011643.hg.1	NM_004041	RefSeq	arrestin, beta 1 (ARRB1), transcript variant 1, mRNA.	Hs.503284	chr11	-	75260122	75351831
ARPP19	TC1500009458.hg.1	NM_001306191	RefSeq	cAMP-regulated phosphoprotein, 19kDa (ARPP19), transcript variant 1, mRNA.	Hs.512908	chr15	-	52547045	52569883
ARPC5	TC0100016658.hg.1	NM_001270439	RefSeq	actin related protein 2/3 complex, subunit 5, 16kDa (ARPC5), transcript variant 2, mRNA.	Hs.518609	chr1	-	183620846	183635941
ARPC2	TC0200010788.hg.1	NM_005731	RefSeq	actin related protein 2/3 complex, subunit 2, 34kDa (ARPC2), transcript variant 2, mRNA.	Hs.529303	chr2	+	218217094	218254356
ARPC1B	TC0700013420.hg.1	NM_005720	RefSeq	actin related protein 2/3 complex, subunit 1B, 41kDa (ARPC1B), mRNA.	Hs.489284	chr7	+	99374249	99394801
ARNT	TC0100015756.hg.1	NM_001197325	RefSeq	aryl hydrocarbon receptor nuclear translocator (ARNT), transcript variant 4, mRNA.	Hs.632446	chr1	-	150809705	150876768
ARMCX6	TC0X00010366.hg.1	NM_001009584	RefSeq	armadillo repeat containing, X-linked 6 (ARMCX6), transcript variant 2, mRNA.	Hs.83530	chrX	-	101615118	101618001
ARMCX3	TC0X00007951.hg.1	NM_016607	RefSeq	armadillo repeat containing, X-linked 3 (ARMCX3), transcript variant 1, mRNA.	Hs.592225	chrX	+	101622797	101627843
ARMC8	TC0300008940.hg.1	NM_001267041	RefSeq	armadillo repeat containing 8 (ARMC8), transcript variant 4, mRNA.	Hs.744868	chr3	+	138187248	138298389
ARL8B	TC0300006489.hg.1	NM_018184	RefSeq	ADP-ribosylation factor-like 8B (ARL8B), mRNA.	Hs.250009	chr3	+	5122220	5180916
ARL6IP5	TC0300007745.hg.1	NM_006407	RefSeq	ADP-ribosylation factor-like 6 interacting protein 5 (ARL6IP5), mRNA.	Hs.518060 // Hs.745255	chr3	+	69084939	69106088
ARL6IP1	TC1600011494.hg.1	NM_015161	RefSeq	ADP-ribosylation factor-like 6 interacting protein 1 (ARL6IP1), transcript variant 1, mRNA.	Hs.634882	chr16	-	18791667	18801678
ARL4C	TC0200016115.hg.1	NM_001282431	RefSeq	ADP-ribosylation factor-like 4C (ARL4C), transcript variant 1, mRNA.	Hs.111554 // Hs.730678	chr2	-	234493041	234497053
ARL2BP	TC1600007992.hg.1	NM_012106	RefSeq	ADP-ribosylation factor-like 2 binding protein (ARL2BP), mRNA.	Hs.719024	chr16	+	57245098	57253635
ARL15	TC0500010731.hg.1	NM_019087	RefSeq	ADP-ribosylation factor-like 15 (ARL15), mRNA.	Hs.659125	chr5	-	53883945	54310582
ARL1	TC1200011699.hg.1	NM_001177	RefSeq	ADP-ribosylation factor-like 1 (ARL1), transcript variant 1, mRNA.	Hs.372616	chr12	-	101393120	101407820
ARIH1	TC1500007791.hg.1	NM_005744	RefSeq	ariadne RBR E3 ubiquitin protein ligase 1 (ARIH1), mRNA.	Hs.268787	chr15	+	72474326	72602985
ARID5B	TC1000007761.hg.1	NM_001244638	RefSeq	AT rich interactive domain 5B (MRF1-like) (ARID5B), transcript variant 2, mRNA.	Hs.535297	chr10	+	61901254	62096948
ARID4A	TC1400007307.hg.1	NM_002892	RefSeq	AT rich interactive domain 4A (RBP1-like) (ARID4A), transcript variant 1, mRNA.	Hs.161000	chr14	+	58298385	58373887
ARHGEF9	TC0X00009869.hg.1	NM_001173479	RefSeq	Cdc42 guanine nucleotide exchange factor (GEF) 9 (ARHGEF9), transcript variant 2, mRNA.	Hs.54697	chrX	-	63634967	63809274
ARHGEF12	TC1100009287.hg.1	NM_001198665	RefSeq	Rho guanine nucleotide exchange factor (GEF) 12 (ARHGEF12), transcript variant 2, mRNA.	Hs.24598	chr11	+	120336909	120489936
ARHGDIB	TC1200010024.hg.1	NM_001175	RefSeq	Rho GDP dissociation inhibitor (GDI) beta (ARHGDIB), mRNA.	Hs.504877	chr12	-	14942015	14961728
ARHGAP6	TC0X00009069.hg.1	NM_001287242	RefSeq	Rho GTPase activating protein 6 (ARHGAP6), transcript variant 6, mRNA.	Hs.435291	chrX	-	11137543	11665701
ARHGAP30	TC0100016156.hg.1	NM_001025598	RefSeq	Rho GTPase activating protein 30 (ARHGAP30), transcript variant 1, mRNA.	Hs.389374	chr1	-	161046942	161069970
ARHGAP21	TC1000010065.hg.1	NM_020824	RefSeq	Rho GTPase activating protein 21 (ARHGAP21), mRNA.	Hs.524195	chr10	-	24583609	24723668
ARHGAP18	TC0600013147.hg.1	NM_033515	RefSeq	Rho GTPase activating protein 18 (ARHGAP18), mRNA.	Hs.486458	chr6	-	129576132	129710225
ARHGAP15	TC0200009539.hg.1	NM_018460	RefSeq	Rho GTPase activating protein 15 (ARHGAP15), mRNA.	Hs.171011	chr2	+	143091362	143768352
ARGLU1	TC1300009714.hg.1	NM_018011	RefSeq	arginine and glutamate rich 1 (ARGLU1), mRNA.	Hs.508644	chr13	-	106541673	106568166
ARG2	TC1400007500.hg.1	NM_001172	RefSeq	arginase 2 (ARG2), mRNA.	Hs.226007	chr14	+	67619798	67651720
ARFGEF1	TC0800010703.hg.1	NM_006421	RefSeq	ADP-ribosylation factor guanine nucleotide-exchange factor 1 (brefeldin A-inhibited) (ARFGEF1), mRNA.	Hs.656902	chr8	-	67173511	67343677
ARF6	TC1400007098.hg.1	NM_001663	RefSeq	ADP-ribosylation factor 6 (ARF6), mRNA.	Hs.525330	chr14	+	49893018	49897054
ARF1	TC0100011847.hg.1	NM_001024226	RefSeq	ADP-ribosylation factor 1 (ARF1), transcript variant 3, mRNA.	Hs.286221	chr1	+	228082660	228099212
ARAF	TC0X00007148.hg.1	NM_001256196	RefSeq	A-Raf proto-oncogene, serine/threonine kinase (ARAF), transcript variant 2, mRNA.	Hs.446641	chrX	+	47561100	47571927
APP	TC2100007803.hg.1	NM_000484	RefSeq	amyloid beta (A4) precursor protein (APP), transcript variant 1, mRNA.	Hs.434980	chr21	-	25880550	26171128
APOBEC3G	TC2200009274.hg.1	NM_021822	RefSeq	apolipoprotein B mRNA editing enzyme, catalytic polypeptide-like 3G (APOBEC3G), mRNA.	Hs.660143	chr22	+	39077005	39087743
APOBEC3C	TC2200009271.hg.1	NM_014508	RefSeq	apolipoprotein B mRNA editing enzyme, catalytic polypeptide-like 3C (APOBEC3C), mRNA.	Hs.441124	chr22	+	39014083	39020352
APH1A	TC0100015728.hg.1	NM_001077628	RefSeq	APH1A gamma secretase subunit (APH1A), transcript variant 1, mRNA.	Hs.108408	chr1	-	150265399	150269580
APEX1	TC1400006519.hg.1	NM_001244249	RefSeq	APEX nuclease (multifunctional DNA repair enzyme) 1 (APEX1), transcript variant 4, mRNA.	Hs.73722	chr14	+	20455131	20457772
AP4S1	TC1400006833.hg.1	NM_001128126	RefSeq	adaptor-related protein complex 4, sigma 1 subunit (AP4S1), transcript variant 2, mRNA.	Hs.293411	chr14	+	31025106	31096450
AP3S1	TC0500008384.hg.1	NM_001284	RefSeq	adaptor-related protein complex 3, sigma 1 subunit (AP3S1), mRNA.	Hs.406191	chr5	+	115841481	115914081
AP3M1	TC1000011050.hg.1	NM_012095	RefSeq	adaptor-related protein complex 3, mu 1 subunit (AP3M1), transcript variant 2, mRNA.	Hs.500104	chr10	-	74120255	74151068
AP2S1	TC1900011007.hg.1	NM_001301076	RefSeq	adaptor-related protein complex 2, sigma 1 subunit (AP2S1), transcript variant 3, mRNA.	Hs.119591	chr19	-	46838136	46850995
AP2B1	TC1700007599.hg.1	NM_001030006	RefSeq	adaptor-related protein complex 2, beta 1 subunit (AP2B1), transcript variant 1, mRNA.	Hs.514819	chr17	+	35578046	35726417
AP2A2	TC1100006500.hg.1	NM_012305	RefSeq	adaptor-related protein complex 2, alpha 2 subunit (AP2A2), transcript variant 2, mRNA.	Hs.19121	chr11	+	924894	1012245
AP1S2	TC0X00009139.hg.1	NM_001272071	RefSeq	adaptor-related protein complex 1, sigma 2 subunit (AP1S2), transcript variant 1, mRNA.	Hs.121592	chrX	-	15825806	15855014
ANXA4	TC0200016469.hg.1	NM_001153	RefSeq	annexin A4 (ANXA4), mRNA.	Hs.422986	chr2	+	69720791	69826464
ANXA11	TC1000011203.hg.1	NM_001157	RefSeq	annexin A11 (ANXA11), transcript variant a, mRNA.	Hs.530291	chr10	-	80150889	80205677
ANXA1	TC0900007576.hg.1	NM_000700	RefSeq	annexin A1 (ANXA1), mRNA.	Hs.494173	chr9	+	73151731	73170394
ANP32B	TC0900008173.hg.1	NM_006401	RefSeq	acidic (leucine-rich) nuclear phosphoprotein 32 family, member B (ANP32B), mRNA.	Hs.730654	chr9	+	97983207	98015943
ANO6	TC1200007418.hg.1	NM_001025356	RefSeq	anoctamin 6 (ANO6), transcript variant 1, mRNA.	Hs.505339	chr12	+	45215987	45440404
ANKRD44	TC0200010345.hg.1	hsa_circ_0001088	circbase	Memczak2013 ANTISENSE, coding, INTERNAL, intronic best transcript NM_001195144		chr2	+	197025058	197025167
ANKRD28	TC0300010413.hg.1	NM_001195098	RefSeq	ankyrin repeat domain 28 (ANKRD28), transcript variant 2, mRNA.	Hs.335239	chr3	-	15667236	15859771
ANKRD27	TC1900010360.hg.1	NM_032139	RefSeq	ankyrin repeat domain 27 (VPS9 domain) (ANKRD27), mRNA.	Hs.59236	chr19	-	32597001	32676597
ANKRD13A	TC1200008814.hg.1	NM_033121	RefSeq	ankyrin repeat domain 13A (ANKRD13A), mRNA.	Hs.528703	chr12	+	109999186	110039763
ANKH	TC0500010169.hg.1	NM_054027	RefSeq	ANKH inorganic pyrophosphate transport regulator (ANKH), mRNA.	Hs.156727	chr5	-	14704800	14871778
ANK3	TC1000010728.hg.1	ANK3.vqAug10-unspliced	Ace View	Transcript Identified by AceView, Entrez Gene ID(s) 288		chr10	-	60030599	60031144
ANK1	TC0800010252.hg.1	NM_000037	RefSeq	ankyrin 1, erythrocytic (ANK1), transcript variant 3, mRNA.	Hs.654438	chr8	-	41653220	41896762
ANAPC5	TC1200012202.hg.1	NM_001137559	RefSeq	anaphase promoting complex subunit 5 (ANAPC5), transcript variant 2, mRNA.	Hs.7101	chr12	-	121308245	121399896
ANAPC16	TC1000007986.hg.1	NM_001242546	RefSeq	anaphase promoting complex subunit 16 (ANAPC16), transcript variant 1, mRNA.	Hs.426296	chr10	+	72216000	72235860
ANAPC13	TC0300012498.hg.1	NM_001242374	RefSeq	anaphase promoting complex subunit 13 (ANAPC13), transcript variant 2, mRNA.	Hs.106909	chr3	-	134477704	134486716
AMZ2P1	TC1700011474.hg.1	NR_026903	RefSeq	archaelysin family metallopeptidase 2 pseudogene 1 (AMZ2P1), non-coding RNA.	Hs.396447	chr17	-	64966550	64977543
AMICA1	TC1100012471.hg.1	NM_001098526	RefSeq	adhesion molecule, interacts with CXADR antigen 1 (AMICA1), transcript variant 1, mRNA.	Hs.16291	chr11	-	118193727	118225094
AMD1	TC0600009127.hg.1	NM_001287214	RefSeq	adenosylmethionine decarboxylase 1 (AMD1), transcript variant 3, mRNA.	Hs.159118	chr6	+	110814621	110895713
AMBRA1	TC1100010705.hg.1	NM_001267782	RefSeq	autophagy/beclin-1 regulator 1 (AMBRA1), transcript variant 1, mRNA.	Hs.654644	chr11	-	46396412	46594125
ALOX5AP	TC1300006770.hg.1	NM_001204406	RefSeq	arachidonate 5-lipoxygenase-activating protein (ALOX5AP), transcript variant 2, mRNA.	Hs.507658	chr13	+	30713478	30764428
ALOX12	TC1700006717.hg.1	NM_000697	RefSeq	arachidonate 12-lipoxygenase (ALOX12), mRNA.	Hs.654431	chr17	+	6996065	7010736
ALG5	TC1300008632.hg.1	NM_001142364	RefSeq	ALG5, dolichyl-phosphate beta-glucosyltransferase (ALG5), transcript variant 2, mRNA.	Hs.507769	chr13	-	36949771	37000261
ALG2	TC0900010995.hg.1	NM_033087	RefSeq	ALG2, alpha-1,3/1,6-mannosyltransferase (ALG2), transcript variant 1, mRNA.	Hs.40919	chr9	-	99216425	99221964
ALDOA	TC1600007440.hg.1	NM_000034	RefSeq	aldolase A, fructose-bisphosphate (ALDOA), transcript variant 1, mRNA.	Hs.513490	chr16	+	30053090	30070457
AKT3	TC0100017984.hg.1	NM_001206729	RefSeq	v-akt murine thymoma viral oncogene homolog 3 (AKT3), transcript variant 3, mRNA.	Hs.498292	chr1	-	243488233	243851079
AK3	TC0900009437.hg.1	NM_001199852	RefSeq	adenylate kinase 3 (AK3), transcript variant 2, mRNA.	Hs.732022	chr9	-	4709556	4742043
AIP	TC1100008139.hg.1	NM_001302959	RefSeq	aryl hydrocarbon receptor interacting protein (AIP), transcript variant 2, mRNA.	Hs.412433	chr11	+	67483029	67491108
AIF1	TC0600007598.hg.1	NM_004847	RefSeq	allograft inflammatory factor 1 (AIF1), transcript variant 2, mRNA.	Hs.76364	chr6	+	31615184	31617021
AIDA	TC0100018562.hg.1	NM_022831	RefSeq	axin interactor, dorsalization associated (AIDA), mRNA.	Hs.156625 // Hs.534965	chr1	-	222668013	222713210
AHR	TC0700006795.hg.1	NM_001621	RefSeq	aryl hydrocarbon receptor (AHR), mRNA.	Hs.171189	chr7	+	17298622	17346152
AHCYL1	TC0100009365.hg.1	NM_001242673	RefSeq	adenosylhomocysteinase-like 1 (AHCYL1), transcript variant 2, mRNA.	Hs.743973	chr1	+	109984686	110023742
AGTPBP1	TC0900010607.hg.1	NM_001286715	RefSeq	ATP/GTP binding protein 1 (AGTPBP1), transcript variant 1, mRNA.	Hs.719980	chr9	-	85546539	85742029
AGPAT1	TC0600011481.hg.1	NM_006411	RefSeq	1-acylglycerol-3-phosphate O-acyltransferase 1 (AGPAT1), transcript variant 1, mRNA.	Hs.409230	chr6	-	32168206	32178111
AGAP2	TC1200010976.hg.1	NM_001122772	RefSeq	ArfGAP with GTPase domain, ankyrin repeat and PH domain 2 (AGAP2), transcript variant 1, mRNA.	Hs.302435	chr12	-	57723761	57742161
AFTPH	TC0200007805.hg.1	NM_001002243	RefSeq	aftiphilin (AFTPH), transcript variant 3, mRNA.	Hs.655167	chr2	+	64524305	64593005
AFF1	TC0400008053.hg.1	NM_001166693	RefSeq	AF4/FMR2 family, member 1 (AFF1), transcript variant 1, mRNA.	Hs.480190	chr4	+	86935002	87141054
AEBP2	TC1200012599.hg.1	NM_001114176	RefSeq	AE binding protein 2 (AEBP2), transcript variant 2, mRNA.	Hs.126497	chr12	+	19404045	19522239
ADNP2	TC1800007835.hg.1	NM_014913	RefSeq	ADNP homeobox 2 (ADNP2), mRNA.	Hs.131915	chr18	+	80109031	80147523
ADK	TC1000011056.hg.1	hsa_circ_0000250	circbase	Memczak2013 ANTISENSE, coding, INTERNAL, intronic best transcript NM_006721		chr10	-	74628588	74628918
ADIPOR1	TC0100016971.hg.1	NM_001290553	RefSeq	adiponectin receptor 1 (ADIPOR1), transcript variant 4, mRNA.	Hs.713729	chr1	-	202940823	202958572
ADD3	TC1000008875.hg.1	NM_001121	RefSeq	adducin 3 (gamma) (ADD3), transcript variant 3, mRNA.	Hs.501012	chr10	+	109996368	110135565
ADD1	TC0400006579.hg.1	NM_001119	RefSeq	adducin 1 (alpha) (ADD1), transcript variant 1, mRNA.	Hs.183706	chr4	+	2843857	2930076
ADAM10	TC1500009574.hg.1	NM_001110	RefSeq	ADAM metallopeptidase domain 10 (ADAM10), mRNA.	Hs.578508	chr15	-	58588807	58749978
ACVR1	TC0200014697.hg.1	NM_001105	RefSeq	activin A receptor, type I (ACVR1), transcript variant 1, mRNA.	Hs.470316	chr2	-	157736444	157875862
ACTR6	TC1200008591.hg.1	NM_022496	RefSeq	ARP6 actin-related protein 6 homolog (yeast) (ACTR6), transcript variant 1, mRNA.	Hs.115088	chr12	+	100199122	100241865
ACTN1	TC1400009529.hg.1	NM_001102	RefSeq	actinin, alpha 1 (ACTN1), transcript variant 2, mRNA.	Hs.509765	chr14	-	68874123	68979440
ACTG1	TC1700012052.hg.1	NM_001199954	RefSeq	actin gamma 1 (ACTG1), transcript variant 1, mRNA.	Hs.514581 // Hs.713764	chr17	-	81509971	81523847
ACSS2	TC2000008950.hg.1	hsa_circ_0001144	circbase	Memczak2013 ANTISENSE, CDS, coding, INTERNAL best transcript NM_001076552		chr20	-	34926244	34927183
ACP1	TC0200006440.hg.1	NM_001040649	RefSeq	acid phosphatase 1, soluble (ACP1), transcript variant 4, mRNA.	Hs.558296	chr2	+	264140	278283
ACER2	TC0900006762.hg.1	NM_001010887	RefSeq	alkaline ceramidase 2 (ACER2), mRNA.	Hs.41379	chr9	+	19408927	19452502
ACBD6	TC0100018540.hg.1	NM_032360	RefSeq	acyl-CoA binding domain containing 6 (ACBD6), mRNA.	Hs.200051	chr1	-	180286983	180502954
ACBD3	TC0100017519.hg.1	NM_022735	RefSeq	acyl-CoA binding domain containing 3 (ACBD3), mRNA.	Hs.520207	chr1	-	226144679	226186730
ABTB1	TC0300008705.hg.1	NM_032548	RefSeq	ankyrin repeat and BTB (POZ) domain containing 1 (ABTB1), transcript variant 1, mRNA.	Hs.107812	chr3	+	127672935	127680926
ABLIM3	TC0500009055.hg.1	NM_001301015	RefSeq	actin binding LIM protein family, member 3 (ABLIM3), transcript variant 1, mRNA.	Hs.49688	chr5	+	149141483	149260542
ABLIM1	TC1000011904.hg.1	NM_001003407	RefSeq	actin binding LIM protein 1 (ABLIM1), transcript variant 2, mRNA.	Hs.438236 // Hs.538331	chr10	-	114431110	114685003
ABI2	TC0200010518.hg.1	NM_001282925	RefSeq	abl-interactor 2 (ABI2), transcript variant 1, mRNA.	Hs.471156	chr2	+	203328219	203447723
ABI1	TC1000010101.hg.1	NM_001012750	RefSeq	abl-interactor 1 (ABI1), transcript variant 2, mRNA.	Hs.508148	chr10	-	26746593	26861087
ABHD4	TC1400006652.hg.1	NM_022060	RefSeq	abhydrolase domain containing 4 (ABHD4), mRNA.	Hs.445665	chr14	+	22598237	22613215
ABCC4	TC1300009505.hg.1	NM_001105515	RefSeq	ATP-binding cassette, sub-family C (CFTR/MRP), member 4 (ABCC4), transcript variant 2, mRNA.	Hs.508423	chr13	-	95019829	95301446
ABCC3	TC1700008263.hg.1	NM_001144070	RefSeq	ATP-binding cassette, sub-family C (CFTR/MRP), member 3 (ABCC3), transcript variant 2, mRNA.	Hs.463421	chr17	+	50634777	50692252
